# Supplementary material for: Crystal structures of anhydrous and hydrated ceftibuten
Source: Acta Crystallogr E Crystallogr Commun. 2022 Mar 10;78(Pt 4):381–4. doi: 10.1107/S2056989022002110 (PMC8983986; doi:10.1107/S2056989022002110)
Supplement: Supplementary file 1 [file e-78-00381-sup1.cif]

##############################################################################
#                                                                            #
# This CIF contains the data in a paper accepted for publication in          #
# Acta Crystallographica Section E. It conforms to the requirements of       #
# Notes for Authors for Acta Crystallographica Section E, and has been       #
# peer reviewed under the auspices of the IUCr Commission on Journals.       #
#                                                                            #
# Full details of the Crystallographic Information File format               #
# are given in the paper "The Crystallographic Information File (CIF):       #
# a New Standard Archive File for Crystallography" by S. R. Hall, F. H.      #
# Allen and I. D. Brown [Acta Cryst. (1991), A47, 655-685].                  #
#                                                                            #
# The current version of the core CIF dictionary is obtainable from          #
# ftp://ftp.iucr.org/pub/cif_core.dic.                                       #
#                                                                            #
# Software is freely available for graphical display of the structure(s)     #
# in this CIF. For information consult the CIF software page                 #
# http://www.iucr.org/resources/cif/software.                                #
#                                                                            #
# This file may be used for bona fide research purposes within the           #
# scientific community so long as proper attribution is given to the journal # 
# article from which it was obtained.                                        #
#                                                                            #
##############################################################################
data_I
_audit_creation_method
;
Olex2 1.3
(compiled 2020.11.12 svn.r5f609507 for OlexSys, GUI svn.r6403)
;
_journal_data_validation_number     ?
_journal_date_recd_electronic     2021-12-23
_journal_date_accepted     2022-02-22
_journal_name_full     'Acta Crystallographica, Section E'
_journal_year     2022
_journal_volume     78
_journal_issue      4
_journal_page_first     0
_journal_page_last     0
_journal_paper_category     GO
_journal_paper_doi     10.1107/S2056989022002110
_journal_coeditor_code     HB8008
_publ_contact_author_name
;
Geoffrey P. F. Wood
;
_publ_contact_author_address
;
Pharmaceutical Sciences, Pfizer Global Research & Development, Groton,
Connecticut 06340, United States
;
_publ_contact_author_email     'geoffrey.wood@pfizer.com'
_publ_contact_author_fax     ?
_publ_contact_author_phone     ?
_publ_section_title
;
Crystal structures of anhydrous and hydrated ceftibuten
;
_publ_section_title_footnote     .
loop_
    _publ_author_name
    _publ_author_footnote
    _publ_author_address
    'Nisbet, Matthew L.' .
;
Pharmaceutical Sciences, Pfizer Global Research & Development, Groton,
Connecticut 06340,
USA
;
    'Puzan, Marissa' .
;
Pharmaceutical Sciences, Pfizer Global Research & Development, Groton,
Connecticut 06340,
USA
;
    'Wojtas, Lukasz' .
;
Department of Chemistry, University of South Florida, 4202 East Fowler Avenue,
Tampa, Florida 33620, USA
;
    'Samas, Brian' .
;
Pharmaceutical Sciences, Pfizer Global Research & Development, Groton,
Connecticut 06340,
USA
;
    'Wood, Geoffrey P. F.' .
;
Pharmaceutical Sciences, Pfizer Global Research & Development, Groton,
Connecticut 06340,
USA
;
_publ_section_synopsis
;
The crystal structures of anhydrous and hydrated ceftibuten are reported. Both
crystallize as zwitterions.
;
_chemical_name_systematic
;\
(6<i>R</i>,7<i>R</i>)-7-{[(<i>Z</i>)-2-(2-Amino-1,3-thiazol-4-yl)-\
4-carboxybut-2-enoyl]amino}-8-oxo-5-thia-1-azabicyclo[4.2.0]oct-2-ene-\
2-carboxylic acid
;
_chemical_name_common
;
Ceftibuten
;
_chemical_formula_moiety     'C15 H14 N4 O6 S2'
_chemical_formula_sum     'C15 H14 N4 O6 S2'
_chemical_formula_iupac     'C15 H14 N4 O6 S2'
_chemical_formula_weight     410.42
_chemical_melting_point     ?
_chemical_absolute_configuration     ad
_space_group_crystal_system     orthorhombic
_space_group_name_H-M_alt     'P 21 21 21'
_space_group_name_Hall     'P 2ac 2ab'
loop_
    _space_group_symop_operation_xyz
    'x, y, z'
    '-x+1/2, -y, z+1/2'
    '-x, y+1/2, -z+1/2'
    'x+1/2, -y+1/2, -z'
_cell_length_a     4.7727(2)
_cell_length_b     17.5228(8)
_cell_length_c     21.8526(9)
_cell_angle_alpha     90
_cell_angle_beta     90
_cell_angle_gamma     90
_cell_volume     1827.56(14)
_cell_formula_units_Z     4
_cell_measurement_reflns_used     3229
_cell_measurement_theta_min     3.23
_cell_measurement_theta_max     66.03
_cell_measurement_temperature     100.0
_exptl_crystal_description     needle
_exptl_crystal_colour     colourless
_exptl_crystal_size_max     0.04
_exptl_crystal_size_mid     0.01
_exptl_crystal_size_min     0.01
_exptl_crystal_density_diffrn     1.492
_exptl_crystal_density_meas     ?
_exptl_crystal_density_method     ?
_exptl_crystal_F_000     848
_exptl_absorpt_coefficient_mu     3.023
_exptl_absorpt_correction_type     multi-scan
_exptl_absorpt_process_details
;
(SADABS; Bruker, 2016)
;
_exptl_absorpt_correction_T_min     0.7896
_exptl_absorpt_correction_T_max     1.0000
_diffrn_ambient_temperature     100.0
_diffrn_source     ?
_diffrn_radiation_type     CuK\a
_diffrn_radiation_wavelength     1.54178
_diffrn_measurement_device_type     'Bruker D8 Venture Photon-II CPAD'
_diffrn_measurement_method     'omega scans'
_diffrn_detector_area_resol_mean     ?
loop_
    _diffrn_refln_index_h
    _diffrn_refln_index_k
    _diffrn_refln_index_l
    1 0 0
    1 0 0
    1 0 0
    2 0 0
    2 0 0
    2 0 0
    3 0 0
    3 0 0
    4 0 0
    4 0 0
    -4 0 0
    0 -1 0
    0 1 0
    0 -1 0
    0 1 0
    1 1 0
    1 1 0
    1 -1 0
    1 -1 0
    1 1 0
    2 1 0
    2 1 0
    2 -1 0
    2 1 0
    2 -1 0
    3 -1 0
    3 1 0
    3 1 0
    3 -1 0
    4 -1 0
    4 -1 0
    -4 1 0
    4 1 0
    4 -1 0
    5 1 0
    0 -2 0
    0 2 0
    0 -2 0
    0 2 0
    1 -2 0
    1 2 0
    1 -2 0
    1 2 0
    1 2 0
    2 2 0
    2 2 0
    2 2 0
    2 -2 0
    3 2 0
    3 2 0
    3 2 0
    3 -2 0
    -3 2 0
    3 -2 0
    3 -2 0
    4 -2 0
    -4 -2 0
    4 2 0
    4 -2 0
    -4 2 0
    4 -2 0
    5 2 0
    0 3 0
    0 -3 0
    0 -3 0
    0 3 0
    -1 -3 0
    1 -3 0
    1 -3 0
    -1 3 0
    1 3 0
    -2 3 0
    2 -3 0
    2 3 0
    2 -3 0
    2 3 0
    3 3 0
    3 3 0
    -3 3 0
    3 -3 0
    3 3 0
    3 -3 0
    4 -3 0
    4 -3 0
    4 3 0
    5 -3 0
    5 3 0
    0 4 0
    0 -4 0
    0 -4 0
    0 4 0
    1 4 0
    -1 -4 0
    1 4 0
    1 -4 0
    -2 4 0
    2 -4 0
    2 4 0
    2 4 0
    3 4 0
    3 4 0
    3 -4 0
    3 4 0
    3 -4 0
    -3 4 0
    4 -4 0
    4 4 0
    -4 -4 0
    4 4 0
    5 -4 0
    5 4 0
    0 5 0
    0 5 0
    0 -5 0
    0 -5 0
    -1 5 0
    1 5 0
    1 -5 0
    1 5 0
    -1 -5 0
    2 5 0
    2 5 0
    -2 5 0
    -2 -5 0
    2 -5 0
    3 -5 0
    3 5 0
    3 -5 0
    -3 5 0
    3 5 0
    3 5 0
    4 5 0
    4 -5 0
    4 -5 0
    5 5 0
    5 -5 0
    0 -6 0
    0 6 0
    0 6 0
    1 6 0
    -1 6 0
    1 -6 0
    1 6 0
    -1 -6 0
    -2 6 0
    2 6 0
    2 6 0
    2 -6 0
    -3 -6 0
    3 6 0
    3 6 0
    -3 6 0
    3 6 0
    3 -6 0
    3 -6 0
    4 6 0
    4 -6 0
    -4 -6 0
    4 -6 0
    5 6 0
    5 -6 0
    0 -7 0
    0 7 0
    0 7 0
    1 7 0
    1 7 0
    -1 -7 0
    -1 7 0
    1 -7 0
    -1 -7 0
    2 7 0
    -2 7 0
    2 7 0
    2 -7 0
    3 7 0
    3 7 0
    3 -7 0
    3 7 0
    3 -7 0
    -3 -7 0
    4 -7 0
    4 7 0
    -4 -7 0
    4 -7 0
    4 7 0
    -4 7 0
    5 7 0
    5 -7 0
    0 8 0
    0 8 0
    0 -8 0
    -1 8 0
    -1 -8 0
    1 8 0
    1 8 0
    -1 -8 0
    -1 8 0
    1 -8 0
    2 8 0
    -2 8 0
    2 8 0
    2 8 0
    2 -8 0
    -2 -8 0
    2 -8 0
    -3 8 0
    -3 -8 0
    3 8 0
    3 -8 0
    3 8 0
    3 -8 0
    3 8 0
    4 -8 0
    4 8 0
    4 8 0
    4 -8 0
    -4 8 0
    5 -8 0
    5 8 0
    0 -9 0
    0 9 0
    0 9 0
    -1 9 0
    1 -9 0
    -1 -9 0
    -1 9 0
    -1 -9 0
    1 9 0
    1 9 0
    2 9 0
    2 -9 0
    -2 -9 0
    2 9 0
    2 9 0
    2 -9 0
    -2 9 0
    -2 9 0
    -3 9 0
    3 9 0
    3 -9 0
    3 -9 0
    3 9 0
    -3 -9 0
    4 -9 0
    4 9 0
    -4 9 0
    4 9 0
    4 -9 0
    5 9 0
    5 -9 0
    0 10 0
    0 10 0
    0 -10 0
    -1 10 0
    1 10 0
    1 10 0
    -1 10 0
    -1 -10 0
    -1 -10 0
    1 -10 0
    1 10 0
    2 10 0
    -2 10 0
    2 -10 0
    -2 10 0
    2 10 0
    2 -10 0
    2 10 0
    -2 -10 0
    3 -10 0
    3 10 0
    3 10 0
    -3 -10 0
    -3 10 0
    3 -10 0
    4 10 0
    4 -10 0
    5 -10 0
    5 10 0
    0 11 0
    0 -11 0
    0 11 0
    1 11 0
    1 11 0
    1 -11 0
    -1 11 0
    1 11 0
    -1 11 0
    -1 -11 0
    2 11 0
    2 -11 0
    2 11 0
    -2 11 0
    2 -11 0
    2 11 0
    -2 -11 0
    3 -11 0
    3 11 0
    3 -11 0
    -3 11 0
    3 11 0
    4 -11 0
    4 11 0
    0 12 0
    0 12 0
    0 -12 0
    0 12 0
    1 12 0
    -1 12 0
    1 12 0
    1 -12 0
    1 -12 0
    -1 12 0
    1 12 0
    2 12 0
    2 12 0
    -2 12 0
    2 -12 0
    2 -12 0
    3 -12 0
    3 12 0
    -3 12 0
    3 -12 0
    3 12 0
    4 12 0
    4 -12 0
    0 13 0
    0 13 0
    0 -13 0
    0 13 0
    0 -13 0
    1 -13 0
    1 13 0
    1 13 0
    -1 13 0
    1 -13 0
    1 13 0
    -1 13 0
    2 -13 0
    2 -13 0
    2 13 0
    -2 13 0
    2 13 0
    3 13 0
    3 -13 0
    -3 13 0
    3 13 0
    4 13 0
    4 -13 0
    0 -14 0
    0 14 0
    0 14 0
    -1 14 0
    1 -14 0
    1 14 0
    1 14 0
    1 -14 0
    2 -14 0
    2 14 0
    -2 14 0
    2 14 0
    2 -14 0
    3 -14 0
    3 14 0
    4 14 0
    4 -14 0
    0 15 0
    0 15 0
    0 15 0
    1 -15 0
    -1 15 0
    1 -15 0
    1 15 0
    1 15 0
    2 -15 0
    2 15 0
    -2 15 0
    2 -15 0
    2 15 0
    3 15 0
    3 -15 0
    4 -15 0
    4 15 0
    0 16 0
    0 16 0
    -1 16 0
    1 -16 0
    1 16 0
    1 -16 0
    2 -16 0
    2 16 0
    3 -16 0
    3 16 0
    0 -17 0
    0 17 0
    1 -17 0
    1 17 0
    2 17 0
    2 -17 0
    3 -17 0
    3 17 0
    0 -18 0
    1 18 0
    2 18 0
    2 -18 0
    3 18 0
    0 -19 0
    1 19 0
    -1 -19 0
    2 -19 0
    2 19 0
    -1 -20 0
    0 0 1
    1 0 1
    1 0 -1
    1 0 1
    1 0 -1
    1 0 1
    1 0 -1
    2 0 -1
    2 0 1
    2 0 -1
    2 0 1
    2 0 -1
    2 0 1
    3 0 1
    3 0 -1
    3 0 -1
    3 0 1
    -4 0 -1
    4 0 -1
    4 0 1
    4 0 1
    4 0 -1
    5 0 -1
    0 1 -1
    0 -1 -1
    0 -1 1
    0 -1 -1
    0 1 -1
    0 1 1
    1 -1 1
    1 -1 1
    1 -1 1
    1 1 -1
    1 1 -1
    1 1 -1
    1 1 1
    1 -1 -1
    1 -1 -1
    2 1 -1
    2 1 -1
    2 1 -1
    2 -1 1
    2 -1 1
    2 -1 -1
    2 1 1
    2 -1 -1
    2 1 1
    2 1 1
    3 1 -1
    3 -1 1
    3 -1 1
    3 1 -1
    3 1 -1
    3 -1 1
    3 1 1
    3 1 1
    3 -1 -1
    3 -1 -1
    3 1 1
    4 -1 1
    4 -1 1
    4 1 -1
    4 -1 1
    -4 1 1
    4 1 -1
    4 -1 -1
    4 -1 -1
    4 1 1
    4 -1 -1
    -4 1 -1
    5 1 -1
    0 2 -1
    0 2 -1
    0 2 1
    0 -2 1
    0 -2 -1
    1 -2 1
    1 2 -1
    1 2 -1
    1 2 -1
    1 -2 1
    1 2 1
    1 2 1
    1 -2 -1
    1 -2 -1
    2 2 -1
    2 2 -1
    2 -2 1
    2 2 -1
    2 -2 1
    2 2 1
    2 -2 -1
    2 2 1
    2 -2 -1
    2 2 1
    3 2 -1
    3 2 -1
    3 -2 1
    3 2 -1
    3 -2 1
    -3 2 1
    3 2 -1
    3 -2 -1
    3 -2 -1
    3 2 1
    3 2 1
    3 -2 -1
    3 2 1
    4 2 -1
    4 -2 1
    4 -2 1
    -4 2 1
    -4 -2 -1
    4 2 -1
    4 2 1
    4 -2 -1
    4 -2 -1
    4 -2 -1
    5 -2 1
    5 2 -1
    5 2 1
    0 3 -1
    0 3 1
    0 3 -1
    0 -3 -1
    0 -3 1
    0 3 1
    -1 3 1
    1 3 -1
    1 -3 1
    1 3 -1
    -1 -3 -1
    1 3 1
    1 3 1
    1 -3 -1
    1 -3 -1
    -1 3 -1
    2 3 -1
    -2 3 1
    2 -3 1
    2 3 -1
    2 3 1
    2 3 1
    2 -3 -1
    -2 3 -1
    2 -3 -1
    3 3 -1
    3 3 -1
    3 -3 1
    -3 3 1
    3 -3 1
    3 3 -1
    3 -3 -1
    3 3 1
    3 3 1
    3 3 1
    -3 3 -1
    3 -3 -1
    3 -3 -1
    4 3 -1
    -4 3 1
    4 -3 1
    4 3 -1
    -4 -3 -1
    4 -3 1
    4 3 1
    4 -3 -1
    -4 -3 1
    4 -3 -1
    4 -3 -1
    5 3 -1
    5 -3 1
    5 3 1
    5 -3 -1
    0 -4 1
    0 4 1
    0 4 -1
    0 -4 -1
    0 4 1
    0 4 -1
    1 -4 1
    -1 4 1
    1 4 -1
    -1 -4 -1
    1 4 -1
    1 -4 -1
    1 4 1
    1 4 1
    -1 4 -1
    -1 -4 1
    2 4 -1
    2 -4 1
    -2 4 1
    2 4 -1
    2 -4 -1
    2 4 1
    2 4 1
    -2 4 -1
    -2 -4 1
    2 -4 -1
    3 4 -1
    -3 4 1
    -3 -4 -1
    3 4 -1
    3 4 -1
    3 -4 1
    3 -4 1
    3 4 1
    3 -4 -1
    3 4 1
    3 -4 -1
    3 4 1
    -3 4 -1
    4 4 -1
    4 -4 1
    -4 -4 -1
    4 -4 1
    4 4 -1
    4 -4 -1
    4 -4 -1
    -4 -4 1
    4 4 1
    5 -4 1
    5 4 -1
    5 -4 -1
    5 4 1
    0 5 1
    0 5 1
    0 5 -1
    0 -5 1
    0 -5 -1
    0 5 -1
    0 -5 -1
    1 5 -1
    -1 5 1
    -1 -5 -1
    1 5 -1
    1 -5 1
    -1 5 -1
    -1 -5 1
    1 5 1
    -1 -5 1
    1 5 1
    1 -5 -1
    -2 5 1
    2 -5 1
    2 5 -1
    2 5 -1
    -2 -5 -1
    2 -5 -1
    2 5 1
    -2 5 -1
    2 5 1
    3 5 -1
    -3 -5 -1
    3 -5 1
    3 5 -1
    3 -5 1
    -3 5 1
    3 5 -1
    3 5 1
    -3 -5 1
    3 -5 -1
    3 5 1
    3 -5 -1
    -3 5 -1
    3 5 1
    4 -5 1
    -4 -5 -1
    4 5 -1
    4 -5 1
    4 5 -1
    4 -5 -1
    4 5 1
    4 -5 -1
    -4 -5 1
    5 5 -1
    5 -5 1
    5 5 1
    5 -5 -1
    0 6 -1
    0 -6 -1
    0 6 1
    0 6 1
    0 -6 1
    0 -6 -1
    0 6 -1
    1 6 -1
    1 -6 1
    -1 -6 -1
    1 6 -1
    -1 6 1
    1 6 1
    -1 -6 1
    1 6 1
    1 -6 -1
    -1 6 -1
    -1 6 -1
    -1 -6 1
    2 6 -1
    -2 6 1
    2 -6 1
    -2 -6 -1
    2 6 -1
    2 -6 -1
    -2 -6 1
    -2 6 -1
    2 6 1
    2 6 1
    3 6 -1
    -3 6 1
    3 -6 1
    3 6 -1
    3 6 -1
    3 -6 1
    -3 -6 1
    3 6 1
    3 6 1
    3 -6 -1
    3 -6 -1
    3 6 1
    4 -6 1
    -4 -6 -1
    4 -6 1
    4 6 -1
    4 6 1
    4 -6 -1
    4 -6 -1
    4 6 1
    -4 6 -1
    5 6 -1
    5 -6 1
    5 6 1
    5 -6 -1
    0 7 1
    0 7 -1
    0 -7 -1
    0 -7 1
    0 7 1
    0 -7 -1
    0 7 -1
    -1 7 1
    -1 -7 -1
    1 7 -1
    -1 7 1
    1 -7 1
    1 7 -1
    1 -7 -1
    -1 7 -1
    -1 -7 1
    -1 7 -1
    1 7 1
    -1 -7 1
    1 7 1
    2 7 -1
    -2 -7 -1
    2 7 -1
    2 -7 1
    2 -7 -1
    2 7 1
    2 7 1
    2 -7 -1
    -2 7 -1
    -2 -7 1
    -3 -7 -1
    3 -7 1
    3 7 -1
    3 7 -1
    -3 7 1
    3 7 -1
    3 -7 1
    3 7 1
    3 -7 -1
    -3 -7 1
    3 7 1
    3 7 1
    3 -7 -1
    4 -7 1
    -4 7 1
    4 7 -1
    -4 -7 -1
    4 -7 1
    4 -7 -1
    -4 7 -1
    4 7 1
    4 7 1
    4 -7 -1
    5 7 -1
    5 -7 1
    5 7 1
    5 -7 -1
    0 8 1
    0 8 -1
    0 8 1
    0 -8 -1
    0 8 -1
    0 -8 1
    1 -8 1
    -1 -8 -1
    1 8 -1
    1 8 -1
    -1 8 1
    -1 8 1
    -1 -8 -1
    1 -8 -1
    -1 8 -1
    -1 -8 1
    1 8 1
    -1 8 -1
    1 8 1
    -1 -8 1
    2 -8 1
    2 8 -1
    -2 -8 -1
    -2 8 1
    2 -8 1
    2 8 -1
    2 8 -1
    2 8 1
    2 8 1
    -2 -8 1
    2 -8 -1
    -2 8 -1
    2 8 1
    2 -8 -1
    -2 8 -1
    3 -8 1
    -3 -8 -1
    3 8 -1
    3 8 -1
    3 -8 1
    -3 8 -1
    3 -8 -1
    3 8 1
    3 8 1
    3 -8 -1
    -3 -8 1
    -4 8 1
    4 8 -1
    4 -8 1
    4 -8 1
    -4 -8 -1
    4 8 1
    4 -8 -1
    4 8 1
    4 -8 -1
    -4 8 -1
    5 -8 1
    5 8 -1
    5 8 1
    5 -8 -1
    0 9 -1
    0 -9 -1
    0 9 1
    0 9 1
    0 -9 1
    0 9 -1
    -1 -9 -1
    1 9 -1
    -1 9 1
    1 9 -1
    -1 9 1
    1 -9 1
    1 9 1
    -1 9 -1
    1 -9 -1
    1 9 1
    -1 9 -1
    -1 -9 1
    2 9 -1
    2 9 -1
    -2 -9 -1
    -2 9 1
    -2 9 1
    2 -9 1
    2 -9 1
    2 9 -1
    -2 9 -1
    2 -9 -1
    -2 9 -1
    2 -9 -1
    -2 -9 1
    2 9 1
    2 9 1
    2 9 1
    -3 9 1
    3 9 -1
    3 9 -1
    -3 -9 -1
    3 -9 1
    3 9 -1
    3 -9 1
    3 -9 -1
    3 9 1
    3 -9 -1
    -3 -9 1
    3 9 1
    -3 9 -1
    4 9 -1
    4 -9 1
    -4 9 1
    4 -9 1
    4 9 1
    4 -9 -1
    4 -9 -1
    -4 9 -1
    4 9 1
    5 -9 1
    5 9 -1
    5 9 1
    5 -9 -1
    0 10 1
    0 -10 -1
    0 10 1
    0 10 -1
    0 10 -1
    0 -10 1
    1 10 -1
    1 10 -1
    -1 10 1
    -1 10 1
    1 -10 1
    -1 -10 -1
    -1 -10 -1
    1 -10 -1
    1 10 1
    -1 10 -1
    1 -10 -1
    -1 -10 1
    1 10 1
    1 10 1
    -1 10 -1
    2 10 -1
    -2 -10 -1
    2 10 -1
    2 -10 1
    2 -10 1
    -2 10 1
    -2 10 1
    2 10 -1
    2 10 1
    2 10 1
    2 -10 -1
    2 -10 -1
    2 10 1
    -2 -10 1
    -2 10 -1
    3 10 -1
    3 10 -1
    -3 10 1
    3 -10 1
    3 -10 1
    -3 -10 -1
    -3 10 -1
    3 -10 -1
    3 10 1
    3 -10 -1
    3 10 1
    4 10 -1
    4 -10 1
    4 -10 -1
    4 10 1
    5 10 -1
    5 10 1
    5 -10 -1
    0 11 -1
    0 11 1
    0 -11 -1
    0 -11 1
    0 11 1
    0 11 -1
    1 11 -1
    -1 11 1
    1 11 -1
    1 -11 1
    1 11 -1
    -1 11 1
    1 -11 1
    -1 11 -1
    1 11 1
    1 -11 -1
    -1 11 -1
    1 -11 -1
    1 11 1
    1 11 1
    2 11 -1
    -2 11 1
    2 11 -1
    2 11 -1
    -2 -11 -1
    2 -11 1
    2 -11 1
    -2 11 1
    2 11 1
    2 -11 -1
    2 11 1
    -2 11 -1
    2 -11 -1
    3 11 -1
    3 11 -1
    -3 11 1
    3 -11 1
    -3 -11 -1
    3 -11 1
    -3 11 -1
    3 11 1
    3 -11 -1
    3 11 1
    3 -11 -1
    4 -11 1
    4 11 -1
    4 -11 -1
    4 11 1
    0 12 1
    0 -12 -1
    0 12 1
    0 12 -1
    0 12 1
    0 12 -1
    0 -12 1
    0 -12 -1
    0 12 -1
    -1 12 1
    1 -12 1
    1 12 -1
    -1 12 1
    -1 12 1
    1 -12 1
    -1 -12 -1
    1 -12 1
    1 12 -1
    1 12 1
    -1 12 -1
    1 12 1
    1 -12 -1
    -1 12 -1
    1 -12 -1
    1 12 1
    -2 12 1
    2 -12 1
    2 12 -1
    2 -12 1
    2 12 -1
    -2 12 -1
    2 -12 -1
    2 12 1
    2 12 1
    2 -12 -1
    3 -12 1
    3 12 -1
    -3 12 1
    3 -12 1
    3 12 -1
    3 -12 -1
    3 12 1
    -3 12 -1
    3 -12 -1
    3 12 1
    4 -12 1
    4 12 -1
    4 -12 -1
    4 12 1
    0 13 1
    0 13 1
    0 -13 -1
    0 13 -1
    0 -13 -1
    0 13 1
    0 13 -1
    0 -13 1
    0 13 -1
    1 13 -1
    1 -13 1
    1 13 -1
    1 -13 1
    -1 13 1
    1 -13 1
    1 13 -1
    -1 13 1
    -1 13 1
    1 -13 -1
    -1 13 -1
    1 13 1
    -1 13 -1
    1 -13 -1
    1 13 1
    2 -13 1
    2 -13 1
    -2 13 1
    2 13 -1
    2 13 -1
    2 13 1
    2 -13 -1
    -2 13 -1
    2 -13 -1
    2 13 1
    3 -13 1
    -3 13 1
    3 -13 1
    3 13 -1
    3 13 -1
    3 -13 -1
    -3 13 -1
    3 13 1
    3 -13 -1
    3 13 1
    4 -13 1
    4 13 -1
    4 13 1
    4 -13 -1
    0 14 -1
    0 -14 -1
    0 14 1
    0 14 1
    0 14 -1
    0 -14 -1
    0 14 1
    0 -14 1
    0 14 -1
    -1 14 1
    -1 14 1
    1 14 -1
    1 -14 1
    1 14 -1
    1 -14 1
    1 14 -1
    -1 14 -1
    1 -14 -1
    1 14 1
    1 -14 -1
    1 14 1
    2 -14 1
    2 14 -1
    2 -14 1
    2 14 -1
    -2 14 1
    2 -14 -1
    2 -14 -1
    2 14 1
    -2 14 -1
    2 14 1
    3 14 -1
    3 -14 1
    3 14 1
    3 -14 -1
    4 -14 1
    4 14 -1
    4 14 1
    4 -14 -1
    0 15 1
    0 15 -1
    0 15 -1
    0 15 1
    0 15 -1
    0 15 1
    1 -15 1
    -1 15 1
    1 -15 1
    1 15 -1
    1 -15 1
    1 15 -1
    1 -15 -1
    1 15 1
    -1 15 -1
    1 -15 -1
    1 15 1
    -2 15 1
    2 15 -1
    2 -15 1
    2 -15 1
    2 15 -1
    2 -15 -1
    2 -15 -1
    2 15 1
    -2 15 -1
    2 15 1
    3 15 -1
    3 -15 1
    3 -15 -1
    3 15 1
    4 -15 1
    4 15 -1
    4 -15 -1
    4 15 1
    0 16 1
    0 16 -1
    0 16 -1
    0 16 1
    1 16 -1
    -1 16 1
    1 -16 1
    1 -16 1
    -1 16 -1
    1 -16 -1
    1 16 1
    1 -16 -1
    2 16 -1
    2 -16 1
    2 16 1
    2 -16 -1
    3 -16 1
    3 16 -1
    3 16 1
    3 -16 -1
    0 17 1
    0 -17 -1
    0 -17 1
    1 17 -1
    1 -17 1
    1 17 1
    1 -17 -1
    2 -17 1
    2 17 -1
    2 -17 -1
    2 17 1
    3 -17 1
    3 17 -1
    3 17 1
    3 -17 -1
    0 -18 -1
    0 -18 1
    0 18 1
    1 -18 -1
    1 18 1
    2 18 -1
    2 -18 1
    2 -18 -1
    2 18 1
    0 -19 1
    -1 -19 -1
    1 19 -1
    1 19 1
    -1 -19 1
    2 19 -1
    2 19 1
    2 -19 -1
    -1 -20 -1
    -1 -20 1
    0 0 -2
    0 0 2
    1 0 2
    1 0 2
    1 0 2
    1 0 -2
    1 0 -2
    1 0 -2
    2 0 -2
    2 0 -2
    2 0 2
    2 0 2
    2 0 2
    3 0 -2
    3 0 -2
    3 0 -2
    3 0 2
    4 0 2
    4 0 -2
    4 0 2
    4 0 -2
    -4 0 2
    5 0 -2
    0 -1 -2
    0 1 -2
    0 1 2
    0 -1 2
    0 -1 -2
    0 1 -2
    1 1 -2
    1 -1 2
    1 1 -2
    1 1 -2
    1 -1 2
    1 1 2
    1 -1 -2
    1 -1 -2
    1 1 2
    2 -1 2
    2 -1 2
    2 -1 2
    2 1 -2
    2 1 -2
    2 1 -2
    2 -1 -2
    2 1 2
    2 -1 -2
    2 1 2
    2 1 2
    3 -1 2
    3 -1 2
    3 1 -2
    3 1 -2
    3 1 -2
    -3 1 2
    3 -1 -2
    3 -1 -2
    -3 -1 2
    3 1 2
    3 -1 -2
    3 1 2
    3 1 2
    4 1 -2
    4 1 -2
    4 -1 2
    -4 1 2
    4 1 2
    4 1 2
    4 -1 -2
    4 -1 -2
    4 -1 -2
    5 -1 2
    5 1 -2
    0 -2 -2
    0 2 -2
    0 2 -2
    0 -2 -2
    0 -2 2
    0 2 2
    1 2 -2
    -1 2 2
    1 -2 2
    1 2 -2
    1 2 -2
    1 2 2
    1 -2 -2
    1 -2 -2
    2 2 -2
    2 2 -2
    2 -2 2
    2 2 -2
    2 2 2
    2 -2 -2
    2 2 2
    2 2 2
    2 -2 -2
    3 -2 2
    -3 2 2
    3 2 -2
    3 2 -2
    3 -2 2
    3 2 -2
    3 2 2
    3 2 2
    3 2 2
    3 -2 -2
    3 -2 -2
    3 2 2
    -3 -2 2
    3 -2 -2
    4 -2 2
    4 2 -2
    4 -2 2
    4 2 -2
    -4 2 2
    4 -2 -2
    4 2 2
    4 -2 -2
    4 2 2
    5 -2 2
    5 2 -2
    0 3 -2
    0 3 2
    0 3 -2
    0 -3 2
    0 -3 -2
    -1 -3 -2
    1 -3 2
    1 3 -2
    1 3 -2
    -1 3 2
    -1 -3 2
    1 -3 -2
    1 3 2
    -1 3 -2
    1 3 2
    1 -3 -2
    -2 3 2
    2 3 -2
    2 3 -2
    2 -3 2
    -2 3 -2
    2 3 2
    2 -3 -2
    2 3 2
    2 -3 -2
    -3 3 2
    3 3 -2
    3 -3 2
    3 3 -2
    3 3 -2
    3 -3 2
    3 -3 -2
    -3 -3 2
    3 -3 -2
    3 3 2
    3 3 2
    3 -3 -2
    3 3 2
    -3 3 -2
    4 3 -2
    -4 3 2
    4 3 -2
    4 -3 2
    4 -3 2
    4 3 2
    4 -3 -2
    4 -3 -2
    4 -3 -2
    5 -3 2
    5 3 2
    0 -4 2
    0 4 -2
    0 4 2
    0 4 -2
    0 -4 -2
    0 4 2
    1 4 -2
    1 -4 2
    -1 4 2
    1 4 -2
    -1 -4 -2
    1 -4 -2
    1 -4 -2
    1 4 2
    1 4 2
    -1 4 -2
    -1 -4 2
    2 4 -2
    -2 4 2
    2 -4 2
    2 4 -2
    2 4 2
    2 4 2
    2 -4 -2
    2 -4 -2
    -2 4 -2
    3 4 -2
    -3 4 2
    3 4 -2
    3 4 -2
    -3 -4 -2
    3 -4 2
    3 -4 2
    3 4 2
    3 -4 -2
    3 4 2
    3 -4 -2
    3 4 2
    3 -4 -2
    -3 -4 2
    4 4 -2
    -4 -4 -2
    -4 4 2
    4 4 -2
    4 -4 2
    4 -4 2
    4 -4 -2
    4 -4 -2
    4 4 2
    4 -4 -2
    5 4 -2
    5 -4 2
    5 -4 -2
    5 4 2
    0 5 -2
    0 -5 -2
    0 5 2
    0 5 -2
    1 5 -2
    -1 -5 -2
    1 5 -2
    -1 5 2
    1 -5 2
    1 5 2
    1 5 2
    1 -5 -2
    -1 5 -2
    -1 -5 2
    -1 5 -2
    2 -5 2
    -2 5 2
    2 5 -2
    -2 -5 -2
    2 5 -2
    2 -5 -2
    2 5 2
    2 5 2
    -2 -5 2
    -2 5 -2
    2 -5 -2
    -3 -5 -2
    -3 5 2
    3 5 -2
    3 5 -2
    3 -5 2
    3 5 -2
    3 -5 2
    3 5 2
    3 -5 -2
    3 -5 -2
    3 -5 -2
    3 5 2
    -3 -5 2
    3 5 2
    4 -5 2
    -4 -5 -2
    4 5 -2
    4 -5 2
    4 5 -2
    -4 5 -2
    4 5 2
    4 -5 -2
    4 -5 -2
    5 -5 2
    5 5 -2
    5 -5 -2
    5 5 2
    0 6 2
    0 -6 -2
    0 6 2
    0 -6 -2
    0 6 -2
    0 -6 2
    0 6 -2
    -1 6 2
    -1 -6 -2
    1 -6 2
    1 6 -2
    1 6 -2
    1 6 2
    -1 6 -2
    -1 -6 2
    1 -6 -2
    -1 6 -2
    -2 -6 -2
    -2 6 2
    2 -6 2
    2 6 -2
    2 6 -2
    2 6 2
    -2 -6 2
    -2 6 -2
    2 -6 -2
    2 6 2
    3 -6 2
    -3 -6 -2
    3 6 -2
    3 6 -2
    -3 6 2
    3 -6 2
    3 6 -2
    -3 -6 2
    3 6 2
    3 6 2
    3 -6 -2
    3 -6 -2
    3 6 2
    4 6 -2
    4 -6 2
    4 -6 2
    -4 -6 -2
    4 6 -2
    4 6 2
    4 -6 -2
    4 6 2
    -4 6 -2
    4 -6 -2
    5 -6 2
    5 6 -2
    5 -6 -2
    5 6 2
    0 -7 2
    0 -7 -2
    0 -7 -2
    0 7 2
    0 7 2
    0 7 -2
    0 7 -2
    -1 -7 -2
    -1 7 2
    1 -7 2
    1 7 -2
    1 7 -2
    1 7 2
    -1 -7 2
    -1 7 -2
    1 -7 -2
    1 7 2
    -1 7 -2
    2 7 -2
    2 -7 2
    2 7 -2
    2 7 -2
    2 -7 2
    -2 -7 -2
    -2 7 2
    2 -7 -2
    2 -7 -2
    2 7 2
    -2 7 -2
    -2 -7 2
    2 7 2
    2 7 2
    -3 7 2
    3 7 -2
    3 -7 2
    3 -7 2
    3 7 -2
    3 -7 -2
    3 7 2
    -3 7 -2
    -3 -7 2
    3 -7 -2
    3 7 2
    4 -7 2
    -4 -7 -2
    4 -7 2
    4 7 -2
    -4 7 -2
    4 7 2
    4 -7 -2
    4 7 2
    4 -7 -2
    5 7 -2
    5 -7 2
    5 -7 -2
    5 7 2
    0 8 2
    0 8 -2
    0 -8 -2
    0 -8 -2
    0 8 -2
    0 8 2
    0 -8 2
    1 8 -2
    -1 8 2
    1 8 -2
    -1 -8 -2
    1 -8 2
    1 8 2
    -1 8 -2
    -1 8 -2
    1 8 2
    1 -8 -2
    2 -8 2
    2 -8 2
    2 8 -2
    2 8 -2
    2 8 -2
    -2 -8 -2
    -2 8 2
    2 8 2
    -2 8 -2
    2 8 2
    2 8 2
    -2 -8 2
    2 -8 -2
    3 -8 2
    -3 -8 -2
    3 8 -2
    3 -8 2
    3 8 -2
    3 8 -2
    -3 8 -2
    -3 -8 2
    3 8 2
    3 -8 -2
    3 8 2
    3 -8 -2
    4 8 -2
    4 -8 2
    -4 8 2
    -4 -8 -2
    4 -8 2
    4 8 2
    4 -8 -2
    -4 8 -2
    4 -8 -2
    4 8 2
    5 -8 2
    5 8 -2
    5 -8 -2
    5 8 2
    0 9 2
    0 9 -2
    0 -9 2
    0 -9 -2
    0 9 -2
    0 9 2
    -1 9 2
    -1 9 2
    1 9 -2
    -1 -9 -2
    1 -9 2
    1 9 -2
    -1 -9 -2
    1 -9 -2
    -1 9 -2
    -1 9 -2
    1 9 2
    -2 9 2
    -2 -9 -2
    2 9 -2
    -2 9 2
    2 -9 2
    2 -9 2
    2 9 -2
    -2 -9 -2
    2 9 -2
    -2 -9 2
    2 -9 -2
    2 9 2
    2 -9 -2
    2 9 2
    -2 9 -2
    -3 -9 -2
    3 9 -2
    3 9 -2
    -3 9 2
    3 -9 2
    3 -9 2
    3 9 -2
    3 -9 -2
    3 9 2
    -3 9 -2
    3 9 2
    3 -9 -2
    4 9 -2
    -4 9 2
    4 -9 2
    4 -9 2
    -4 -9 -2
    4 -9 -2
    4 9 2
    4 -9 -2
    -4 9 -2
    4 9 2
    5 -9 2
    5 9 -2
    5 -9 -2
    0 -10 -2
    0 10 -2
    0 10 2
    0 10 2
    0 10 -2
    -1 -10 -2
    -1 10 2
    -1 -10 -2
    1 -10 2
    1 10 -2
    -1 10 2
    1 10 -2
    1 10 2
    1 10 2
    1 -10 -2
    1 -10 -2
    -1 10 -2
    -1 10 -2
    1 10 2
    2 10 -2
    2 -10 2
    -2 10 2
    -2 10 2
    2 10 -2
    2 10 -2
    2 -10 2
    -2 -10 -2
    -2 10 -2
    2 10 2
    2 -10 -2
    2 10 2
    3 -10 2
    -3 -10 -2
    3 -10 2
    -3 10 2
    3 10 -2
    3 10 -2
    3 10 2
    3 -10 -2
    -3 10 -2
    3 10 2
    3 -10 -2
    4 -10 2
    4 10 -2
    4 -10 -2
    4 10 2
    5 10 -2
    5 -10 2
    5 -10 -2
    5 10 2
    0 -11 2
    0 11 2
    0 11 -2
    0 11 2
    0 -11 -2
    0 11 2
    0 11 -2
    1 -11 2
    1 11 -2
    -1 -11 -2
    1 -11 2
    -1 11 2
    1 11 -2
    -1 11 2
    -1 -11 -2
    1 11 -2
    -1 11 -2
    1 11 2
    1 -11 -2
    1 -11 -2
    1 11 2
    1 11 2
    -2 -11 -2
    2 11 -2
    -2 11 2
    2 11 -2
    2 11 -2
    2 -11 2
    2 -11 2
    -2 11 2
    2 -11 -2
    2 11 2
    2 -11 -2
    2 11 2
    -2 11 -2
    3 11 -2
    3 11 -2
    -3 -11 -2
    -3 11 2
    3 -11 2
    3 -11 2
    3 11 2
    3 -11 -2
    -3 11 -2
    3 -11 -2
    3 11 2
    4 -11 2
    4 11 -2
    4 11 2
    4 -11 -2
    0 12 2
    0 12 2
    0 -12 -2
    0 12 -2
    0 12 -2
    0 12 2
    0 -12 -2
    0 12 -2
    0 -12 2
    -1 12 2
    -1 -12 -2
    -1 12 2
    1 12 -2
    1 12 -2
    1 12 -2
    -1 12 2
    1 -12 2
    1 -12 2
    1 -12 -2
    -1 12 -2
    1 12 2
    1 12 2
    -1 12 -2
    1 -12 -2
    2 12 -2
    2 12 -2
    2 12 -2
    -2 12 2
    -2 12 2
    -2 -12 -2
    2 -12 2
    2 -12 2
    2 12 2
    -2 12 -2
    2 12 2
    2 -12 -2
    2 -12 -2
    3 12 -2
    3 -12 2
    3 -12 2
    -3 12 2
    3 12 -2
    3 -12 -2
    3 12 2
    3 -12 -2
    -3 12 -2
    3 12 2
    4 12 -2
    4 -12 2
    4 -12 -2
    4 12 2
    0 13 2
    0 -13 -2
    0 -13 2
    0 13 2
    0 13 2
    0 13 -2
    0 13 -2
    0 13 -2
    1 -13 2
    -1 13 2
    1 -13 2
    -1 13 2
    -1 13 2
    1 13 -2
    1 13 -2
    1 13 -2
    1 -13 2
    1 -13 -2
    1 13 2
    1 -13 -2
    -1 13 -2
    -2 13 2
    2 -13 2
    2 13 -2
    2 -13 2
    2 13 -2
    2 13 2
    2 -13 -2
    -2 13 -2
    2 -13 -2
    2 13 2
    3 -13 2
    -3 13 2
    3 13 -2
    3 -13 2
    3 13 -2
    3 -13 -2
    -3 13 -2
    3 -13 -2
    3 13 2
    3 13 2
    4 -13 2
    4 13 -2
    4 -13 -2
    4 13 2
    0 14 -2
    0 14 2
    0 14 2
    0 -14 -2
    0 14 -2
    0 14 -2
    0 14 2
    0 -14 -2
    -1 14 2
    1 -14 2
    1 -14 2
    1 14 -2
    -1 14 2
    1 14 -2
    1 -14 2
    -1 14 2
    1 14 -2
    -1 14 -2
    1 -14 -2
    1 -14 -2
    1 14 2
    1 14 2
    2 -14 2
    2 14 -2
    2 14 -2
    2 -14 2
    -2 14 2
    -2 14 -2
    2 -14 -2
    2 14 2
    2 -14 -2
    2 14 2
    3 14 -2
    3 -14 2
    3 -14 -2
    3 14 2
    4 -14 2
    4 14 -2
    4 -14 -2
    4 14 2
    0 15 -2
    0 15 -2
    0 15 -2
    0 15 2
    0 -15 -2
    0 -15 -2
    1 15 -2
    1 -15 2
    -1 15 2
    1 -15 2
    -1 15 2
    1 -15 2
    1 15 -2
    1 -15 -2
    1 15 2
    1 -15 -2
    1 15 2
    -1 15 -2
    2 15 -2
    2 -15 2
    -2 15 2
    2 -15 2
    2 15 -2
    2 15 2
    2 15 2
    2 -15 -2
    -2 15 -2
    2 -15 -2
    3 15 -2
    3 -15 2
    3 15 2
    3 -15 -2
    4 15 -2
    4 -15 2
    4 15 2
    4 -15 -2
    0 -16 2
    0 16 -2
    0 16 2
    0 16 2
    1 -16 2
    1 16 -2
    1 16 -2
    1 -16 2
    1 -16 -2
    1 16 2
    -1 16 -2
    1 16 2
    1 -16 -2
    2 -16 2
    2 16 -2
    2 -16 -2
    2 16 2
    3 16 -2
    3 -16 2
    3 16 2
    3 -16 -2
    0 17 2
    0 -17 2
    0 -17 -2
    1 -17 2
    1 17 -2
    1 17 2
    1 -17 -2
    2 -17 2
    2 17 -2
    2 -17 -2
    2 17 2
    3 -17 2
    3 17 -2
    3 -17 -2
    3 17 2
    0 -18 -2
    0 18 2
    0 -18 2
    1 18 -2
    1 -18 -2
    1 18 2
    2 -18 2
    2 18 -2
    2 -18 -2
    2 18 2
    0 -19 2
    -1 -19 -2
    1 19 2
    -1 -19 2
    2 19 -2
    2 19 2
    2 -19 -2
    -2 -19 2
    -1 -20 -2
    -1 -20 2
    1 20 2
    0 0 -3
    0 0 -3
    0 0 3
    1 0 -3
    1 0 -3
    1 0 3
    1 0 3
    2 0 -3
    -2 0 3
    2 0 3
    2 0 -3
    2 0 3
    2 0 3
    3 0 3
    -3 0 3
    3 0 3
    3 0 -3
    3 0 -3
    3 0 -3
    4 0 3
    -4 0 3
    -4 0 -3
    4 0 -3
    4 0 -3
    5 0 -3
    0 -1 -3
    0 1 3
    0 1 -3
    0 -1 -3
    1 1 -3
    1 1 -3
    1 -1 3
    1 -1 3
    1 1 -3
    1 -1 -3
    1 1 3
    1 1 3
    1 -1 -3
    -1 -1 3
    2 -1 3
    2 1 -3
    2 1 -3
    2 1 -3
    -2 1 3
    2 -1 -3
    2 1 3
    2 1 3
    -2 -1 3
    2 1 3
    2 -1 -3
    3 -1 3
    3 -1 3
    3 1 -3
    3 1 -3
    3 1 -3
    3 -1 -3
    3 1 3
    3 1 3
    3 -1 -3
    3 -1 -3
    3 1 3
    -3 -1 3
    4 1 -3
    -4 1 3
    4 -1 3
    4 1 -3
    4 1 3
    4 1 3
    4 -1 -3
    4 -1 -3
    4 -1 -3
    4 -1 -3
    5 -1 3
    5 1 -3
    5 -1 -3
    0 -2 -3
    0 -2 -3
    0 2 -3
    0 2 3
    0 2 -3
    0 -2 3
    1 2 -3
    1 2 -3
    -1 2 3
    1 2 -3
    1 -2 3
    1 -2 -3
    1 2 3
    1 2 3
    -1 -2 3
    1 -2 -3
    2 -2 3
    2 2 -3
    2 2 -3
    2 2 -3
    2 2 3
    -2 -2 3
    2 -2 -3
    2 2 3
    2 -2 -3
    3 2 -3
    3 2 -3
    -3 2 3
    3 2 -3
    3 -2 3
    3 -2 3
    3 -2 -3
    -3 -2 3
    3 -2 -3
    3 2 3
    3 2 3
    3 2 3
    3 -2 -3
    3 -2 -3
    4 -2 3
    4 2 -3
    4 -2 3
    -4 2 3
    4 2 -3
    4 -2 -3
    4 -2 -3
    4 -2 -3
    4 2 3
    4 2 3
    5 -2 3
    5 2 -3
    0 3 -3
    0 -3 -3
    0 -3 3
    0 3 3
    0 3 -3
    -1 -3 -3
    1 3 -3
    1 -3 3
    -1 3 3
    1 3 -3
    1 3 3
    -1 3 -3
    1 3 3
    1 -3 -3
    1 -3 -3
    -1 -3 3
    2 3 -3
    2 -3 3
    2 3 -3
    -2 -3 3
    2 -3 -3
    -2 3 -3
    2 -3 -3
    2 3 3
    2 3 3
    3 3 -3
    3 -3 3
    3 -3 3
    3 3 -3
    -3 3 3
    3 -3 -3
    3 3 3
    3 -3 -3
    3 3 3
    3 -3 -3
    -3 3 -3
    -3 -3 3
    3 -3 -3
    3 3 3
    4 -3 3
    4 3 -3
    4 3 -3
    4 -3 3
    -4 3 3
    4 -3 -3
    4 -3 -3
    4 3 3
    -4 3 -3
    4 -3 -3
    5 3 -3
    5 -3 3
    0 4 3
    0 4 -3
    0 -4 3
    0 4 -3
    0 -4 -3
    1 -4 3
    1 4 -3
    -1 -4 -3
    1 4 -3
    1 4 3
    1 -4 -3
    1 4 3
    -1 -4 3
    -1 4 -3
    1 -4 -3
    2 4 -3
    2 4 -3
    -2 4 3
    -2 -4 -3
    2 -4 3
    2 -4 -3
    -2 -4 3
    -2 4 -3
    2 4 3
    2 4 3
    2 -4 -3
    -3 4 3
    3 4 -3
    3 4 -3
    3 -4 3
    -3 -4 -3
    3 -4 3
    3 4 -3
    3 -4 -3
    3 -4 -3
    3 4 3
    3 4 3
    3 -4 -3
    -3 -4 3
    3 4 3
    3 -4 -3
    4 -4 3
    4 4 -3
    -4 4 3
    4 -4 3
    4 4 -3
    4 4 3
    4 -4 -3
    -4 4 -3
    4 -4 -3
    4 -4 -3
    5 4 -3
    5 -4 3
    5 4 3
    0 5 3
    0 5 -3
    0 5 3
    0 5 -3
    0 -5 -3
    1 5 -3
    1 -5 3
    -1 5 3
    1 5 -3
    -1 -5 -3
    1 -5 -3
    -1 -5 3
    1 -5 -3
    -1 5 -3
    1 5 3
    1 5 3
    2 5 -3
    -2 5 3
    2 5 -3
    -2 -5 -3
    2 -5 3
    2 -5 -3
    2 5 3
    -2 -5 3
    2 -5 -3
    2 5 3
    3 5 -3
    3 -5 3
    3 5 -3
    3 5 -3
    -3 5 3
    -3 -5 -3
    3 -5 3
    3 -5 -3
    3 -5 -3
    3 5 3
    3 5 3
    3 -5 -3
    -3 -5 3
    4 5 -3
    4 5 -3
    4 -5 3
    4 -5 3
    4 -5 -3
    -4 5 -3
    4 5 3
    4 -5 -3
    4 5 3
    5 -5 3
    5 5 -3
    5 -5 -3
    0 6 3
    0 -6 -3
    0 -6 3
    0 6 -3
    0 6 -3
    0 6 3
    -1 6 3
    1 6 -3
    1 6 -3
    1 -6 3
    -1 -6 -3
    1 6 3
    1 -6 -3
    -1 6 -3
    -1 6 -3
    2 6 -3
    -2 6 3
    -2 -6 -3
    2 -6 3
    2 6 -3
    2 6 3
    2 6 3
    -2 6 -3
    2 -6 -3
    -2 -6 3
    3 6 -3
    3 -6 3
    3 6 -3
    3 6 -3
    -3 6 3
    3 -6 3
    -3 -6 -3
    -3 -6 3
    3 -6 -3
    3 -6 -3
    3 -6 -3
    -3 6 -3
    3 6 3
    3 6 3
    4 -6 3
    4 6 -3
    -4 -6 -3
    4 -6 3
    4 6 -3
    4 6 3
    -4 6 -3
    4 6 3
    4 -6 -3
    4 -6 -3
    5 6 -3
    5 -6 3
    5 6 3
    5 -6 -3
    0 7 3
    0 -7 3
    0 7 -3
    0 -7 -3
    0 7 -3
    0 7 3
    0 -7 -3
    1 7 -3
    1 -7 3
    -1 7 3
    -1 -7 -3
    1 7 3
    1 7 3
    -1 7 -3
    -1 7 -3
    1 -7 -3
    2 7 -3
    -2 -7 -3
    2 -7 3
    2 7 -3
    2 7 -3
    -2 7 3
    2 -7 3
    -2 7 -3
    2 -7 -3
    -2 -7 3
    2 7 3
    2 -7 -3
    2 7 3
    2 7 3
    3 7 -3
    3 -7 3
    3 7 -3
    3 7 -3
    -3 7 3
    3 -7 3
    3 7 3
    3 7 3
    3 -7 -3
    3 -7 -3
    -3 7 -3
    -4 -7 -3
    4 7 -3
    4 -7 3
    4 -7 -3
    -4 7 -3
    4 -7 -3
    4 7 3
    5 -7 3
    5 7 -3
    5 7 3
    5 -7 -3
    0 -8 -3
    0 8 3
    0 8 -3
    0 -8 -3
    0 8 -3
    0 -8 3
    0 8 3
    -1 8 3
    1 -8 3
    1 8 -3
    -1 8 3
    -1 -8 -3
    1 8 -3
    1 8 3
    -1 8 -3
    1 -8 -3
    1 8 3
    -1 8 -3
    2 8 -3
    -2 8 3
    -2 -8 -3
    2 8 -3
    2 8 -3
    2 -8 3
    2 -8 3
    2 -8 -3
    2 -8 -3
    2 8 3
    2 8 3
    -2 8 -3
    -3 8 3
    3 -8 3
    3 -8 3
    3 8 -3
    3 8 -3
    3 8 -3
    3 8 3
    3 8 3
    3 -8 -3
    3 -8 -3
    4 8 -3
    4 -8 3
    4 -8 3
    -4 8 3
    -4 -8 -3
    -4 8 -3
    4 -8 -3
    4 8 3
    4 8 3
    5 -8 3
    5 8 -3
    5 -8 -3
    5 8 3
    0 -9 -3
    0 -9 -3
    0 -9 3
    0 9 3
    0 9 -3
    0 9 -3
    0 9 3
    -1 -9 -3
    -1 -9 -3
    1 9 -3
    1 9 -3
    -1 9 3
    1 -9 3
    -1 9 3
    -1 9 -3
    1 9 3
    1 9 3
    -1 9 -3
    1 -9 -3
    2 9 -3
    -2 9 3
    2 9 -3
    2 9 -3
    -2 -9 -3
    2 -9 3
    2 -9 3
    2 9 3
    2 -9 -3
    2 9 3
    -2 9 -3
    2 -9 -3
    3 9 -3
    3 9 -3
    3 -9 3
    -3 9 3
    -3 -9 -3
    3 9 -3
    3 -9 3
    3 9 3
    3 -9 -3
    3 9 3
    3 -9 -3
    -3 9 -3
    4 9 -3
    4 -9 3
    4 -9 3
    -4 -9 -3
    -4 9 3
    4 -9 -3
    4 -9 -3
    4 9 3
    -4 9 -3
    5 -9 3
    5 9 -3
    5 -9 -3
    5 9 3
    0 10 -3
    0 -10 -3
    0 10 -3
    0 -10 3
    0 10 3
    -1 -10 -3
    -1 -10 -3
    1 -10 3
    1 10 -3
    1 10 -3
    -1 10 3
    1 -10 -3
    -1 10 -3
    1 10 3
    1 -10 -3
    1 10 3
    -1 10 -3
    2 10 -3
    2 10 -3
    -2 -10 -3
    2 10 -3
    -2 10 3
    -2 10 3
    2 -10 3
    2 -10 3
    -2 10 3
    2 10 3
    2 -10 -3
    2 10 3
    -2 10 -3
    2 -10 -3
    3 10 -3
    -3 10 3
    3 10 -3
    3 -10 3
    3 10 3
    -3 10 -3
    3 -10 -3
    3 10 3
    4 10 -3
    4 -10 3
    4 -10 -3
    4 10 3
    5 -10 3
    5 10 -3
    5 -10 -3
    5 10 3
    0 -11 3
    0 11 -3
    0 -11 -3
    0 11 3
    0 11 3
    0 11 -3
    0 11 3
    1 11 -3
    -1 11 3
    -1 -11 -3
    -1 11 3
    1 -11 3
    -1 -11 -3
    1 -11 3
    -1 11 3
    1 -11 3
    1 11 -3
    1 11 -3
    -1 11 -3
    1 -11 -3
    1 -11 -3
    1 11 3
    1 11 3
    2 11 -3
    -2 11 3
    2 11 -3
    2 -11 3
    -2 11 3
    2 11 -3
    -2 11 3
    -2 -11 -3
    2 -11 3
    2 11 3
    2 -11 -3
    -2 11 -3
    2 11 3
    2 -11 -3
    -3 -11 -3
    3 11 -3
    3 -11 3
    3 -11 3
    3 11 -3
    -3 11 3
    3 11 3
    -3 11 -3
    3 11 3
    3 -11 -3
    3 -11 -3
    4 -11 3
    4 11 -3
    4 -11 -3
    4 11 3
    0 12 3
    0 -12 -3
    0 12 -3
    0 -12 3
    0 -12 -3
    0 12 -3
    0 12 3
    0 12 3
    1 12 -3
    1 -12 3
    1 12 -3
    -1 -12 -3
    1 12 -3
    -1 12 3
    -1 12 3
    1 -12 3
    -1 -12 -3
    -1 12 3
    1 -12 -3
    1 12 3
    -1 12 -3
    1 -12 -3
    1 12 3
    2 12 -3
    -2 12 3
    2 12 -3
    -2 12 3
    2 -12 3
    2 12 -3
    -2 -12 -3
    2 -12 3
    2 -12 -3
    2 12 3
    2 -12 -3
    -2 12 -3
    2 12 3
    3 12 -3
    -3 12 3
    3 12 -3
    -3 -12 -3
    3 -12 3
    3 12 3
    3 -12 -3
    3 12 3
    -3 12 -3
    4 12 -3
    4 -12 3
    4 -12 -3
    4 12 3
    0 -13 3
    0 13 -3
    0 13 3
    0 -13 -3
    0 13 -3
    0 13 3
    0 13 3
    0 -13 -3
    1 -13 3
    -1 13 3
    -1 13 3
    1 13 -3
    1 13 -3
    1 -13 3
    -1 -13 -3
    -1 13 3
    1 -13 3
    1 13 3
    1 -13 -3
    1 -13 -3
    -1 13 -3
    1 13 3
    2 13 -3
    -2 13 3
    2 13 -3
    2 -13 3
    2 -13 3
    2 13 -3
    2 -13 -3
    2 -13 -3
    2 13 3
    3 -13 3
    3 -13 3
    3 13 -3
    -3 13 3
    3 13 -3
    3 13 3
    3 -13 -3
    3 -13 -3
    -3 13 -3
    3 13 3
    4 13 -3
    4 -13 3
    4 13 3
    4 -13 -3
    0 14 -3
    0 14 -3
    0 -14 -3
    0 14 3
    0 14 3
    0 -14 -3
    1 14 -3
    1 -14 3
    -1 14 3
    -1 14 3
    -1 14 3
    1 -14 3
    1 -14 3
    1 14 -3
    1 14 -3
    -1 14 -3
    1 -14 -3
    1 14 3
    1 14 3
    1 -14 -3
    2 14 -3
    -2 14 3
    2 -14 3
    2 -14 3
    2 14 -3
    -2 14 -3
    2 14 3
    2 14 3
    2 -14 -3
    2 -14 -3
    3 14 -3
    3 -14 3
    3 -14 -3
    3 14 3
    4 14 -3
    4 -14 3
    4 14 3
    4 -14 -3
    0 15 3
    0 -15 -3
    0 15 -3
    0 15 3
    0 -15 -3
    1 -15 3
    1 -15 3
    1 -15 3
    -1 15 3
    1 15 -3
    -1 15 3
    -1 15 3
    1 15 -3
    1 -15 -3
    1 15 3
    -1 15 -3
    1 -15 -3
    1 15 3
    2 15 -3
    2 15 -3
    -2 15 3
    2 -15 3
    -2 15 -3
    2 -15 -3
    2 15 3
    2 -15 -3
    2 15 3
    3 -15 3
    3 15 -3
    3 -15 -3
    3 15 3
    0 16 3
    0 16 -3
    0 -16 -3
    0 -16 3
    0 16 3
    -1 16 3
    1 -16 3
    1 16 -3
    1 16 -3
    1 -16 3
    -1 16 -3
    1 16 3
    1 16 3
    1 -16 -3
    1 -16 -3
    2 16 -3
    2 -16 3
    2 16 3
    2 -16 -3
    3 -16 3
    3 16 -3
    3 16 3
    3 -16 -3
    0 -17 -3
    0 17 3
    0 17 3
    1 17 -3
    1 -17 3
    1 -17 -3
    1 17 3
    2 -17 3
    2 17 -3
    2 -17 -3
    2 17 3
    3 -17 3
    3 17 -3
    3 17 3
    3 -17 -3
    0 -18 3
    0 18 3
    1 18 -3
    1 18 3
    -1 -18 3
    1 -18 -3
    2 -18 3
    2 18 -3
    2 -18 -3
    2 18 3
    0 19 3
    0 -19 3
    1 19 3
    -1 -19 3
    2 19 -3
    -2 -19 3
    2 -19 -3
    2 19 3
    0 -20 3
    1 20 3
    -1 -20 3
    0 0 4
    0 0 -4
    0 0 -4
    1 0 -4
    1 0 -4
    -1 0 -4
    1 0 4
    1 0 4
    2 0 -4
    2 0 4
    2 0 4
    2 0 -4
    3 0 -4
    3 0 4
    3 0 4
    3 0 -4
    3 0 -4
    3 0 4
    -4 0 4
    4 0 -4
    -4 0 -4
    4 0 -4
    4 0 4
    5 0 4
    5 0 -4
    0 1 4
    0 -1 -4
    0 -1 4
    0 -1 -4
    0 1 -4
    1 1 -4
    1 1 -4
    1 -1 4
    1 -1 4
    -1 1 -4
    1 1 4
    1 -1 -4
    1 -1 -4
    2 -1 4
    2 1 -4
    2 -1 4
    2 1 -4
    2 -1 -4
    2 -1 -4
    2 1 4
    -2 -1 4
    3 -1 4
    3 -1 4
    3 -1 4
    3 1 -4
    3 1 -4
    3 1 -4
    3 1 4
    3 1 4
    3 -1 -4
    3 -1 -4
    3 1 4
    3 -1 -4
    -4 1 4
    4 1 -4
    4 1 -4
    4 -1 4
    -4 1 -4
    -4 -1 4
    4 -1 -4
    4 1 4
    5 1 -4
    5 -1 4
    5 -1 -4
    0 -2 -4
    0 -2 -4
    0 2 4
    0 2 -4
    0 -2 4
    1 -2 4
    1 2 -4
    1 2 -4
    -1 2 4
    1 2 -4
    1 -2 -4
    -1 2 -4
    1 2 4
    1 -2 -4
    2 2 -4
    2 -2 4
    -2 2 4
    2 2 -4
    2 2 -4
    2 -2 -4
    -2 -2 4
    2 2 4
    -3 2 4
    3 2 -4
    3 -2 4
    3 2 -4
    3 2 -4
    3 -2 4
    -3 2 -4
    3 2 4
    3 -2 -4
    3 -2 -4
    3 2 4
    3 2 4
    3 -2 -4
    -4 2 4
    4 2 -4
    4 2 -4
    4 2 4
    4 -2 -4
    4 2 4
    4 -2 -4
    4 -2 -4
    -4 2 -4
    4 -2 -4
    5 2 -4
    5 -2 4
    0 3 -4
    0 3 -4
    0 -3 -4
    0 3 4
    0 -3 4
    0 -3 -4
    -1 -3 -4
    1 -3 4
    -1 3 4
    1 3 -4
    1 3 -4
    1 -3 -4
    -1 3 -4
    1 3 4
    1 -3 -4
    -2 3 4
    2 3 -4
    2 -3 4
    2 3 -4
    2 3 4
    2 -3 -4
    -2 -3 4
    2 -3 -4
    -2 3 -4
    3 3 -4
    3 -3 4
    -3 3 4
    3 -3 4
    3 3 -4
    3 3 4
    3 -3 -4
    3 -3 -4
    3 3 4
    3 3 4
    3 -3 -4
    3 3 4
    -4 3 4
    4 -3 4
    4 3 -4
    4 -3 4
    -4 -3 -4
    4 3 -4
    4 -3 -4
    4 3 4
    4 -3 -4
    4 3 4
    4 -3 -4
    -4 3 -4
    5 -3 4
    0 4 -4
    0 -4 4
    0 4 -4
    0 -4 -4
    0 4 4
    1 4 -4
    -1 4 4
    -1 -4 -4
    1 4 -4
    1 -4 4
    -1 4 -4
    1 -4 -4
    1 -4 -4
    1 4 4
    2 4 -4
    2 4 -4
    -2 4 4
    2 -4 4
    2 -4 -4
    -2 -4 4
    2 4 4
    2 -4 -4
    3 4 -4
    -3 -4 -4
    -3 4 4
    3 -4 4
    3 -4 4
    3 4 -4
    3 4 -4
    3 4 4
    3 -4 -4
    3 -4 -4
    3 4 4
    3 -4 -4
    -3 4 -4
    3 4 4
    3 -4 -4
    3 4 4
    4 -4 4
    4 4 -4
    -4 4 4
    4 -4 4
    4 4 -4
    -4 4 -4
    4 4 4
    4 -4 -4
    4 -4 -4
    5 4 -4
    5 -4 4
    0 5 -4
    0 5 4
    0 5 4
    0 5 -4
    0 -5 4
    0 -5 -4
    -1 -5 -4
    1 5 -4
    1 -5 4
    -1 5 4
    1 5 -4
    1 5 4
    -1 5 -4
    1 -5 -4
    1 -5 -4
    2 5 -4
    2 5 -4
    -2 -5 -4
    2 -5 4
    -2 5 4
    2 -5 -4
    -2 -5 4
    2 5 4
    2 -5 -4
    -2 5 -4
    3 -5 4
    3 5 -4
    -3 -5 -4
    3 5 -4
    3 5 -4
    3 -5 4
    -3 5 4
    3 5 4
    -3 5 -4
    3 -5 -4
    3 -5 -4
    3 -5 -4
    3 5 4
    3 -5 -4
    3 5 4
    4 5 -4
    4 -5 4
    4 5 -4
    4 -5 4
    -4 5 4
    -4 5 -4
    4 5 4
    4 -5 -4
    4 -5 -4
    4 5 4
    5 -5 4
    5 5 -4
    5 -5 -4
    0 -6 4
    0 6 -4
    0 6 4
    0 6 -4
    0 6 4
    0 -6 -4
    1 6 -4
    1 -6 4
    -1 6 4
    1 6 -4
    -1 -6 -4
    -1 6 -4
    1 -6 -4
    1 6 4
    2 6 -4
    2 -6 4
    -2 6 4
    -2 -6 -4
    2 6 -4
    2 6 4
    -2 6 -4
    2 -6 -4
    2 -6 -4
    3 -6 4
    3 -6 4
    3 6 -4
    3 6 -4
    -3 -6 -4
    -3 6 4
    3 6 -4
    3 -6 -4
    3 6 4
    -3 6 -4
    3 6 4
    3 -6 -4
    3 -6 -4
    4 -6 4
    4 6 -4
    4 6 -4
    4 -6 4
    4 -6 -4
    4 -6 -4
    4 6 4
    -4 6 -4
    4 6 4
    5 -6 4
    5 6 -4
    5 6 4
    5 -6 -4
    0 7 -4
    0 7 -4
    0 7 4
    0 -7 -4
    0 -7 4
    0 7 4
    -1 7 4
    1 -7 4
    -1 -7 -4
    1 7 -4
    1 7 -4
    -1 7 -4
    1 7 4
    1 -7 -4
    2 -7 4
    2 7 -4
    -2 7 4
    2 7 -4
    2 -7 4
    2 7 -4
    -2 -7 -4
    2 -7 -4
    2 -7 -4
    2 7 4
    -2 7 -4
    2 7 4
    -3 7 4
    3 -7 4
    3 7 -4
    -3 -7 -4
    3 7 -4
    3 7 -4
    3 -7 4
    3 -7 -4
    3 7 4
    3 7 4
    3 -7 -4
    -3 7 -4
    4 7 -4
    4 -7 4
    4 -7 4
    -4 -7 -4
    4 -7 -4
    4 7 4
    4 -7 -4
    4 7 4
    -4 7 -4
    5 7 -4
    5 -7 4
    5 7 4
    5 -7 -4
    0 8 4
    0 8 -4
    0 8 -4
    0 -8 -4
    0 8 4
    0 -8 -4
    0 -8 4
    -1 -8 -4
    1 8 -4
    1 8 -4
    -1 8 4
    1 -8 4
    -1 8 -4
    1 -8 -4
    1 8 4
    -2 -8 -4
    2 -8 4
    2 8 -4
    2 8 -4
    2 8 -4
    2 -8 4
    -2 8 4
    -2 8 -4
    2 -8 -4
    2 -8 -4
    2 8 4
    2 8 4
    3 -8 4
    3 8 -4
    3 8 -4
    -3 8 4
    3 -8 4
    3 8 -4
    3 -8 -4
    3 8 4
    3 8 4
    -3 8 -4
    3 -8 -4
    -4 -8 -4
    4 -8 4
    4 -8 4
    4 8 -4
    4 8 4
    4 8 4
    4 -8 -4
    4 -8 -4
    5 8 -4
    5 -8 4
    5 -8 -4
    0 9 -4
    0 9 4
    0 -9 -4
    0 9 -4
    0 -9 4
    0 -9 -4
    0 9 4
    1 9 -4
    -1 -9 -4
    1 9 -4
    1 -9 4
    -1 9 4
    -1 9 4
    1 -9 -4
    1 9 4
    -1 9 -4
    2 -9 4
    2 -9 4
    -2 9 4
    -2 9 4
    2 9 -4
    2 9 -4
    -2 -9 -4
    2 9 -4
    2 9 4
    2 -9 -4
    -2 9 -4
    2 -9 -4
    2 9 4
    -3 9 4
    3 -9 4
    3 9 -4
    3 -9 4
    -3 9 4
    3 9 -4
    3 9 -4
    -3 9 -4
    3 9 4
    3 -9 -4
    3 -9 -4
    3 9 4
    -4 9 4
    4 9 -4
    4 -9 4
    4 -9 4
    4 -9 -4
    -4 9 -4
    4 9 4
    5 9 -4
    5 -9 4
    5 -9 -4
    5 9 4
    0 10 -4
    0 -10 -4
    0 10 4
    0 10 4
    0 10 -4
    0 -10 4
    -1 10 4
    -1 10 4
    -1 -10 -4
    -1 -10 -4
    1 10 -4
    1 10 -4
    -1 10 4
    1 -10 4
    1 -10 -4
    1 -10 -4
    1 10 4
    -1 10 -4
    -2 10 4
    2 -10 4
    2 10 -4
    -2 -10 -4
    2 -10 4
    -2 10 4
    2 10 -4
    -2 10 4
    2 -10 4
    2 10 4
    2 10 4
    2 -10 -4
    2 -10 -4
    -2 10 -4
    3 10 -4
    3 -10 4
    3 -10 4
    3 10 -4
    -3 10 4
    3 10 -4
    -3 -10 -4
    3 10 4
    3 -10 -4
    -3 10 -4
    3 -10 -4
    3 10 4
    4 10 -4
    4 -10 4
    4 10 4
    4 -10 -4
    0 11 -4
    0 -11 -4
    0 11 4
    0 11 4
    0 -11 -4
    0 11 -4
    0 11 4
    0 -11 4
    -1 11 4
    1 11 -4
    1 11 -4
    1 -11 4
    -1 -11 -4
    1 -11 4
    -1 11 4
    1 -11 4
    -1 -11 -4
    -1 11 4
    1 11 -4
    1 11 4
    -1 11 -4
    1 -11 -4
    1 -11 -4
    1 11 4
    -2 -11 -4
    -2 11 4
    2 -11 4
    2 11 -4
    -2 11 4
    2 11 -4
    -2 11 4
    2 11 -4
    2 -11 4
    2 -11 -4
    -2 11 -4
    2 11 4
    2 -11 -4
    2 11 4
    3 -11 4
    3 11 -4
    3 11 -4
    3 -11 4
    -3 -11 -4
    -3 11 4
    3 11 4
    -3 11 -4
    3 -11 -4
    3 -11 -4
    3 11 4
    4 11 -4
    4 -11 4
    4 11 4
    4 -11 -4
    0 12 4
    0 12 4
    0 -12 -4
    0 12 4
    0 -12 -4
    0 -12 4
    0 12 -4
    1 -12 4
    -1 12 4
    -1 -12 -4
    1 12 -4
    1 -12 4
    -1 12 4
    -1 -12 -4
    -1 12 4
    1 -12 4
    1 12 -4
    1 12 -4
    1 -12 -4
    1 12 4
    1 12 4
    1 -12 -4
    -1 12 -4
    -2 12 4
    2 -12 4
    -2 -12 -4
    2 12 -4
    2 -12 4
    2 12 -4
    -2 12 4
    2 12 -4
    2 -12 -4
    2 12 4
    2 12 4
    2 -12 -4
    -2 12 -4
    3 -12 4
    3 12 -4
    -3 -12 -4
    3 -12 4
    -3 12 4
    3 12 -4
    3 -12 -4
    3 12 4
    -3 12 -4
    3 -12 -4
    3 12 4
    4 12 -4
    4 -12 4
    4 -12 -4
    4 12 4
    0 -13 -4
    0 13 -4
    0 13 4
    0 -13 -4
    0 13 -4
    0 13 4
    -1 13 4
    -1 -13 -4
    -1 13 4
    -1 13 4
    1 -13 4
    1 13 -4
    1 13 -4
    1 -13 4
    1 13 -4
    1 -13 4
    1 13 4
    1 -13 -4
    1 -13 -4
    -1 13 -4
    1 13 4
    2 13 -4
    2 13 -4
    -2 13 4
    2 -13 4
    -2 13 4
    2 13 -4
    2 -13 4
    -2 -13 -4
    2 -13 -4
    2 13 4
    2 13 4
    2 -13 -4
    -2 13 -4
    3 13 -4
    -3 13 4
    3 13 -4
    3 -13 4
    3 -13 4
    3 13 4
    3 -13 -4
    3 13 4
    3 -13 -4
    -3 13 -4
    4 13 -4
    4 -13 4
    4 -13 -4
    4 13 4
    0 14 4
    0 14 -4
    0 14 4
    0 -14 -4
    0 -14 -4
    1 -14 4
    -1 14 4
    -1 14 4
    1 -14 4
    1 14 -4
    -1 14 4
    1 -14 4
    1 14 -4
    1 -14 -4
    1 14 4
    -1 14 -4
    1 -14 -4
    1 14 4
    2 -14 4
    -2 14 4
    2 -14 4
    2 14 -4
    2 14 -4
    2 -14 -4
    2 14 4
    -2 14 -4
    2 14 4
    2 -14 -4
    3 14 -4
    3 -14 4
    3 -14 -4
    3 14 4
    4 14 -4
    4 -14 4
    4 14 4
    4 -14 -4
    0 -15 -4
    0 15 4
    0 -15 -4
    0 -15 4
    0 15 4
    0 15 -4
    1 -15 4
    -1 15 4
    -1 15 4
    1 15 -4
    1 15 -4
    1 15 -4
    1 -15 4
    1 -15 -4
    1 15 4
    1 -15 -4
    1 15 4
    -1 15 -4
    2 15 -4
    -2 15 4
    2 -15 4
    2 15 -4
    2 -15 4
    2 -15 -4
    2 15 4
    -2 15 -4
    2 15 4
    3 -15 4
    3 15 -4
    3 15 4
    3 -15 -4
    0 16 -4
    0 16 4
    0 -16 4
    0 16 4
    -1 16 4
    1 16 -4
    -1 16 -4
    1 -16 -4
    1 16 4
    1 16 4
    1 -16 -4
    2 -16 4
    2 16 -4
    2 -16 -4
    2 16 4
    3 -16 4
    3 16 -4
    3 -16 -4
    3 16 4
    0 17 4
    0 -17 -4
    0 -17 4
    1 -17 4
    -1 17 4
    1 17 -4
    1 17 4
    1 -17 -4
    2 17 -4
    2 -17 4
    2 17 4
    2 -17 -4
    3 -17 4
    3 -17 -4
    3 17 4
    0 18 4
    0 -18 4
    -1 -18 4
    1 -18 -4
    1 18 4
    2 18 -4
    2 18 4
    2 -18 -4
    0 -19 4
    0 19 4
    -1 -19 -4
    1 19 4
    -1 -19 4
    1 -19 -4
    2 -19 -4
    2 19 4
    -2 -19 4
    0 -20 4
    -1 -20 4
    1 20 4
    0 0 -5
    0 0 -5
    0 0 5
    1 0 5
    1 0 -5
    1 0 5
    1 0 -5
    -1 0 -5
    2 0 5
    2 0 5
    2 0 -5
    2 0 -5
    3 0 -5
    3 0 5
    3 0 5
    3 0 -5
    3 0 -5
    4 0 -5
    4 0 5
    4 0 5
    -4 0 -5
    -4 0 5
    4 0 -5
    5 0 -5
    5 0 5
    0 -1 -5
    0 -1 5
    0 1 5
    0 1 -5
    0 -1 -5
    -1 1 5
    1 -1 5
    1 1 -5
    1 -1 5
    1 1 -5
    -1 -1 -5
    1 -1 -5
    -1 1 -5
    1 -1 -5
    1 1 5
    2 -1 5
    2 -1 5
    2 1 -5
    2 1 -5
    2 -1 -5
    2 1 5
    2 -1 -5
    3 1 -5
    3 1 -5
    3 -1 5
    3 -1 5
    3 1 -5
    3 -1 5
    -3 1 5
    3 1 5
    3 1 5
    3 1 5
    3 -1 -5
    3 -1 -5
    3 -1 -5
    4 1 -5
    4 -1 5
    4 1 -5
    4 -1 5
    -4 1 5
    -4 1 -5
    4 1 5
    4 -1 -5
    4 -1 -5
    -4 -1 5
    5 1 -5
    5 -1 5
    5 -1 -5
    0 -2 -5
    0 2 -5
    0 2 5
    0 -2 -5
    -1 2 5
    1 2 -5
    1 2 -5
    1 -2 5
    1 2 -5
    -1 2 -5
    1 -2 -5
    1 -2 -5
    1 2 5
    2 2 -5
    2 -2 5
    -2 2 5
    2 2 -5
    2 2 5
    2 -2 -5
    2 -2 -5
    3 2 -5
    3 -2 5
    3 -2 5
    3 2 -5
    -3 2 5
    3 -2 5
    3 -2 -5
    3 -2 -5
    -3 2 -5
    3 2 5
    -3 2 -5
    3 2 5
    3 -2 -5
    3 -2 -5
    3 2 5
    -4 -2 -5
    4 -2 5
    4 2 -5
    4 2 -5
    -4 2 5
    4 -2 5
    4 -2 -5
    4 -2 -5
    4 -2 -5
    4 2 5
    -4 -2 5
    4 -2 -5
    5 -2 5
    5 2 -5
    0 -3 -5
    0 3 -5
    0 -3 5
    0 -3 -5
    0 3 5
    1 3 -5
    -1 -3 -5
    1 3 -5
    1 -3 5
    -1 3 5
    1 3 5
    1 -3 -5
    -1 3 -5
    1 -3 -5
    2 -3 5
    -2 3 5
    2 3 -5
    2 3 -5
    -2 3 -5
    2 3 5
    2 -3 -5
    2 -3 -5
    3 -3 5
    3 -3 5
    3 3 -5
    -3 3 5
    -3 3 -5
    3 3 5
    3 -3 -5
    3 3 5
    3 3 5
    3 -3 -5
    3 -3 -5
    3 -3 -5
    4 3 -5
    4 3 -5
    4 -3 5
    -4 -3 -5
    -4 3 5
    4 -3 -5
    4 -3 -5
    4 3 5
    4 -3 -5
    -4 3 -5
    5 -3 5
    5 3 -5
    0 4 -5
    0 -4 5
    0 4 5
    0 4 -5
    0 -4 -5
    1 4 -5
    -1 4 5
    1 4 -5
    1 -4 5
    -1 -4 -5
    1 4 5
    1 -4 -5
    -1 4 -5
    1 -4 -5
    2 4 -5
    2 4 -5
    2 -4 5
    -2 -4 -5
    -2 4 5
    2 -4 -5
    2 4 5
    -2 4 -5
    2 -4 -5
    -3 -4 -5
    3 4 -5
    3 -4 5
    3 4 -5
    3 -4 5
    3 -4 5
    3 4 5
    -3 4 -5
    3 4 5
    3 -4 -5
    3 -4 -5
    3 4 5
    3 4 5
    3 -4 -5
    3 -4 -5
    4 4 -5
    4 -4 5
    4 -4 5
    4 4 -5
    -4 4 5
    -4 4 -5
    4 -4 -5
    4 -4 -5
    4 4 5
    4 4 5
    4 -4 -5
    5 4 -5
    5 -4 5
    0 -5 5
    0 5 -5
    0 5 -5
    0 5 5
    0 -5 -5
    -1 5 5
    1 5 -5
    1 -5 5
    -1 -5 -5
    1 5 -5
    -1 5 -5
    1 5 5
    1 -5 -5
    2 5 -5
    -2 -5 -5
    -2 5 5
    2 5 -5
    2 -5 5
    -2 5 -5
    2 -5 -5
    2 -5 -5
    2 5 5
    -3 -5 -5
    3 5 -5
    -3 5 5
    3 -5 5
    3 5 -5
    3 -5 5
    3 5 5
    3 -5 -5
    3 5 5
    3 -5 -5
    -3 5 -5
    3 -5 -5
    3 -5 -5
    3 5 5
    3 5 5
    4 5 -5
    -4 5 5
    4 -5 5
    4 -5 5
    4 5 -5
    4 5 5
    4 -5 -5
    4 5 5
    4 -5 -5
    5 -5 5
    5 5 -5
    0 6 5
    0 -6 5
    0 6 -5
    0 -6 -5
    0 6 -5
    0 6 5
    1 6 -5
    1 6 -5
    -1 6 5
    -1 -6 -5
    -1 6 -5
    1 6 5
    1 -6 -5
    -2 -6 -5
    2 -6 5
    2 6 -5
    2 -6 5
    2 6 -5
    -2 6 5
    2 6 -5
    2 -6 -5
    -2 6 -5
    2 6 5
    2 -6 -5
    2 6 5
    3 6 -5
    3 6 -5
    -3 -6 -5
    3 6 -5
    3 -6 5
    3 -6 5
    -3 6 5
    3 -6 5
    3 -6 -5
    3 6 5
    3 -6 -5
    3 6 5
    3 -6 -5
    3 6 5
    -3 6 -5
    4 -6 5
    4 6 -5
    4 -6 5
    4 6 -5
    4 6 5
    4 6 5
    -4 6 -5
    5 -6 5
    5 6 -5
    5 -6 -5
    0 7 5
    0 7 -5
    0 -7 5
    0 -7 -5
    0 7 -5
    0 7 5
    1 7 -5
    -1 7 5
    1 7 -5
    -1 -7 -5
    1 -7 5
    1 -7 -5
    1 7 5
    -1 7 -5
    -2 7 5
    2 -7 5
    2 7 -5
    2 7 -5
    2 -7 5
    -2 -7 -5
    2 7 -5
    2 7 5
    2 -7 -5
    2 7 5
    2 7 5
    2 -7 -5
    -2 7 -5
    3 7 -5
    -3 -7 -5
    3 -7 5
    3 -7 5
    3 7 -5
    3 7 -5
    -3 7 5
    3 -7 -5
    -3 7 -5
    3 -7 -5
    3 7 5
    4 -7 5
    4 7 -5
    4 -7 5
    -4 -7 -5
    4 7 -5
    4 7 5
    4 -7 -5
    4 7 5
    -4 7 -5
    4 -7 -5
    5 -7 5
    5 7 -5
    5 -7 -5
    0 8 -5
    0 8 -5
    0 8 5
    0 -8 -5
    0 -8 -5
    0 -8 5
    0 8 5
    1 -8 5
    1 8 -5
    -1 -8 -5
    1 8 -5
    1 8 5
    1 -8 -5
    -1 8 -5
    2 8 -5
    -2 -8 -5
    2 -8 5
    2 -8 5
    2 8 -5
    2 8 -5
    -2 8 5
    2 -8 -5
    2 8 5
    -2 8 -5
    2 -8 -5
    2 8 5
    3 8 -5
    -3 8 5
    3 8 -5
    3 -8 5
    3 8 -5
    3 -8 5
    3 -8 -5
    3 8 5
    3 -8 -5
    -3 8 -5
    3 8 5
    4 -8 5
    4 -8 5
    4 8 -5
    -4 -8 -5
    -4 8 -5
    4 8 5
    4 -8 -5
    4 -8 -5
    4 8 5
    5 8 -5
    5 -8 5
    5 -8 -5
    5 8 5
    0 -9 -5
    0 9 5
    0 -9 -5
    0 9 5
    0 9 -5
    0 9 -5
    0 -9 5
    -1 -9 -5
    1 9 -5
    -1 9 5
    1 -9 5
    -1 9 5
    1 9 -5
    1 9 5
    1 9 5
    1 -9 -5
    -1 9 -5
    1 -9 -5
    2 -9 5
    2 9 -5
    2 9 -5
    2 -9 5
    -2 -9 -5
    2 -9 5
    -2 9 5
    2 9 -5
    -2 9 -5
    2 9 5
    2 -9 -5
    2 9 5
    2 -9 -5
    3 9 -5
    3 -9 5
    3 -9 5
    3 9 -5
    -3 9 5
    3 9 -5
    3 9 5
    3 9 5
    3 -9 -5
    3 -9 -5
    -3 9 -5
    4 9 -5
    4 -9 5
    4 -9 -5
    4 9 5
    5 -9 5
    5 9 -5
    5 -9 -5
    0 -10 5
    0 10 5
    0 -10 -5
    0 10 5
    0 10 5
    0 10 -5
    0 -10 -5
    0 10 -5
    1 10 -5
    1 10 -5
    -1 10 5
    -1 10 5
    -1 -10 -5
    1 -10 5
    -1 -10 -5
    1 10 -5
    -1 10 5
    1 -10 5
    1 10 5
    -1 10 -5
    1 -10 -5
    1 10 5
    1 -10 -5
    -2 10 5
    2 -10 5
    2 10 -5
    2 10 -5
    -2 10 5
    2 10 -5
    2 -10 5
    2 -10 5
    -2 -10 -5
    -2 10 -5
    2 10 5
    2 10 5
    2 -10 -5
    2 -10 -5
    -3 10 5
    -3 10 5
    -3 10 5
    3 -10 5
    3 10 -5
    3 -10 5
    3 10 -5
    -3 -10 -5
    3 -10 -5
    3 10 5
    3 -10 -5
    3 10 5
    -3 10 -5
    4 -10 5
    4 10 -5
    4 10 5
    4 -10 -5
    0 -11 5
    0 11 -5
    0 11 -5
    0 -11 -5
    0 11 5
    0 11 5
    -1 -11 -5
    -1 11 5
    1 -11 5
    1 -11 5
    1 11 -5
    -1 11 5
    1 11 -5
    1 11 -5
    -1 -11 -5
    -1 11 5
    1 11 5
    1 11 5
    1 -11 -5
    1 -11 -5
    -1 11 -5
    -2 11 5
    -2 11 5
    2 11 -5
    -2 -11 -5
    2 -11 5
    2 -11 5
    2 -11 5
    2 11 -5
    -2 -11 -5
    -2 11 5
    2 11 -5
    2 -11 -5
    -2 11 -5
    2 11 5
    2 11 5
    2 -11 -5
    3 -11 5
    3 11 -5
    -3 11 5
    3 -11 5
    -3 -11 -5
    3 11 -5
    3 11 -5
    -3 11 5
    3 -11 -5
    3 11 5
    3 -11 -5
    3 11 5
    -3 11 -5
    4 11 -5
    4 -11 5
    4 11 5
    4 -11 -5
    0 -12 -5
    0 -12 5
    0 12 5
    0 12 -5
    0 12 -5
    0 -12 -5
    0 12 5
    1 -12 5
    1 12 -5
    -1 -12 -5
    1 12 -5
    -1 12 5
    -1 -12 -5
    -1 12 5
    1 -12 5
    -1 12 5
    -1 -12 -5
    1 -12 5
    1 12 -5
    1 12 5
    1 -12 -5
    1 -12 -5
    1 12 5
    -1 12 -5
    2 12 -5
    -2 12 5
    -2 12 5
    2 12 -5
    2 -12 5
    -2 12 5
    2 -12 5
    2 -12 5
    -2 -12 -5
    2 12 -5
    -2 12 -5
    2 12 5
    2 12 5
    2 -12 -5
    2 -12 -5
    -3 -12 -5
    3 12 -5
    3 -12 5
    3 12 -5
    3 -12 5
    -3 12 5
    3 -12 -5
    -3 12 -5
    3 12 5
    3 12 5
    4 12 -5
    4 12 5
    4 -12 -5
    0 13 -5
    0 13 5
    0 13 -5
    0 -13 -5
    0 -13 -5
    0 13 5
    -1 -13 -5
    1 -13 5
    1 -13 5
    1 13 -5
    -1 13 5
    1 -13 5
    1 13 -5
    -1 13 5
    1 13 -5
    -1 13 5
    -1 -13 -5
    1 -13 -5
    1 -13 -5
    1 13 5
    1 13 5
    -1 13 -5
    -2 13 5
    2 13 -5
    -2 13 5
    2 13 -5
    -2 13 5
    2 13 -5
    -2 -13 -5
    2 -13 5
    2 -13 5
    2 -13 5
    2 13 5
    2 -13 -5
    2 13 5
    2 -13 -5
    -2 13 -5
    3 -13 5
    3 13 -5
    3 -13 5
    3 13 -5
    -3 -13 -5
    3 13 5
    3 13 5
    3 -13 -5
    3 -13 -5
    -3 13 -5
    4 -13 5
    4 13 -5
    4 13 5
    4 -13 -5
    0 14 5
    0 14 5
    0 -14 -5
    0 -14 -5
    1 -14 5
    -1 14 5
    1 14 -5
    1 -14 5
    1 14 -5
    -1 14 5
    1 14 -5
    -1 14 5
    1 -14 -5
    1 -14 -5
    -1 14 -5
    1 14 5
    1 14 5
    2 14 -5
    -2 14 5
    2 14 -5
    2 14 -5
    2 -14 5
    2 -14 5
    -2 14 5
    -2 14 -5
    2 -14 -5
    2 14 5
    2 -14 -5
    2 14 5
    3 14 -5
    3 -14 5
    3 -14 -5
    3 14 5
    4 -14 5
    4 14 -5
    4 -14 -5
    4 14 5
    0 -15 5
    0 15 -5
    0 -15 -5
    0 15 5
    0 15 5
    0 -15 -5
    1 -15 5
    -1 15 5
    1 15 -5
    -1 15 5
    1 -15 5
    1 15 -5
    1 15 -5
    1 -15 -5
    -1 15 -5
    1 15 5
    1 15 5
    1 -15 -5
    2 -15 5
    2 15 -5
    2 -15 5
    2 15 -5
    2 -15 -5
    2 15 5
    -2 15 -5
    2 -15 -5
    2 15 5
    3 15 -5
    3 -15 5
    3 -15 -5
    3 15 5
    0 -16 -5
    0 16 5
    0 16 5
    0 16 -5
    0 -16 -5
    -1 16 5
    1 -16 5
    -1 16 5
    1 16 -5
    1 16 5
    1 -16 -5
    1 16 5
    -1 16 -5
    2 -16 5
    2 16 -5
    2 16 5
    2 -16 -5
    3 16 -5
    3 -16 5
    3 -16 -5
    3 16 5
    0 -17 5
    0 17 5
    0 -17 -5
    -1 17 5
    1 -17 5
    1 -17 -5
    1 17 5
    -1 -17 5
    2 -17 5
    2 17 -5
    2 -17 -5
    2 17 5
    3 17 5
    3 -17 -5
    0 18 5
    0 -18 5
    1 18 5
    1 -18 -5
    -1 -18 5
    2 18 -5
    -2 -18 5
    2 -18 -5
    2 18 5
    0 -19 5
    0 19 5
    -1 -19 -5
    -1 -19 5
    1 19 5
    1 -19 -5
    -2 -19 5
    2 -19 -5
    2 19 5
    0 -20 5
    -1 -20 5
    1 20 5
    0 0 6
    0 0 -6
    0 0 -6
    1 0 -6
    1 0 6
    -1 0 -6
    -2 0 -6
    2 0 6
    2 0 6
    2 0 -6
    2 0 -6
    3 0 -6
    3 0 6
    3 0 -6
    3 0 6
    -3 0 -6
    3 0 -6
    4 0 -6
    4 0 -6
    -4 0 6
    4 0 6
    4 0 6
    5 0 6
    5 0 -6
    0 1 -6
    0 1 6
    0 -1 -6
    0 1 -6
    0 -1 -6
    -1 1 6
    1 -1 6
    1 1 -6
    1 -1 6
    -1 -1 -6
    -1 1 -6
    1 1 6
    1 -1 -6
    1 -1 -6
    -2 -1 -6
    2 1 -6
    2 -1 6
    -2 1 6
    2 -1 6
    2 1 -6
    2 -1 -6
    2 1 6
    2 -1 -6
    -2 1 -6
    3 1 -6
    -3 1 6
    3 -1 6
    -3 -1 -6
    3 1 -6
    3 1 -6
    3 -1 6
    3 1 6
    3 -1 -6
    3 1 6
    3 -1 -6
    3 1 6
    3 -1 -6
    -3 1 -6
    4 1 -6
    4 1 -6
    -4 1 6
    4 -1 6
    4 -1 6
    4 1 6
    4 1 6
    4 -1 -6
    4 -1 -6
    5 1 -6
    5 -1 6
    5 1 6
    5 -1 -6
    0 -2 -6
    0 2 6
    0 -2 6
    0 2 -6
    0 -2 -6
    1 -2 6
    1 2 -6
    1 2 -6
    -1 2 6
    1 -2 -6
    -1 2 -6
    1 -2 -6
    1 2 6
    2 2 -6
    -2 -2 -6
    -2 2 6
    2 -2 6
    2 2 6
    2 -2 -6
    2 -2 -6
    -2 2 -6
    -3 2 6
    3 -2 6
    -3 -2 -6
    3 -2 6
    3 2 -6
    3 -2 6
    3 2 -6
    3 2 6
    3 -2 -6
    3 2 6
    3 -2 -6
    3 -2 -6
    -3 2 -6
    3 2 6
    3 -2 -6
    3 2 6
    -4 -2 -6
    4 -2 6
    -4 2 6
    4 2 -6
    4 2 -6
    4 2 6
    4 -2 -6
    4 -2 -6
    -4 -2 6
    -4 2 -6
    5 2 -6
    5 -2 6
    0 3 -6
    0 3 6
    0 -3 -6
    0 -3 -6
    -1 3 6
    -1 -3 -6
    1 -3 6
    1 3 -6
    1 3 -6
    1 3 6
    1 -3 -6
    1 -3 -6
    -1 3 -6
    2 -3 6
    2 3 -6
    -2 -3 -6
    -2 3 6
    2 -3 -6
    2 3 6
    2 -3 -6
    3 -3 6
    3 -3 6
    3 3 -6
    3 3 -6
    -3 3 6
    3 -3 6
    3 3 6
    3 -3 -6
    3 3 6
    3 3 6
    3 -3 -6
    3 -3 -6
    -3 3 -6
    3 3 6
    3 -3 -6
    -4 3 6
    -4 -3 -6
    4 3 -6
    4 3 -6
    4 -3 6
    4 -3 6
    4 -3 -6
    -4 3 -6
    4 -3 -6
    4 3 6
    4 -3 -6
    4 -3 -6
    5 3 -6
    5 -3 6
    0 -4 6
    0 4 6
    0 -4 -6
    0 -4 -6
    0 4 -6
    -1 4 6
    1 4 -6
    1 -4 6
    1 4 -6
    -1 -4 -6
    -1 4 -6
    1 -4 -6
    1 -4 -6
    1 4 6
    2 4 -6
    2 4 -6
    -2 -4 -6
    -2 4 6
    2 -4 6
    -2 4 -6
    2 4 6
    2 -4 -6
    2 -4 -6
    3 -4 6
    -3 -4 -6
    3 -4 6
    -3 4 6
    3 4 -6
    3 -4 6
    3 4 -6
    3 -4 -6
    3 4 6
    3 4 6
    3 -4 -6
    3 -4 -6
    3 -4 -6
    3 4 6
    -3 4 -6
    3 4 6
    4 -4 6
    -4 4 6
    4 4 -6
    4 4 -6
    4 4 6
    4 -4 -6
    -4 4 -6
    4 4 6
    4 -4 -6
    4 -4 -6
    5 -4 6
    5 4 -6
    0 5 -6
    0 5 6
    0 -5 -6
    0 -5 6
    0 5 -6
    -1 -5 -6
    -1 5 6
    1 -5 6
    1 5 -6
    1 5 -6
    1 -5 -6
    1 5 6
    1 -5 -6
    2 -5 6
    -2 -5 -6
    2 5 -6
    2 5 -6
    -2 5 6
    -2 5 -6
    2 -5 -6
    2 -5 -6
    2 5 6
    3 5 -6
    3 -5 6
    -3 5 6
    3 5 -6
    3 -5 6
    -3 -5 -6
    3 -5 -6
    3 -5 -6
    3 5 6
    -3 5 -6
    3 5 6
    3 -5 -6
    3 5 6
    3 -5 -6
    3 5 6
    -4 5 6
    4 5 -6
    4 -5 6
    4 5 -6
    4 -5 6
    4 5 6
    4 -5 -6
    4 5 6
    4 -5 -6
    -4 5 -6
    5 5 -6
    5 -5 6
    0 6 6
    0 6 -6
    0 -6 6
    0 6 -6
    0 6 6
    0 -6 -6
    -1 -6 -6
    1 6 -6
    -1 6 6
    1 -6 6
    1 6 -6
    1 6 6
    1 -6 -6
    1 -6 -6
    -1 6 -6
    2 6 -6
    2 6 -6
    -2 -6 -6
    2 6 -6
    2 -6 6
    -2 6 6
    2 -6 6
    2 6 6
    2 -6 -6
    2 6 6
    -2 6 -6
    2 6 6
    2 -6 -6
    2 -6 -6
    3 6 -6
    -3 6 6
    -3 -6 -6
    3 -6 6
    3 -6 6
    3 -6 6
    3 6 6
    -3 6 -6
    3 6 6
    3 -6 -6
    3 -6 -6
    3 6 6
    3 -6 -6
    4 6 -6
    4 -6 6
    4 -6 6
    -4 6 6
    4 -6 -6
    4 -6 -6
    4 6 6
    -4 6 -6
    4 6 6
    5 -6 6
    5 6 -6
    0 7 -6
    0 7 6
    0 -7 -6
    0 7 6
    0 7 -6
    0 -7 6
    1 7 -6
    1 7 -6
    -1 -7 -6
    1 -7 6
    -1 7 6
    1 -7 -6
    1 7 6
    -1 7 -6
    2 7 -6
    2 -7 6
    2 7 -6
    -2 7 6
    2 7 -6
    2 -7 6
    -2 -7 -6
    2 -7 -6
    2 7 6
    2 -7 -6
    2 7 6
    -2 7 -6
    3 -7 6
    3 -7 6
    3 7 -6
    -3 7 6
    3 -7 6
    -3 -7 -6
    3 7 -6
    3 7 6
    3 -7 -6
    -3 7 -6
    3 -7 -6
    3 7 6
    3 7 6
    4 -7 6
    4 7 -6
    4 -7 6
    4 7 -6
    4 7 6
    4 -7 -6
    -4 7 -6
    4 -7 -6
    4 7 6
    5 7 -6
    5 -7 6
    0 -8 -6
    0 -8 6
    0 8 -6
    0 8 6
    0 8 6
    0 8 -6
    1 -8 6
    -1 8 6
    -1 -8 -6
    1 8 -6
    1 8 -6
    1 8 6
    -1 8 -6
    1 -8 -6
    2 8 -6
    2 8 -6
    -2 -8 -6
    2 -8 6
    2 -8 6
    2 8 -6
    2 -8 6
    -2 8 6
    -2 8 -6
    2 -8 -6
    2 8 6
    2 -8 -6
    2 8 6
    -3 -8 -6
    3 -8 6
    3 8 -6
    3 8 -6
    3 -8 6
    3 -8 6
    3 8 -6
    -3 8 6
    3 8 6
    -3 8 -6
    3 -8 -6
    3 8 6
    3 -8 -6
    4 8 -6
    -4 -8 -6
    4 -8 6
    4 -8 6
    -4 8 -6
    4 -8 -6
    4 -8 -6
    4 8 6
    5 -8 6
    5 8 -6
    5 -8 -6
    0 9 -6
    0 -9 6
    0 9 -6
    0 -9 -6
    0 9 6
    0 -9 -6
    0 9 6
    -1 9 6
    1 -9 6
    -1 -9 -6
    1 9 -6
    1 -9 6
    -1 9 6
    -1 9 6
    1 9 -6
    1 -9 -6
    1 9 6
    -1 9 -6
    1 9 6
    1 -9 -6
    2 9 -6
    -2 9 6
    2 -9 6
    2 9 -6
    2 9 -6
    -2 -9 -6
    2 -9 6
    2 -9 6
    2 -9 -6
    2 9 6
    -2 9 -6
    2 -9 -6
    2 9 6
    3 -9 6
    3 9 -6
    3 -9 6
    3 9 -6
    -3 9 6
    3 9 -6
    3 9 6
    3 -9 -6
    3 9 6
    -3 9 -6
    3 -9 -6
    4 9 -6
    4 -9 6
    4 -9 -6
    4 9 6
    5 9 -6
    5 -9 6
    0 -10 6
    0 10 6
    0 -10 -6
    0 10 6
    0 10 6
    0 10 -6
    0 10 -6
    0 -10 -6
    0 -10 -6
    1 -10 6
    -1 10 6
    -1 10 6
    1 10 -6
    1 -10 6
    -1 -10 -6
    -1 -10 -6
    -1 10 6
    1 -10 6
    1 10 -6
    1 10 -6
    -1 10 -6
    1 -10 -6
    1 -10 -6
    1 10 6
    1 10 6
    2 -10 6
    2 10 -6
    -2 10 6
    -2 10 6
    2 10 -6
    2 -10 6
    2 10 -6
    -2 -10 -6
    -2 10 6
    2 -10 6
    2 10 6
    2 -10 -6
    -2 10 -6
    2 -10 -6
    2 10 6
    -3 10 6
    3 10 -6
    -3 10 6
    3 -10 6
    3 10 -6
    3 10 -6
    -3 -10 -6
    -3 10 6
    3 -10 6
    -3 10 -6
    3 -10 -6
    3 10 6
    3 -10 -6
    3 10 6
    4 -10 6
    4 10 -6
    4 -10 -6
    4 10 6
    0 -11 -6
    0 11 6
    0 11 -6
    0 11 -6
    0 -11 -6
    0 -11 6
    -1 11 6
    1 -11 6
    1 11 -6
    -1 -11 -6
    1 11 -6
    -1 -11 -6
    -1 -11 -6
    1 -11 6
    1 11 -6
    -1 11 6
    1 -11 6
    -1 11 6
    1 11 6
    -1 11 -6
    1 -11 -6
    1 -11 -6
    1 11 6
    -2 -11 -6
    -2 11 6
    -2 11 6
    2 11 -6
    -2 11 6
    2 11 -6
    2 -11 6
    2 -11 6
    2 -11 6
    -2 -11 -6
    2 11 -6
    2 11 6
    2 -11 -6
    2 -11 -6
    2 11 6
    -2 11 -6
    -3 11 6
    3 11 -6
    -3 -11 -6
    3 -11 6
    3 11 -6
    3 11 -6
    -3 11 6
    3 -11 6
    3 11 6
    3 -11 -6
    3 -11 -6
    -3 11 -6
    3 11 6
    4 -11 6
    4 11 -6
    4 11 6
    4 -11 -6
    0 -12 -6
    0 12 6
    0 12 6
    0 12 -6
    0 12 -6
    0 -12 -6
    -1 12 6
    -1 -12 -6
    -1 -12 -6
    -1 12 6
    -1 -12 -6
    1 12 -6
    1 12 -6
    1 12 -6
    1 -12 6
    1 -12 6
    -1 12 6
    1 -12 6
    1 -12 -6
    1 -12 -6
    1 12 6
    -1 12 -6
    2 12 -6
    2 12 -6
    -2 12 6
    -2 12 6
    2 -12 6
    2 -12 6
    2 12 -6
    2 -12 6
    -2 12 6
    -2 -12 -6
    -2 12 -6
    2 -12 -6
    2 -12 -6
    2 12 6
    2 12 6
    -3 12 6
    3 -12 6
    -3 -12 -6
    3 -12 6
    -3 12 6
    3 12 -6
    3 -12 -6
    3 -12 -6
    3 12 6
    -3 12 -6
    3 12 6
    4 -12 6
    4 12 -6
    4 -12 -6
    4 12 6
    0 13 -6
    0 -13 -6
    0 13 6
    0 13 6
    1 -13 6
    1 13 -6
    1 -13 6
    1 13 -6
    -1 -13 -6
    1 13 -6
    -1 -13 -6
    -1 13 6
    -1 13 6
    1 -13 6
    -1 13 6
    1 13 6
    1 -13 -6
    -1 13 -6
    1 13 6
    1 -13 -6
    2 13 -6
    2 -13 6
    -2 13 6
    -2 -13 -6
    2 -13 6
    -2 13 6
    2 13 -6
    -2 13 6
    2 -13 6
    2 13 -6
    2 13 6
    2 -13 -6
    2 13 6
    2 -13 -6
    -2 13 -6
    3 13 -6
    3 -13 6
    3 13 6
    3 -13 -6
    4 13 -6
    4 -13 6
    4 13 6
    4 -13 -6
    0 14 6
    0 -14 -6
    0 -14 6
    0 14 6
    0 14 -6
    0 -14 -6
    -1 14 6
    -1 14 6
    1 -14 6
    1 14 -6
    -1 -14 -6
    1 -14 6
    1 14 -6
    1 14 -6
    1 -14 6
    -1 -14 -6
    -1 14 -6
    1 -14 -6
    1 14 6
    1 14 6
    1 -14 -6
    2 14 -6
    2 14 -6
    -2 14 6
    2 14 -6
    2 -14 6
    2 -14 6
    2 -14 6
    -2 14 6
    2 14 6
    2 -14 -6
    -2 14 -6
    2 14 6
    2 -14 -6
    3 -14 6
    3 14 -6
    3 -14 -6
    3 14 6
    4 14 -6
    4 -14 6
    -4 -14 6
    4 14 6
    4 -14 -6
    0 15 6
    0 -15 -6
    0 -15 -6
    0 15 6
    0 -15 6
    0 15 -6
    1 15 -6
    1 15 -6
    1 -15 6
    -1 15 6
    -1 15 6
    1 15 6
    1 -15 -6
    -1 15 -6
    1 15 6
    1 -15 -6
    2 -15 6
    2 15 -6
    -2 15 6
    2 -15 -6
    2 15 6
    -2 15 -6
    2 15 6
    2 -15 -6
    3 15 -6
    3 -15 6
    3 15 6
    3 -15 -6
    0 16 -6
    0 16 6
    0 -16 -6
    0 -16 6
    0 -16 -6
    0 16 6
    -1 16 6
    1 16 -6
    -1 16 6
    1 -16 6
    1 16 6
    1 -16 -6
    -1 16 -6
    1 -16 -6
    1 16 6
    2 -16 6
    2 16 -6
    2 16 6
    2 -16 -6
    3 16 -6
    3 -16 6
    3 16 6
    3 -16 -6
    0 17 6
    0 -17 6
    0 -17 -6
    1 -17 6
    -1 17 6
    -1 -17 6
    1 17 6
    1 -17 -6
    2 17 -6
    2 -17 6
    2 17 6
    2 -17 -6
    3 17 -6
    3 -17 6
    -3 -17 6
    3 17 6
    3 -17 -6
    0 18 6
    0 -18 6
    -1 18 6
    1 -18 6
    1 -18 -6
    -1 -18 6
    1 18 6
    2 -18 -6
    -2 -18 6
    2 18 6
    0 19 6
    0 -19 6
    1 -19 -6
    1 19 6
    -1 -19 6
    2 -19 -6
    2 19 6
    -2 -19 6
    0 -20 6
    -1 -20 6
    1 20 6
    0 0 -7
    0 0 7
    0 0 -7
    -1 0 7
    1 0 -7
    1 0 7
    1 0 -7
    -1 0 -7
    2 0 -7
    2 0 -7
    -2 0 -7
    2 0 7
    3 0 7
    3 0 -7
    3 0 -7
    3 0 7
    -3 0 7
    -3 0 -7
    3 0 -7
    4 0 7
    4 0 7
    -4 0 7
    4 0 -7
    4 0 -7
    5 0 -7
    5 0 7
    0 1 7
    0 -1 -7
    0 -1 -7
    0 -1 7
    0 1 -7
    0 1 -7
    1 -1 7
    1 1 -7
    1 1 -7
    -1 -1 -7
    -1 1 7
    -1 1 -7
    1 1 7
    1 -1 -7
    1 -1 -7
    -2 -1 -7
    2 1 -7
    2 -1 7
    -2 1 7
    2 -1 7
    2 1 -7
    2 -1 -7
    2 1 7
    2 -1 -7
    -2 1 -7
    3 1 -7
    3 -1 7
    -3 -1 -7
    -3 1 7
    3 -1 7
    3 1 -7
    3 -1 -7
    3 1 7
    3 1 7
    3 -1 -7
    3 1 7
    -3 1 -7
    3 -1 -7
    4 -1 7
    -4 1 7
    4 1 -7
    4 1 -7
    4 -1 -7
    4 1 7
    4 -1 -7
    -4 -1 7
    4 1 7
    5 1 -7
    5 -1 7
    5 1 7
    5 -1 -7
    0 2 -7
    0 -2 -7
    0 2 7
    0 -2 7
    0 -2 -7
    1 -2 7
    -1 2 7
    1 2 -7
    1 2 -7
    -1 -2 -7
    1 -2 -7
    1 2 7
    -1 2 -7
    1 -2 -7
    -2 2 7
    2 2 -7
    -2 -2 -7
    2 -2 7
    2 -2 -7
    2 -2 -7
    -2 2 -7
    2 2 7
    3 2 -7
    3 -2 7
    3 -2 7
    3 -2 7
    -3 2 7
    3 2 -7
    3 -2 -7
    3 2 7
    3 -2 -7
    3 -2 -7
    3 2 7
    -3 2 -7
    3 -2 -7
    3 2 7
    4 2 -7
    4 2 -7
    4 -2 7
    -4 -2 -7
    -4 2 7
    4 -2 -7
    4 2 7
    4 2 7
    -4 -2 7
    4 -2 -7
    -4 2 -7
    5 -2 7
    5 2 -7
    0 3 -7
    0 -3 -7
    0 -3 -7
    0 3 7
    0 -3 7
    1 -3 7
    -1 3 7
    1 3 -7
    1 3 -7
    -1 -3 -7
    1 -3 -7
    1 3 7
    -1 3 -7
    1 -3 -7
    2 -3 7
    -2 3 7
    2 3 -7
    -2 -3 -7
    2 -3 -7
    2 -3 -7
    2 3 7
    -2 3 -7
    3 -3 7
    3 3 -7
    -3 -3 -7
    -3 3 7
    3 -3 7
    3 -3 7
    3 3 -7
    3 -3 -7
    3 -3 -7
    3 3 7
    3 3 7
    -3 3 -7
    3 -3 -7
    3 3 7
    3 3 7
    3 -3 -7
    -4 -3 -7
    4 3 -7
    -4 3 7
    4 -3 7
    4 -3 7
    4 3 -7
    4 3 7
    -4 3 -7
    4 -3 -7
    -4 -3 7
    4 -3 -7
    4 -3 -7
    5 3 -7
    5 -3 7
    0 4 -7
    0 -4 -7
    0 4 7
    0 -4 -7
    1 4 -7
    1 -4 7
    -1 -4 -7
    -1 4 7
    -1 4 -7
    1 -4 -7
    1 -4 -7
    1 4 7
    2 -4 7
    -2 -4 -7
    -2 4 7
    2 4 -7
    2 -4 -7
    -2 4 -7
    2 -4 -7
    2 4 7
    3 -4 7
    3 4 -7
    -3 4 7
    3 4 -7
    3 -4 7
    -3 -4 -7
    3 -4 7
    3 -4 -7
    3 4 7
    -3 4 -7
    3 4 7
    3 -4 -7
    3 4 7
    3 4 7
    3 -4 -7
    3 -4 -7
    4 4 -7
    -4 4 7
    4 -4 7
    4 -4 7
    4 4 -7
    -4 -4 -7
    4 -4 -7
    4 -4 -7
    4 4 7
    4 4 7
    4 -4 -7
    -4 4 -7
    5 -4 7
    5 4 -7
    0 -5 -7
    0 5 7
    0 5 -7
    -1 5 7
    -1 -5 -7
    1 -5 7
    1 5 -7
    1 5 7
    1 -5 -7
    -1 5 -7
    2 5 -7
    -2 5 7
    2 -5 7
    -2 -5 -7
    2 5 -7
    2 -5 7
    2 5 -7
    2 -5 -7
    2 -5 -7
    2 5 7
    2 5 7
    -2 5 -7
    2 -5 -7
    3 -5 7
    3 -5 7
    3 -5 7
    3 5 -7
    -3 5 7
    3 5 -7
    -3 -5 -7
    3 -5 -7
    -3 5 -7
    3 5 7
    3 -5 -7
    3 5 7
    3 -5 -7
    3 5 7
    3 -5 -7
    3 5 7
    4 -5 7
    4 5 -7
    -4 5 7
    4 5 7
    4 -5 -7
    4 -5 -7
    -4 5 -7
    4 5 7
    5 5 -7
    5 -5 7
    0 -6 -7
    0 6 -7
    0 -6 7
    0 6 7
    0 6 7
    1 6 -7
    1 -6 7
    -1 -6 -7
    1 6 -7
    -1 6 7
    1 -6 -7
    1 6 7
    -1 6 -7
    1 -6 -7
    2 6 -7
    2 -6 7
    -2 -6 -7
    -2 6 7
    2 6 -7
    2 -6 7
    2 -6 7
    2 6 -7
    2 -6 -7
    2 -6 -7
    2 -6 -7
    2 6 7
    2 6 7
    -3 6 7
    3 -6 7
    3 6 -7
    3 -6 7
    3 6 -7
    -3 -6 -7
    3 6 7
    3 -6 -7
    -3 6 -7
    3 6 7
    3 -6 -7
    3 -6 -7
    3 6 7
    3 6 7
    3 -6 -7
    4 6 -7
    4 -6 7
    4 6 -7
    -4 6 7
    4 6 7
    -4 6 -7
    4 -6 -7
    4 6 7
    4 -6 -7
    5 6 -7
    5 -6 7
    0 7 7
    0 -7 7
    0 7 -7
    0 7 -7
    0 7 7
    0 -7 -7
    -1 7 7
    1 7 -7
    -1 -7 -7
    1 7 -7
    1 -7 7
    1 -7 -7
    1 7 7
    -1 7 -7
    2 -7 7
    -2 7 7
    2 7 -7
    2 -7 7
    2 -7 7
    -2 -7 -7
    2 7 -7
    2 7 -7
    2 7 7
    2 7 7
    2 7 7
    2 7 7
    2 -7 -7
    -2 7 -7
    2 -7 -7
    3 -7 7
    3 -7 7
    3 -7 7
    3 7 -7
    3 7 -7
    -3 7 7
    -3 -7 -7
    -3 7 -7
    3 7 7
    3 -7 -7
    3 -7 -7
    3 7 7
    3 7 7
    4 -7 7
    4 7 -7
    4 7 -7
    4 -7 7
    4 7 7
    -4 7 -7
    4 -7 -7
    4 -7 -7
    4 7 7
    5 7 -7
    5 -7 7
    0 8 -7
    0 8 7
    0 8 7
    0 -8 7
    0 -8 -7
    0 8 -7
    1 8 -7
    -1 -8 -7
    1 8 -7
    1 -8 7
    -1 8 7
    1 8 7
    1 -8 -7
    1 -8 -7
    -1 8 -7
    1 8 7
    2 -8 7
    -2 8 7
    -2 -8 -7
    2 8 -7
    2 8 -7
    2 -8 7
    2 8 -7
    2 -8 7
    2 8 7
    -2 8 -7
    2 -8 -7
    2 8 7
    2 -8 -7
    3 -8 7
    -3 8 7
    3 8 -7
    3 -8 7
    -3 -8 -7
    3 -8 7
    3 8 -7
    3 -8 -7
    3 8 7
    -3 8 -7
    3 8 7
    3 -8 -7
    4 8 -7
    4 -8 7
    4 -8 -7
    4 8 7
    5 -8 7
    0 -9 7
    0 -9 -7
    0 -9 -7
    0 9 7
    0 9 -7
    0 9 7
    0 9 -7
    1 -9 7
    -1 9 7
    -1 9 7
    1 9 -7
    1 9 -7
    1 -9 7
    -1 -9 -7
    -1 9 7
    1 9 7
    1 -9 -7
    1 9 7
    1 -9 -7
    -1 9 -7
    2 -9 7
    2 -9 7
    2 9 -7
    -2 9 7
    2 9 -7
    2 -9 7
    2 9 -7
    -2 -9 -7
    2 -9 -7
    2 9 7
    2 -9 -7
    2 9 7
    -2 9 -7
    3 -9 7
    3 -9 7
    3 -9 7
    3 9 -7
    -3 9 7
    3 9 -7
    3 9 7
    3 -9 -7
    3 -9 -7
    -3 9 -7
    3 9 7
    4 -9 7
    -4 9 7
    4 9 -7
    4 9 7
    4 -9 -7
    0 -10 -7
    0 -10 -7
    0 10 7
    0 10 -7
    0 10 -7
    0 -10 -7
    0 10 7
    0 -10 7
    -1 10 7
    1 10 -7
    -1 10 7
    1 -10 7
    1 -10 7
    -1 10 7
    1 10 -7
    -1 -10 -7
    -1 -10 -7
    1 -10 -7
    1 -10 -7
    -1 10 -7
    1 10 7
    1 10 7
    2 10 -7
    -2 -10 -7
    2 -10 7
    -2 10 7
    2 -10 7
    -2 10 7
    2 10 -7
    2 -10 7
    2 10 -7
    2 -10 -7
    2 -10 -7
    2 10 7
    -2 10 -7
    2 10 7
    -3 10 7
    -3 10 7
    3 -10 7
    3 10 -7
    3 -10 7
    3 10 -7
    3 -10 -7
    3 -10 -7
    3 10 7
    -3 10 -7
    3 10 7
    4 10 -7
    4 -10 7
    4 -10 -7
    4 10 7
    0 -11 -7
    0 11 -7
    0 11 7
    0 -11 -7
    0 11 7
    0 11 -7
    1 -11 7
    1 11 -7
    -1 -11 -7
    1 -11 7
    1 11 -7
    -1 11 7
    -1 -11 -7
    -1 11 7
    1 -11 7
    -1 -11 -7
    1 11 -7
    -1 11 7
    1 -11 -7
    -1 11 -7
    1 -11 -7
    1 11 7
    1 11 7
    2 -11 7
    -2 -11 -7
    2 -11 7
    -2 -11 -7
    -2 11 7
    -2 11 7
    2 11 -7
    2 -11 7
    2 11 -7
    -2 11 7
    2 11 -7
    2 11 7
    2 -11 -7
    2 -11 -7
    2 11 7
    -2 11 -7
    -3 11 7
    3 -11 7
    -3 11 7
    3 11 -7
    -3 11 7
    -3 -11 -7
    3 11 -7
    3 -11 7
    3 -11 -7
    3 -11 -7
    -3 11 -7
    3 11 7
    3 11 7
    4 -11 7
    4 11 -7
    4 11 7
    0 12 7
    0 12 7
    0 -12 7
    0 -12 -7
    0 12 -7
    0 -12 -7
    -1 -12 -7
    -1 12 7
    1 -12 7
    1 12 -7
    1 12 -7
    -1 -12 -7
    -1 -12 -7
    1 12 -7
    -1 12 7
    -1 12 7
    -1 12 -7
    1 -12 -7
    1 12 7
    1 -12 -7
    1 12 7
    2 12 -7
    2 12 -7
    2 -12 7
    -2 12 7
    2 -12 7
    -2 12 7
    2 -12 7
    -2 -12 -7
    2 12 -7
    -2 12 7
    2 12 7
    2 -12 -7
    2 -12 -7
    -2 12 -7
    2 12 7
    -3 -12 -7
    3 -12 7
    -3 12 7
    3 12 -7
    -3 12 7
    3 -12 7
    3 -12 -7
    3 12 7
    3 12 7
    -3 12 -7
    3 -12 -7
    4 -12 7
    4 12 -7
    4 12 7
    4 -12 -7
    0 13 7
    0 -13 -7
    0 13 7
    0 -13 7
    0 -13 -7
    0 13 -7
    -1 13 7
    1 -13 7
    -1 -13 -7
    -1 -13 -7
    -1 -13 -7
    1 13 -7
    1 -13 7
    -1 13 7
    1 13 -7
    1 13 -7
    -1 13 -7
    1 13 7
    1 -13 -7
    1 -13 -7
    1 13 7
    2 -13 7
    2 13 -7
    2 13 -7
    -2 13 7
    2 -13 7
    2 13 -7
    -2 -13 -7
    2 -13 7
    -2 13 7
    -2 13 7
    2 13 7
    -2 13 -7
    2 13 7
    2 -13 -7
    2 -13 -7
    3 -13 7
    3 13 -7
    3 -13 -7
    3 13 7
    4 -13 7
    4 13 -7
    4 13 7
    4 -13 -7
    -4 -13 7
    0 -14 7
    0 14 7
    0 -14 -7
    0 14 7
    0 -14 -7
    0 14 -7
    -1 -14 -7
    1 14 -7
    1 14 -7
    -1 14 7
    1 -14 7
    -1 14 7
    1 14 7
    -1 14 -7
    1 14 7
    1 -14 -7
    1 -14 -7
    2 14 -7
    2 -14 7
    -2 14 7
    -2 14 7
    2 -14 7
    2 14 -7
    -2 -14 -7
    2 14 -7
    2 -14 7
    -2 14 -7
    2 14 7
    2 -14 -7
    2 14 7
    2 -14 -7
    3 14 -7
    3 -14 7
    3 -14 -7
    3 14 7
    4 -14 7
    4 14 -7
    4 14 7
    4 -14 -7
    0 -15 7
    0 15 7
    0 -15 -7
    0 15 7
    0 15 -7
    0 -15 -7
    -1 -15 -7
    1 -15 7
    -1 15 7
    1 15 -7
    1 -15 -7
    -1 15 -7
    1 15 7
    1 15 7
    2 15 -7
    2 -15 7
    -2 15 7
    2 -15 7
    2 -15 -7
    2 15 7
    2 15 7
    -2 15 -7
    3 15 -7
    3 -15 7
    3 -15 -7
    3 15 7
    0 -16 -7
    0 16 -7
    0 -16 -7
    0 -16 7
    0 16 7
    0 16 7
    1 -16 7
    -1 16 7
    1 16 7
    -1 -16 7
    1 -16 -7
    1 -16 -7
    -1 16 -7
    1 16 7
    2 16 -7
    -2 16 7
    2 -16 7
    2 16 7
    2 -16 -7
    3 16 -7
    3 -16 7
    -3 -16 7
    3 16 7
    3 -16 -7
    0 -17 7
    0 17 7
    0 -17 -7
    -1 17 7
    1 -17 7
    1 17 7
    -1 -17 7
    1 -17 -7
    2 17 -7
    -2 -17 7
    2 17 7
    2 -17 -7
    3 17 7
    3 -17 -7
    -3 -17 7
    0 -18 -7
    0 18 7
    0 -18 7
    1 -18 7
    -1 18 7
    1 18 7
    -1 -18 7
    1 -18 -7
    2 -18 -7
    2 18 7
    -2 -18 7
    0 -19 7
    0 19 7
    1 -19 -7
    -1 -19 7
    1 19 7
    0 20 7
    0 -20 7
    1 20 7
    -1 -20 7
    0 0 -8
    0 0 8
    0 0 -8
    1 0 -8
    -1 0 -8
    1 0 8
    -1 0 8
    1 0 -8
    2 0 -8
    2 0 -8
    -2 0 8
    2 0 8
    -2 0 -8
    -3 0 8
    -3 0 -8
    3 0 -8
    3 0 8
    3 0 -8
    3 0 8
    -4 0 8
    4 0 -8
    4 0 8
    4 0 8
    4 0 -8
    5 0 -8
    5 0 8
    0 1 -8
    0 1 -8
    0 -1 8
    0 -1 -8
    0 1 8
    0 -1 -8
    -1 -1 -8
    1 1 -8
    1 -1 8
    -1 1 8
    1 1 -8
    1 1 8
    1 -1 -8
    -1 -1 8
    1 -1 -8
    -1 1 -8
    2 -1 8
    2 1 -8
    2 1 -8
    -2 1 8
    -2 -1 -8
    2 1 8
    2 -1 -8
    2 -1 -8
    -2 1 -8
    3 -1 8
    3 -1 8
    -3 -1 -8
    3 1 -8
    3 1 -8
    -3 1 8
    3 -1 -8
    3 -1 -8
    3 1 8
    -3 -1 8
    3 -1 -8
    3 1 8
    -3 1 -8
    4 1 -8
    -4 1 8
    4 -1 8
    4 1 -8
    -4 -1 -8
    4 -1 8
    -4 -1 8
    4 -1 -8
    4 -1 -8
    4 1 8
    4 1 8
    5 -1 8
    5 1 -8
    5 -1 -8
    5 1 8
    0 2 8
    0 -2 -8
    0 -2 -8
    0 2 -8
    0 -2 8
    0 2 -8
    1 2 -8
    -1 2 8
    -1 -2 -8
    1 2 -8
    -1 2 -8
    1 -2 -8
    1 -2 -8
    1 2 8
    2 2 -8
    -2 2 8
    2 -2 8
    2 2 -8
    2 2 8
    -2 2 -8
    2 -2 -8
    2 -2 -8
    3 -2 8
    3 2 -8
    3 -2 8
    -3 2 8
    3 2 -8
    3 2 8
    3 -2 -8
    3 -2 -8
    3 2 8
    -3 2 -8
    3 -2 -8
    3 2 8
    3 -2 -8
    -4 -2 -8
    4 2 -8
    -4 2 8
    4 2 -8
    4 -2 8
    4 -2 8
    -4 -2 8
    4 2 8
    4 -2 -8
    4 2 8
    4 -2 -8
    5 2 -8
    5 -2 8
    0 -3 -8
    0 3 -8
    0 3 8
    0 -3 8
    1 3 -8
    -1 -3 -8
    1 -3 8
    1 3 -8
    -1 3 8
    -1 3 -8
    1 -3 -8
    1 3 8
    1 -3 -8
    -2 3 8
    2 -3 8
    2 3 -8
    -2 -3 -8
    2 3 8
    2 -3 -8
    2 -3 -8
    2 3 8
    -2 3 -8
    -3 -3 -8
    3 -3 8
    3 -3 8
    3 3 -8
    -3 3 8
    3 -3 8
    3 3 -8
    3 3 8
    -3 3 -8
    3 3 8
    3 -3 -8
    3 -3 -8
    3 -3 -8
    3 3 8
    3 3 8
    3 -3 -8
    4 -3 8
    -4 -3 -8
    4 -3 8
    4 3 -8
    -4 3 8
    4 3 -8
    4 3 8
    4 -3 -8
    4 3 8
    -4 -3 8
    4 -3 -8
    5 -3 8
    5 3 -8
    0 -4 -8
    0 -4 8
    0 4 -8
    0 -4 -8
    1 -4 8
    -1 -4 -8
    -1 4 8
    1 4 -8
    -1 4 -8
    1 -4 -8
    1 4 8
    1 -4 -8
    -2 -4 -8
    2 4 -8
    2 4 -8
    2 -4 8
    -2 4 8
    2 -4 8
    2 4 8
    2 -4 -8
    2 4 8
    2 -4 -8
    -2 4 -8
    2 -4 -8
    3 4 -8
    -3 4 8
    3 -4 8
    3 -4 8
    3 -4 8
    -3 -4 -8
    3 4 -8
    3 4 8
    3 -4 -8
    3 4 8
    3 -4 -8
    3 -4 -8
    -3 4 -8
    3 4 8
    3 -4 -8
    3 4 8
    -4 -4 -8
    4 4 -8
    -4 4 8
    4 4 -8
    4 -4 8
    4 -4 8
    4 -4 -8
    4 4 8
    4 -4 -8
    -4 4 -8
    -4 -4 8
    5 4 -8
    5 -4 8
    0 -5 -8
    0 5 -8
    0 5 8
    -1 5 8
    -1 -5 -8
    1 -5 8
    1 5 -8
    -1 5 -8
    1 -5 -8
    1 5 8
    1 -5 -8
    2 -5 8
    -2 5 8
    2 -5 8
    2 5 -8
    2 -5 8
    -2 -5 -8
    2 5 -8
    2 -5 -8
    2 -5 -8
    -2 5 -8
    2 5 8
    2 5 8
    2 -5 -8
    2 5 8
    2 -5 -8
    3 -5 8
    -3 -5 -8
    3 5 -8
    3 5 -8
    3 -5 8
    -3 5 8
    3 -5 8
    3 -5 -8
    3 -5 -8
    3 -5 -8
    3 5 8
    3 5 8
    -3 5 -8
    3 -5 -8
    3 5 8
    3 5 8
    4 -5 8
    -4 5 8
    4 5 -8
    4 -5 8
    4 5 -8
    4 5 8
    4 5 8
    -4 -5 8
    4 -5 -8
    5 5 -8
    5 -5 8
    0 6 8
    0 6 -8
    0 6 8
    0 -6 -8
    -1 -6 -8
    1 -6 8
    1 6 -8
    -1 6 8
    1 -6 -8
    1 -6 -8
    -1 6 -8
    1 6 8
    -2 6 8
    2 6 -8
    2 6 -8
    -2 -6 -8
    2 -6 8
    2 -6 8
    2 -6 8
    2 -6 -8
    2 6 8
    2 6 8
    -2 6 -8
    2 -6 -8
    2 6 8
    2 6 8
    2 -6 -8
    3 6 -8
    3 6 -8
    3 -6 8
    3 -6 8
    -3 -6 -8
    3 -6 -8
    3 6 8
    3 -6 -8
    3 6 8
    3 -6 -8
    -3 6 -8
    3 6 8
    4 -6 8
    -4 6 8
    4 6 -8
    4 6 -8
    4 -6 -8
    4 6 8
    -4 6 -8
    4 -6 -8
    5 6 -8
    5 -6 8
    0 7 8
    0 -7 -8
    0 7 -8
    1 7 -8
    1 -7 8
    -1 -7 -8
    -1 7 8
    1 7 -8
    1 -7 -8
    -1 7 -8
    1 7 8
    2 -7 8
    -2 7 8
    -2 -7 -8
    2 7 -8
    2 -7 8
    2 7 -8
    2 7 8
    2 7 8
    2 7 8
    2 -7 -8
    2 -7 -8
    2 7 8
    3 -7 8
    3 7 -8
    -3 -7 -8
    3 -7 8
    3 -7 8
    -3 7 8
    3 7 -8
    -3 7 -8
    3 -7 -8
    3 7 8
    3 -7 -8
    3 7 8
    3 7 8
    4 7 -8
    4 -7 8
    4 -7 -8
    4 7 8
    5 -7 8
    5 7 -8
    0 8 8
    0 -8 -8
    0 8 8
    0 8 -8
    0 -8 8
    -1 8 8
    1 8 -8
    1 8 -8
    -1 -8 -8
    1 -8 8
    1 -8 8
    1 -8 -8
    1 8 8
    1 8 8
    1 -8 -8
    1 8 8
    -1 8 -8
    2 8 -8
    2 -8 8
    2 8 -8
    2 -8 8
    2 -8 8
    2 8 -8
    -2 8 8
    -2 -8 -8
    2 8 8
    2 8 8
    -2 8 -8
    2 8 8
    2 -8 -8
    2 -8 -8
    3 -8 8
    3 8 -8
    -3 8 8
    -3 -8 -8
    3 -8 8
    3 8 -8
    3 -8 8
    3 8 8
    3 -8 -8
    -3 8 -8
    3 8 8
    3 -8 -8
    4 -8 8
    4 8 -8
    4 8 8
    4 -8 -8
    5 -8 8
    5 8 -8
    0 9 8
    0 -9 -8
    0 -9 -8
    0 9 -8
    0 -9 -8
    0 -9 8
    -1 9 8
    1 -9 8
    -1 9 8
    -1 9 8
    1 9 -8
    -1 -9 -8
    1 -9 8
    1 9 -8
    1 -9 8
    1 -9 -8
    1 9 8
    -1 9 -8
    1 -9 -8
    1 9 8
    2 -9 8
    2 -9 8
    2 9 -8
    2 -9 8
    2 9 -8
    2 9 -8
    -2 -9 -8
    -2 9 8
    2 -9 -8
    2 9 8
    2 -9 -8
    -2 9 -8
    2 9 8
    3 9 -8
    3 9 -8
    3 -9 8
    3 -9 8
    3 -9 8
    -3 9 8
    3 9 8
    3 9 8
    3 -9 -8
    -3 9 -8
    3 -9 -8
    4 -9 8
    -4 9 8
    4 9 -8
    4 9 8
    4 -9 -8
    0 -10 -8
    0 10 8
    0 10 8
    0 10 -8
    0 -10 8
    0 -10 -8
    0 -10 -8
    -1 10 8
    1 10 -8
    1 -10 8
    1 10 -8
    -1 10 8
    -1 10 8
    1 -10 8
    1 10 -8
    1 -10 -8
    1 10 8
    1 10 8
    1 -10 -8
    -1 10 -8
    2 10 -8
    2 -10 8
    2 -10 8
    -2 -10 -8
    2 -10 8
    -2 10 8
    2 10 -8
    -2 10 8
    2 10 -8
    -2 10 -8
    2 -10 -8
    2 -10 -8
    2 10 8
    2 10 8
    -3 10 8
    3 10 -8
    3 -10 8
    3 -10 8
    3 10 -8
    -3 10 8
    3 10 8
    3 10 8
    3 -10 -8
    -3 10 -8
    3 -10 -8
    4 10 -8
    4 -10 8
    4 10 8
    4 -10 -8
    -4 -10 8
    0 -11 -8
    0 11 8
    0 -11 -8
    0 -11 8
    0 11 8
    0 11 -8
    -1 11 8
    -1 11 8
    -1 -11 -8
    1 11 -8
    1 -11 8
    -1 -11 -8
    1 -11 8
    -1 -11 -8
    -1 11 8
    1 -11 8
    1 11 -8
    1 11 -8
    1 11 8
    1 -11 -8
    1 -11 -8
    -1 11 -8
    1 11 8
    2 -11 8
    -2 -11 -8
    2 11 -8
    2 -11 8
    2 11 -8
    -2 11 8
    2 -11 8
    -2 -11 -8
    -2 11 8
    -2 11 8
    2 11 -8
    2 11 8
    2 -11 -8
    2 11 8
    -2 11 -8
    2 -11 -8
    -3 11 8
    3 -11 8
    -3 11 8
    3 11 -8
    3 -11 8
    -3 11 8
    3 11 -8
    -3 -11 -8
    3 11 8
    3 -11 -8
    -3 11 -8
    3 -11 -8
    3 11 8
    4 -11 8
    4 11 -8
    4 11 8
    4 -11 -8
    -4 -11 8
    0 12 -8
    0 12 8
    0 -12 8
    0 12 8
    0 -12 -8
    0 -12 -8
    -1 -12 -8
    -1 -12 -8
    1 -12 8
    1 -12 8
    1 12 -8
    1 -12 8
    -1 12 8
    -1 12 8
    1 12 -8
    1 12 -8
    -1 -12 -8
    1 -12 -8
    1 -12 -8
    1 12 8
    1 12 8
    -1 12 -8
    2 -12 8
    -2 12 8
    2 12 -8
    2 -12 8
    2 12 -8
    -2 -12 -8
    -2 12 8
    -2 12 8
    2 -12 8
    -2 -12 -8
    2 12 8
    -2 12 -8
    2 -12 -8
    2 -12 -8
    2 12 8
    -3 12 8
    3 -12 8
    3 -12 8
    3 12 -8
    -3 -12 -8
    3 12 8
    3 12 8
    -3 12 -8
    3 -12 -8
    3 -12 -8
    4 -12 8
    4 12 -8
    -4 -12 8
    4 12 8
    4 -12 -8
    0 13 8
    0 -13 8
    0 13 -8
    0 13 8
    0 -13 -8
    0 -13 -8
    -1 13 8
    1 13 -8
    1 -13 8
    1 13 -8
    -1 13 8
    -1 -13 -8
    -1 -13 -8
    1 -13 8
    -1 -13 -8
    1 -13 8
    -1 13 -8
    1 -13 -8
    1 13 8
    1 -13 -8
    1 13 8
    -2 13 8
    2 -13 8
    2 13 -8
    2 13 -8
    2 -13 8
    -2 13 8
    -2 -13 -8
    -2 13 8
    2 -13 8
    -2 13 -8
    2 13 8
    2 13 8
    2 -13 -8
    2 -13 -8
    -3 13 8
    3 -13 8
    3 13 -8
    3 -13 -8
    3 13 8
    4 -13 8
    4 13 -8
    -4 -13 8
    4 13 8
    4 -13 -8
    0 -14 -8
    0 14 8
    0 -14 -8
    0 14 8
    0 -14 8
    0 14 -8
    -1 -14 -8
    -1 -14 -8
    1 14 -8
    -1 14 8
    1 -14 8
    -1 14 8
    1 -14 -8
    1 -14 -8
    1 14 8
    1 14 8
    -1 14 -8
    -2 14 8
    2 -14 8
    2 14 -8
    -2 14 8
    2 -14 8
    2 14 -8
    -2 -14 -8
    2 -14 8
    2 14 8
    2 -14 -8
    -2 14 -8
    2 -14 -8
    2 14 8
    3 14 -8
    3 -14 8
    3 -14 -8
    3 14 8
    0 -15 -8
    0 15 8
    0 15 8
    0 15 -8
    0 -15 8
    -1 -15 -8
    1 -15 8
    -1 15 8
    -1 15 8
    1 15 -8
    1 15 8
    1 -15 -8
    -1 -15 8
    1 -15 -8
    1 15 8
    -1 15 -8
    -2 15 8
    2 -15 8
    2 15 -8
    2 -15 8
    2 -15 -8
    2 15 8
    3 15 -8
    3 -15 8
    3 -15 -8
    3 15 8
    -3 -15 8
    0 -16 -8
    0 16 8
    0 -16 8
    0 -16 -8
    0 16 8
    0 16 -8
    -1 -16 -8
    -1 16 8
    1 -16 8
    -1 -16 8
    1 -16 -8
    1 16 8
    -2 16 8
    2 -16 8
    2 16 -8
    2 16 8
    -2 -16 8
    2 -16 -8
    3 -16 8
    3 16 -8
    3 -16 -8
    -3 -16 8
    3 16 8
    0 -17 -8
    0 17 8
    0 -17 8
    1 -17 8
    -1 17 8
    1 -17 -8
    1 17 8
    -1 -17 8
    2 17 8
    2 -17 -8
    -2 -17 8
    0 18 8
    0 -18 -8
    0 -18 8
    1 -18 8
    -1 18 8
    1 -18 -8
    -1 -18 8
    1 18 8
    2 18 8
    2 -18 -8
    -2 -18 8
    0 -19 8
    0 19 8
    1 -19 -8
    0 20 8
    0 -20 8
    0 0 -9
    0 0 9
    0 0 -9
    1 0 9
    -1 0 9
    -1 0 -9
    1 0 -9
    1 0 -9
    2 0 -9
    -2 0 -9
    2 0 9
    2 0 -9
    -2 0 9
    2 0 9
    2 0 9
    3 0 9
    -3 0 -9
    3 0 9
    -3 0 9
    3 0 -9
    3 0 -9
    -4 0 -9
    4 0 9
    -4 0 9
    4 0 -9
    4 0 -9
    4 0 9
    5 0 9
    5 0 -9
    0 1 9
    0 -1 -9
    0 -1 -9
    0 -1 9
    0 1 -9
    0 1 -9
    1 -1 9
    1 1 -9
    -1 -1 -9
    1 1 -9
    -1 1 9
    -1 -1 -9
    -1 -1 9
    1 1 9
    -1 1 -9
    1 -1 -9
    2 1 -9
    2 -1 9
    -2 1 9
    2 -1 9
    2 1 -9
    2 1 -9
    -2 -1 -9
    2 1 9
    2 1 9
    -2 -1 9
    2 -1 -9
    2 -1 -9
    2 1 9
    -2 1 -9
    2 -1 -9
    3 -1 9
    3 1 -9
    -3 1 9
    3 -1 9
    3 1 -9
    3 -1 -9
    3 1 9
    3 -1 -9
    3 1 9
    3 -1 -9
    -3 -1 9
    -3 1 -9
    -4 -1 -9
    4 1 -9
    4 1 -9
    4 -1 9
    4 -1 9
    -4 1 9
    4 -1 -9
    -4 -1 9
    4 1 9
    4 -1 -9
    4 1 9
    5 1 -9
    5 -1 9
    5 -1 -9
    5 1 9
    0 2 -9
    0 -2 -9
    0 -2 -9
    0 2 -9
    0 -2 9
    0 2 9
    -1 -2 -9
    -1 2 9
    1 2 -9
    1 2 -9
    1 2 9
    -1 -2 9
    1 -2 -9
    1 -2 -9
    -1 2 -9
    2 2 -9
    2 -2 9
    2 -2 9
    -2 2 9
    2 2 -9
    2 -2 -9
    2 -2 -9
    -2 2 -9
    2 2 9
    2 2 9
    2 2 9
    2 -2 -9
    -3 -2 -9
    -3 2 9
    3 2 -9
    3 -2 9
    3 -2 9
    3 2 -9
    3 -2 -9
    -3 2 -9
    3 -2 -9
    3 2 9
    -3 -2 9
    3 2 9
    3 -2 -9
    -4 -2 -9
    4 -2 9
    4 -2 9
    -4 2 9
    4 2 -9
    4 2 9
    4 -2 -9
    4 -2 -9
    -4 -2 9
    4 2 9
    5 2 -9
    5 -2 9
    0 -3 -9
    0 3 -9
    0 -3 -9
    0 3 -9
    0 -3 9
    1 3 -9
    -1 -3 -9
    -1 3 9
    1 3 -9
    1 -3 -9
    1 -3 -9
    -1 3 -9
    -2 3 9
    2 3 -9
    2 -3 9
    2 3 -9
    2 -3 9
    2 -3 9
    -2 -3 -9
    2 -3 -9
    2 3 9
    2 -3 -9
    2 3 9
    -2 3 -9
    2 3 9
    2 -3 -9
    3 -3 9
    3 3 -9
    -3 -3 -9
    3 3 -9
    -3 3 9
    3 -3 9
    3 3 9
    -3 3 -9
    3 -3 -9
    3 3 9
    3 3 9
    3 -3 -9
    3 -3 -9
    3 3 9
    4 3 -9
    -4 -3 -9
    -4 3 9
    4 3 -9
    4 -3 9
    4 -3 -9
    -4 -3 9
    4 3 9
    4 3 9
    4 -3 -9
    5 3 -9
    5 -3 9
    0 4 9
    0 4 -9
    0 -4 -9
    0 -4 9
    1 4 -9
    -1 4 9
    -1 -4 -9
    1 4 9
    1 -4 -9
    -1 4 -9
    2 4 -9
    2 -4 9
    -2 4 9
    2 4 -9
    2 -4 9
    -2 -4 -9
    2 4 9
    2 -4 -9
    2 -4 -9
    -2 4 -9
    2 4 9
    2 4 9
    2 -4 -9
    3 4 -9
    -3 4 9
    3 -4 9
    -3 -4 -9
    3 -4 9
    3 4 -9
    3 -4 -9
    3 4 9
    3 -4 -9
    3 -4 -9
    3 4 9
    3 -4 -9
    -3 4 -9
    3 4 9
    3 4 9
    -4 4 9
    4 4 -9
    4 -4 9
    4 -4 9
    4 4 -9
    -4 -4 -9
    4 4 9
    -4 -4 9
    4 -4 -9
    4 -4 -9
    5 -4 9
    5 4 -9
    0 5 -9
    0 -5 -9
    0 -5 9
    0 5 9
    -1 5 9
    1 5 -9
    -1 -5 -9
    1 -5 9
    1 5 9
    -1 5 -9
    1 -5 -9
    1 -5 -9
    2 -5 9
    2 5 -9
    2 -5 9
    2 5 -9
    2 -5 9
    -2 -5 -9
    -2 5 9
    -2 5 -9
    2 -5 -9
    2 -5 -9
    2 5 9
    2 5 9
    2 -5 -9
    2 5 9
    -3 -5 -9
    -3 5 9
    3 5 -9
    3 5 -9
    3 -5 9
    3 -5 9
    3 -5 9
    3 5 9
    3 5 9
    3 -5 -9
    3 5 9
    -3 5 -9
    3 5 9
    3 -5 -9
    3 -5 -9
    3 -5 -9
    4 5 -9
    -4 5 9
    4 -5 9
    4 -5 9
    4 5 -9
    4 5 9
    4 -5 -9
    -4 -5 9
    5 -5 9
    5 5 -9
    0 6 9
    0 6 -9
    0 -6 -9
    0 -6 9
    1 -6 9
    -1 -6 -9
    -1 6 9
    1 6 -9
    1 -6 -9
    1 6 9
    -1 6 -9
    1 -6 -9
    2 -6 9
    2 6 -9
    2 -6 9
    2 6 -9
    -2 6 9
    2 -6 9
    -2 -6 -9
    2 -6 -9
    2 -6 -9
    2 6 9
    2 6 9
    2 -6 -9
    2 6 9
    -2 6 -9
    2 6 9
    -3 -6 -9
    -3 6 9
    3 -6 9
    3 6 -9
    3 6 -9
    3 -6 9
    3 -6 9
    3 6 9
    3 -6 -9
    3 -6 -9
    -3 6 -9
    3 -6 -9
    3 6 9
    3 6 9
    3 6 9
    4 6 -9
    4 -6 9
    4 -6 9
    4 6 -9
    4 6 9
    -4 -6 9
    4 6 9
    4 -6 -9
    5 6 -9
    5 -6 9
    0 7 9
    0 -7 -9
    0 7 -9
    1 -7 9
    -1 -7 -9
    -1 7 9
    1 7 -9
    1 -7 9
    1 -7 -9
    1 7 9
    1 7 9
    -1 7 -9
    1 -7 -9
    2 -7 9
    2 7 -9
    -2 -7 -9
    2 7 -9
    2 -7 9
    2 -7 9
    -2 7 9
    2 7 9
    2 7 9
    2 7 9
    -2 7 -9
    2 -7 -9
    2 7 9
    2 -7 -9
    -3 7 9
    3 7 -9
    3 -7 9
    3 7 -9
    3 -7 9
    -3 -7 -9
    3 -7 9
    3 -7 -9
    3 -7 -9
    3 7 9
    3 7 9
    3 7 9
    -3 7 -9
    3 7 9
    4 7 -9
    4 -7 9
    4 7 9
    4 -7 -9
    5 -7 9
    5 7 -9
    0 8 9
    0 8 9
    0 -8 -9
    0 -8 9
    0 8 -9
    1 8 -9
    -1 8 9
    -1 -8 -9
    -1 8 9
    1 -8 9
    1 -8 9
    1 8 9
    1 8 9
    -1 8 -9
    1 8 9
    1 -8 -9
    1 -8 -9
    2 -8 9
    2 8 -9
    2 8 -9
    2 -8 9
    2 -8 9
    -2 -8 -9
    -2 8 9
    2 -8 -9
    2 -8 -9
    2 8 9
    2 8 9
    2 8 9
    -2 8 -9
    -3 8 9
    3 -8 9
    3 -8 9
    3 8 -9
    3 -8 9
    3 8 -9
    3 -8 -9
    3 -8 -9
    3 8 9
    -3 8 -9
    3 8 9
    4 -8 9
    4 8 -9
    4 -8 -9
    4 8 9
    0 -9 -9
    0 9 -9
    0 -9 9
    0 -9 -9
    0 9 9
    0 9 9
    -1 9 9
    1 9 -9
    1 -9 9
    1 -9 9
    1 -9 9
    1 9 -9
    -1 9 9
    -1 9 9
    -1 -9 -9
    1 9 9
    1 9 9
    -1 9 -9
    1 -9 -9
    1 -9 -9
    2 9 -9
    -2 9 9
    -2 -9 -9
    2 -9 9
    2 9 -9
    2 -9 9
    2 9 9
    -2 9 -9
    2 -9 -9
    2 9 9
    2 -9 -9
    3 -9 9
    -3 9 9
    3 -9 9
    3 9 -9
    3 -9 9
    3 9 -9
    3 9 9
    3 -9 -9
    -3 9 -9
    3 9 9
    3 -9 -9
    4 9 -9
    -4 9 9
    4 -9 9
    4 -9 -9
    4 9 9
    0 10 -9
    0 10 9
    0 -10 -9
    0 10 9
    0 -10 -9
    0 -10 9
    0 -10 -9
    1 -10 9
    -1 10 9
    1 -10 9
    -1 10 9
    1 10 -9
    -1 10 9
    1 10 -9
    -1 -10 -9
    1 -10 9
    1 -10 -9
    1 10 9
    1 -10 -9
    1 10 9
    -1 10 -9
    2 -10 9
    -2 10 9
    2 10 -9
    -2 10 9
    2 -10 9
    -2 -10 -9
    2 -10 9
    2 10 -9
    2 10 9
    2 10 9
    2 -10 -9
    2 -10 -9
    -2 10 -9
    3 10 -9
    3 -10 9
    3 -10 9
    -3 10 9
    -3 10 9
    3 -10 9
    3 10 -9
    -3 10 -9
    3 -10 -9
    3 -10 -9
    3 10 9
    3 10 9
    4 -10 9
    -4 10 9
    4 10 -9
    4 -10 -9
    4 10 9
    -4 -10 9
    0 11 -9
    0 -11 -9
    0 11 9
    0 11 9
    0 -11 -9
    0 -11 -9
    0 -11 9
    1 -11 9
    1 -11 9
    -1 11 9
    -1 11 9
    1 11 -9
    -1 -11 -9
    1 11 -9
    -1 -11 -9
    1 -11 9
    1 11 9
    1 -11 -9
    -1 11 -9
    1 11 9
    1 -11 -9
    2 -11 9
    2 11 -9
    2 -11 9
    -2 -11 -9
    -2 11 9
    -2 -11 -9
    2 11 -9
    -2 11 9
    2 -11 9
    -2 11 9
    2 -11 -9
    2 11 9
    -2 11 -9
    2 11 9
    3 11 -9
    3 -11 9
    3 11 -9
    3 -11 9
    -3 11 9
    -3 11 9
    -3 -11 -9
    -3 11 9
    3 -11 9
    3 11 9
    3 11 9
    3 -11 -9
    3 -11 -9
    -3 11 -9
    4 11 -9
    4 -11 9
    4 11 9
    4 -11 -9
    -4 -11 9
    0 12 9
    0 12 9
    0 12 -9
    0 -12 9
    0 -12 -9
    0 -12 -9
    -1 -12 -9
    1 12 -9
    1 -12 9
    1 -12 9
    -1 -12 -9
    1 -12 9
    -1 -12 -9
    1 12 -9
    -1 12 9
    -1 12 9
    1 12 9
    1 12 9
    -1 12 -9
    1 -12 -9
    1 -12 -9
    2 -12 9
    2 -12 9
    -2 12 9
    -2 12 9
    2 -12 9
    2 12 -9
    -2 -12 -9
    2 12 -9
    -2 12 9
    -2 -12 -9
    -2 -12 -9
    2 12 9
    -2 12 -9
    2 -12 -9
    2 -12 -9
    2 12 9
    -3 12 9
    3 12 -9
    3 -12 9
    3 12 9
    3 -12 -9
    4 12 -9
    4 -12 9
    4 12 9
    4 -12 -9
    -4 -12 9
    0 13 9
    0 -13 9
    0 -13 -9
    0 13 9
    0 13 -9
    0 -13 -9
    -1 -13 -9
    -1 13 9
    -1 13 9
    1 -13 9
    -1 -13 -9
    1 13 9
    1 -13 -9
    1 13 9
    1 -13 -9
    -1 13 -9
    -2 -13 -9
    2 -13 9
    2 -13 9
    2 13 -9
    -2 13 9
    -2 13 9
    2 13 -9
    2 -13 9
    -2 -13 -9
    2 13 9
    2 -13 -9
    2 -13 -9
    -2 13 -9
    2 13 9
    3 13 -9
    -3 13 9
    3 -13 9
    3 -13 -9
    3 13 9
    4 -13 9
    4 13 -9
    4 -13 -9
    4 13 9
    0 -14 9
    0 -14 -9
    0 14 -9
    0 14 9
    0 -14 -9
    0 14 9
    -1 -14 -9
    -1 14 9
    1 -14 9
    1 14 -9
    -1 -14 -9
    -1 14 9
    1 14 9
    1 14 9
    -1 -14 9
    -1 14 -9
    1 -14 -9
    1 -14 -9
    2 -14 9
    -2 14 9
    2 -14 9
    -2 -14 -9
    2 14 -9
    2 14 9
    -2 14 -9
    2 -14 -9
    2 -14 -9
    2 14 9
    3 14 -9
    3 -14 9
    -3 -14 9
    3 14 9
    3 -14 -9
    0 -15 -9
    0 15 9
    0 15 9
    0 -15 9
    0 15 -9
    -1 -15 -9
    1 15 -9
    -1 15 9
    1 -15 9
    -1 15 9
    1 15 9
    1 -15 -9
    1 -15 -9
    1 15 9
    -1 -15 9
    2 -15 9
    2 15 -9
    2 -15 9
    -2 15 9
    -2 -15 9
    2 -15 -9
    2 15 9
    3 -15 9
    3 15 -9
    3 15 9
    3 -15 -9
    -3 -15 9
    0 -16 9
    0 16 9
    0 -16 -9
    -1 -16 -9
    1 -16 9
    -1 16 9
    1 16 9
    1 -16 -9
    -1 -16 9
    2 -16 9
    -2 16 9
    2 16 9
    -2 -16 9
    2 -16 -9
    3 -16 9
    3 16 -9
    3 16 9
    -3 -16 9
    3 -16 -9
    0 17 9
    0 -17 -9
    0 -17 9
    -1 17 9
    1 -17 9
    1 -17 -9
    -1 -17 9
    1 17 9
    -2 -17 9
    2 17 9
    2 -17 -9
    0 -18 9
    0 18 9
    0 -18 -9
    1 -18 9
    -1 18 9
    1 18 9
    1 -18 -9
    -1 -18 9
    2 -18 -9
    2 18 9
    -2 -18 9
    0 -19 9
    0 19 9
    1 -19 -9
    -1 -19 9
    1 19 9
    0 0 -10
    0 0 -10
    0 0 10
    -1 0 10
    -1 0 -10
    1 0 -10
    -1 0 -10
    1 0 10
    1 0 -10
    2 0 10
    2 0 -10
    2 0 -10
    2 0 10
    2 0 10
    -2 0 -10
    -2 0 10
    2 0 -10
    3 0 -10
    3 0 -10
    3 0 10
    -3 0 10
    3 0 10
    4 0 10
    4 0 10
    -4 0 10
    4 0 -10
    4 0 -10
    -4 0 -10
    5 0 -10
    5 0 10
    0 1 10
    0 -1 -10
    0 -1 10
    0 -1 -10
    0 1 -10
    0 1 -10
    1 -1 10
    1 1 -10
    -1 -1 -10
    1 1 -10
    -1 1 10
    -1 -1 -10
    1 -1 -10
    -1 -1 10
    1 1 10
    1 -1 -10
    -1 1 -10
    2 -1 10
    2 -1 10
    -2 1 10
    2 1 -10
    2 1 -10
    -2 -1 -10
    2 1 -10
    2 1 10
    2 1 10
    2 -1 -10
    2 -1 -10
    -2 -1 10
    2 1 10
    -2 1 -10
    2 -1 -10
    3 -1 10
    3 1 -10
    -3 1 10
    3 -1 10
    3 1 -10
    -3 1 -10
    -3 -1 10
    3 1 10
    3 1 10
    3 -1 -10
    3 -1 -10
    4 1 -10
    4 1 -10
    -4 -1 -10
    4 -1 10
    -4 1 10
    4 -1 10
    4 1 10
    -4 -1 10
    4 1 10
    4 -1 -10
    4 -1 -10
    5 -1 10
    5 1 -10
    5 1 10
    0 2 -10
    0 2 10
    0 2 -10
    0 -2 10
    0 -2 -10
    0 -2 -10
    1 2 -10
    -1 -2 -10
    -1 2 10
    1 2 -10
    1 -2 -10
    1 -2 -10
    1 2 10
    -1 2 -10
    -1 -2 10
    -2 -2 -10
    2 -2 10
    2 2 -10
    2 2 -10
    -2 2 10
    2 2 10
    2 -2 -10
    2 -2 -10
    2 2 10
    -2 -2 10
    -2 2 -10
    2 -2 -10
    2 2 10
    3 -2 10
    3 2 -10
    3 -2 10
    -3 -2 -10
    3 2 -10
    -3 2 10
    -3 2 -10
    3 -2 -10
    3 2 10
    3 -2 -10
    3 -2 -10
    3 -2 -10
    -3 -2 10
    3 2 10
    4 -2 10
    4 -2 10
    4 2 -10
    4 2 -10
    -4 2 10
    -4 -2 -10
    4 2 10
    4 2 10
    -4 -2 10
    4 -2 -10
    4 -2 -10
    5 2 -10
    5 -2 10
    5 2 10
    0 -3 -10
    0 -3 -10
    0 3 -10
    0 3 -10
    0 -3 10
    0 3 10
    -1 3 10
    1 3 -10
    -1 -3 -10
    1 3 -10
    -1 -3 10
    -1 3 -10
    1 3 10
    1 -3 -10
    1 -3 -10
    2 3 -10
    2 -3 10
    -2 -3 -10
    2 3 -10
    2 -3 10
    2 3 10
    2 3 10
    -2 3 -10
    2 -3 -10
    2 3 10
    2 -3 -10
    2 -3 -10
    3 -3 10
    3 -3 10
    -3 3 10
    3 3 -10
    3 3 -10
    -3 -3 -10
    3 -3 -10
    3 -3 -10
    -3 -3 10
    3 -3 -10
    3 3 10
    -3 3 -10
    3 3 10
    3 -3 -10
    3 3 10
    4 3 -10
    4 -3 10
    4 -3 10
    -4 -3 -10
    -4 3 10
    4 3 -10
    -4 -3 10
    4 3 10
    4 -3 -10
    4 -3 -10
    4 3 10
    5 3 -10
    5 -3 10
    0 4 10
    0 -4 10
    0 -4 -10
    0 4 -10
    0 -4 -10
    0 4 -10
    1 4 -10
    -1 4 10
    1 4 -10
    -1 -4 -10
    1 4 10
    1 -4 -10
    -1 4 -10
    1 -4 -10
    2 -4 10
    2 4 -10
    -2 -4 -10
    2 -4 10
    2 4 -10
    -2 4 10
    -2 4 -10
    2 -4 -10
    2 4 10
    2 -4 -10
    2 4 10
    2 -4 -10
    2 -4 -10
    2 4 10
    3 4 -10
    -3 4 10
    3 4 -10
    3 -4 10
    3 -4 10
    -3 -4 -10
    -3 4 -10
    3 -4 -10
    3 4 10
    3 -4 -10
    3 -4 -10
    3 4 10
    3 4 10
    3 -4 -10
    3 4 10
    4 -4 10
    4 4 -10
    -4 -4 -10
    4 -4 10
    -4 4 10
    4 4 -10
    -4 -4 10
    4 4 10
    4 -4 -10
    5 4 -10
    5 -4 10
    0 5 -10
    0 -5 -10
    0 -5 10
    0 5 -10
    0 5 10
    -1 5 10
    1 5 -10
    -1 -5 -10
    1 -5 -10
    1 -5 -10
    -1 5 -10
    1 5 10
    2 -5 10
    -2 5 10
    2 5 -10
    -2 -5 -10
    2 -5 10
    2 5 -10
    2 -5 10
    2 -5 -10
    2 5 10
    2 -5 -10
    -2 5 -10
    2 -5 -10
    2 -5 -10
    2 5 10
    2 5 10
    3 -5 10
    3 5 -10
    3 5 -10
    -3 -5 -10
    -3 5 10
    3 -5 10
    3 5 10
    3 -5 -10
    3 5 10
    3 -5 -10
    3 5 10
    3 -5 -10
    3 -5 -10
    3 5 10
    -3 5 -10
    4 -5 10
    4 -5 10
    4 5 -10
    4 5 -10
    4 5 10
    4 -5 -10
    -4 -5 10
    -5 5 10
    5 -5 10
    5 5 -10
    0 -6 -10
    0 6 10
    0 -6 10
    0 6 -10
    -1 6 10
    1 -6 10
    -1 -6 -10
    1 6 -10
    -1 6 -10
    1 -6 -10
    1 6 10
    1 -6 -10
    1 6 10
    1 -6 -10
    1 6 10
    2 6 -10
    -2 6 10
    2 -6 10
    2 -6 10
    2 -6 10
    2 6 -10
    2 6 10
    -2 6 -10
    2 6 10
    2 -6 -10
    2 6 10
    2 6 10
    2 -6 -10
    3 6 -10
    -3 -6 -10
    3 -6 10
    3 6 -10
    -3 6 10
    -3 6 -10
    3 6 10
    3 -6 -10
    3 6 10
    3 6 10
    3 -6 -10
    3 6 10
    4 -6 10
    4 -6 10
    4 6 -10
    4 6 10
    4 6 10
    4 -6 -10
    5 6 -10
    5 -6 10
    0 7 10
    0 -7 10
    0 7 10
    0 7 -10
    0 -7 10
    0 -7 -10
    1 7 -10
    -1 -7 -10
    -1 7 10
    1 -7 10
    1 7 10
    1 7 10
    1 7 10
    -1 7 -10
    1 -7 -10
    1 -7 -10
    -2 -7 -10
    2 -7 10
    -2 7 10
    2 -7 10
    2 7 -10
    2 7 -10
    2 -7 10
    2 -7 -10
    2 -7 -10
    2 7 10
    2 7 10
    2 7 10
    2 -7 -10
    2 7 10
    -2 7 -10
    3 -7 10
    3 7 -10
    3 -7 10
    3 7 -10
    -3 7 10
    3 7 10
    3 7 10
    3 7 10
    3 -7 -10
    3 -7 -10
    -3 7 -10
    4 -7 10
    4 7 -10
    4 -7 10
    4 -7 -10
    0 8 10
    0 -8 10
    0 8 -10
    0 8 10
    0 -8 -10
    1 -8 10
    -1 -8 -10
    -1 8 10
    1 8 -10
    -1 8 10
    1 -8 10
    1 -8 10
    1 -8 -10
    -1 8 -10
    1 8 10
    1 -8 -10
    1 8 10
    1 8 10
    2 8 -10
    -2 8 10
    2 -8 10
    -2 -8 -10
    2 -8 10
    2 -8 10
    2 8 -10
    2 8 10
    2 -8 -10
    2 8 10
    -2 8 -10
    2 -8 -10
    3 8 -10
    -3 -8 -10
    3 -8 10
    3 -8 10
    -3 8 10
    3 -8 -10
    3 -8 -10
    -3 8 -10
    3 8 10
    3 8 10
    4 8 -10
    -4 8 10
    4 -8 10
    4 8 10
    4 -8 -10
    0 9 10
    0 -9 -10
    0 9 10
    0 -9 -10
    0 9 -10
    0 -9 10
    -1 9 10
    -1 -9 -10
    -1 9 10
    -1 9 10
    1 9 -10
    1 -9 10
    1 -9 10
    1 -9 10
    1 9 10
    1 -9 -10
    -1 9 -10
    1 9 10
    1 -9 -10
    2 9 -10
    2 -9 10
    2 -9 10
    2 9 -10
    2 -9 10
    -2 -9 -10
    -2 9 10
    -2 9 -10
    2 9 10
    2 -9 -10
    2 -9 -10
    2 9 10
    3 -9 10
    3 9 -10
    -3 9 10
    3 -9 10
    -3 -9 -10
    3 9 -10
    -3 9 -10
    3 -9 -10
    3 9 10
    3 -9 -10
    3 9 10
    -4 9 10
    4 9 -10
    4 -9 10
    4 -9 -10
    4 9 10
    0 -10 -10
    0 -10 -10
    0 10 10
    0 -10 -10
    0 10 -10
    0 -10 10
    0 10 10
    1 -10 10
    -1 10 10
    -1 10 10
    1 10 -10
    -1 -10 -10
    -1 10 10
    1 10 -10
    1 -10 10
    1 10 10
    1 -10 -10
    1 10 10
    -1 10 -10
    1 -10 -10
    2 -10 10
    2 10 -10
    2 -10 10
    -2 10 10
    2 10 -10
    2 -10 10
    -2 10 10
    -2 -10 -10
    2 -10 -10
    2 10 10
    2 10 10
    -2 10 -10
    2 -10 -10
    3 10 -10
    3 -10 10
    3 -10 10
    -3 10 10
    3 10 -10
    -3 10 10
    -3 10 -10
    3 -10 -10
    3 -10 -10
    3 10 10
    3 10 10
    4 -10 10
    -4 10 10
    4 10 -10
    4 -10 -10
    4 10 10
    0 11 10
    0 11 -10
    0 -11 -10
    0 -11 10
    0 11 10
    0 -11 -10
    1 -11 10
    1 -11 10
    -1 11 10
    -1 -11 -10
    1 11 -10
    -1 11 10
    -1 -11 -10
    1 11 10
    -1 11 -10
    1 -11 -10
    1 -11 -10
    1 11 10
    2 -11 10
    2 -11 10
    -2 11 10
    -2 -11 -10
    2 11 -10
    2 11 -10
    2 -11 10
    -2 -11 -10
    -2 11 10
    2 -11 -10
    2 11 10
    2 11 10
    2 -11 -10
    -2 11 -10
    -3 -11 -10
    3 -11 10
    3 -11 10
    -3 11 10
    3 11 -10
    3 -11 -10
    3 -11 -10
    3 11 10
    -3 11 -10
    4 -11 10
    4 11 -10
    4 -11 -10
    4 11 10
    0 -12 10
    0 12 10
    0 -12 -10
    0 -12 -10
    0 12 -10
    0 12 10
    1 12 -10
    -1 -12 -10
    -1 12 10
    -1 -12 -10
    1 -12 10
    -1 12 10
    -1 -12 -10
    -1 12 -10
    1 12 10
    1 12 10
    -1 -12 10
    1 -12 -10
    1 -12 -10
    2 12 -10
    -2 -12 -10
    2 -12 10
    -2 12 10
    -2 -12 -10
    -2 12 10
    2 12 -10
    -2 -12 -10
    2 -12 10
    2 12 10
    -2 12 -10
    2 12 10
    2 -12 -10
    2 -12 -10
    3 12 -10
    -3 12 10
    3 -12 10
    3 -12 10
    -3 -12 10
    3 12 10
    3 -12 -10
    4 -12 10
    4 12 -10
    4 12 10
    4 -12 -10
    0 13 10
    0 -13 10
    0 -13 -10
    0 13 -10
    0 -13 -10
    0 13 10
    -1 -13 -10
    -1 -13 -10
    -1 13 10
    -1 -13 -10
    1 -13 10
    1 13 -10
    -1 13 10
    -1 13 -10
    1 -13 -10
    1 13 10
    1 13 10
    1 -13 -10
    -1 -13 10
    -2 13 10
    2 -13 10
    2 13 -10
    -2 -13 -10
    2 13 -10
    2 -13 10
    -2 13 10
    2 -13 -10
    -2 13 -10
    2 13 10
    2 13 10
    2 -13 -10
    3 -13 10
    -3 13 10
    3 13 -10
    3 13 10
    -3 -13 10
    3 -13 -10
    0 -14 -10
    0 14 10
    0 -14 10
    0 14 10
    0 14 -10
    0 -14 -10
    1 14 -10
    -1 14 10
    -1 14 10
    1 -14 10
    -1 -14 -10
    -1 -14 -10
    1 -14 -10
    -1 -14 10
    1 14 10
    -1 14 -10
    1 -14 -10
    1 14 10
    -2 14 10
    2 -14 10
    2 14 -10
    2 -14 10
    -2 -14 10
    2 -14 -10
    2 14 10
    3 14 -10
    3 -14 10
    -3 14 10
    3 -14 -10
    -3 -14 10
    3 14 10
    0 -15 -10
    0 15 10
    0 -15 -10
    0 15 -10
    0 -15 10
    0 15 10
    -1 15 10
    -1 -15 -10
    1 15 -10
    -1 15 10
    1 -15 10
    1 -15 -10
    -1 -15 10
    1 15 10
    1 15 10
    1 -15 -10
    -1 15 -10
    2 15 -10
    2 -15 10
    2 15 10
    2 -15 -10
    -2 -15 10
    3 -15 10
    3 15 -10
    3 -15 -10
    -3 -15 10
    3 15 10
    0 -16 10
    0 -16 -10
    0 16 10
    -1 16 10
    1 -16 10
    -1 -16 -10
    1 -16 -10
    -1 -16 10
    1 16 10
    2 -16 10
    -2 16 10
    2 16 10
    -2 -16 10
    -3 -16 10
    3 16 10
    3 -16 -10
    0 -17 -10
    0 17 10
    0 -17 10
    1 -17 10
    -1 17 10
    1 17 10
    -1 -17 10
    1 -17 -10
    -2 17 10
    2 -17 -10
    2 17 10
    -2 -17 10
    0 18 10
    0 -18 10
    0 -18 -10
    -1 18 10
    1 -18 10
    -1 -18 10
    1 18 10
    1 -18 -10
    -2 -18 10
    2 -18 -10
    2 18 10
    0 -19 10
    0 19 10
    1 19 10
    -1 -19 10
    1 -19 -10
    0 0 -11
    0 0 -11
    0 0 11
    1 0 -11
    -1 0 11
    1 0 -11
    -1 0 -11
    1 0 11
    -1 0 -11
    -2 0 -11
    2 0 -11
    -2 0 11
    2 0 11
    2 0 -11
    2 0 11
    2 0 -11
    -3 0 11
    3 0 11
    3 0 11
    3 0 -11
    3 0 -11
    4 0 11
    -4 0 -11
    -4 0 11
    4 0 11
    4 0 -11
    4 0 -11
    5 0 11
    0 -1 -11
    0 1 -11
    0 -1 11
    0 1 11
    0 -1 -11
    -1 1 11
    -1 -1 -11
    1 -1 11
    -1 -1 -11
    1 1 -11
    1 1 -11
    1 1 11
    1 -1 -11
    -1 1 -11
    -1 -1 11
    1 -1 -11
    -2 1 11
    2 1 -11
    2 -1 11
    -2 -1 -11
    2 1 -11
    2 -1 11
    2 1 -11
    -2 -1 11
    2 -1 -11
    2 -1 -11
    -2 1 -11
    2 1 11
    2 1 11
    2 -1 -11
    2 1 11
    3 1 -11
    -3 -1 -11
    3 1 -11
    3 -1 11
    3 -1 11
    -3 1 11
    3 -1 -11
    3 1 11
    3 -1 -11
    -3 -1 11
    3 1 11
    -4 1 11
    4 -1 11
    4 1 -11
    4 -1 11
    4 1 -11
    -4 -1 -11
    4 -1 -11
    4 -1 -11
    -4 1 -11
    4 1 11
    -4 -1 11
    4 1 11
    5 1 -11
    5 -1 11
    5 1 11
    0 -2 -11
    0 2 -11
    0 2 11
    0 -2 11
    0 -2 -11
    0 2 -11
    1 2 -11
    -1 -2 -11
    1 2 -11
    -1 2 11
    -1 2 -11
    1 -2 -11
    -1 -2 11
    1 -2 -11
    1 2 11
    2 -2 11
    2 2 -11
    -2 2 11
    2 2 -11
    2 -2 11
    -2 -2 -11
    2 -2 -11
    2 2 11
    -2 -2 11
    2 -2 -11
    2 -2 -11
    2 2 11
    -2 2 -11
    2 2 11
    -3 2 11
    3 -2 11
    3 2 -11
    3 -2 11
    3 2 -11
    3 -2 -11
    3 -2 -11
    -3 -2 11
    3 2 11
    -3 2 -11
    3 2 11
    3 -2 -11
    -4 2 11
    4 2 -11
    4 -2 11
    4 -2 11
    -4 -2 -11
    4 2 -11
    -4 -2 11
    4 -2 -11
    4 -2 -11
    4 2 11
    4 2 11
    5 2 -11
    5 -2 11
    0 3 -11
    0 -3 11
    0 3 -11
    0 3 11
    0 -3 -11
    0 -3 -11
    1 3 -11
    -1 -3 -11
    -1 3 11
    1 3 -11
    1 3 11
    -1 -3 11
    1 -3 -11
    -1 3 -11
    1 -3 -11
    2 -3 11
    -2 3 11
    2 -3 11
    2 3 -11
    2 3 -11
    2 3 11
    2 3 11
    2 3 11
    2 -3 -11
    2 -3 -11
    -2 -3 11
    -2 3 -11
    2 -3 -11
    2 -3 -11
    3 -3 11
    3 3 -11
    3 3 -11
    -3 -3 -11
    3 -3 11
    -3 3 11
    3 -3 -11
    3 -3 -11
    3 -3 -11
    3 3 11
    3 3 11
    -3 3 -11
    -3 -3 11
    3 -3 -11
    4 3 -11
    4 -3 11
    4 -3 11
    4 3 -11
    -4 3 11
    4 -3 -11
    4 3 11
    4 3 11
    4 -3 -11
    -4 -3 11
    5 -3 11
    5 3 -11
    0 -4 -11
    0 4 11
    0 -4 -11
    0 -4 11
    0 4 -11
    1 -4 11
    1 4 -11
    -1 4 11
    -1 -4 -11
    1 -4 -11
    -1 4 -11
    1 4 11
    1 4 11
    -1 -4 11
    1 -4 -11
    2 4 -11
    -2 -4 -11
    2 4 -11
    2 -4 11
    -2 4 11
    2 -4 11
    2 4 11
    2 -4 -11
    2 4 11
    2 -4 -11
    2 -4 -11
    2 4 11
    2 -4 -11
    2 4 11
    -2 -4 11
    -2 4 -11
    -3 -4 -11
    3 4 -11
    3 -4 11
    3 4 -11
    3 -4 11
    -3 4 11
    3 -4 -11
    -3 4 -11
    3 -4 -11
    3 4 11
    3 4 11
    3 -4 -11
    -3 -4 11
    3 4 11
    3 -4 -11
    3 4 11
    4 -4 11
    4 4 -11
    4 -4 11
    4 4 11
    4 4 11
    -4 -4 11
    5 -4 11
    5 4 -11
    0 -5 -11
    0 5 -11
    0 5 11
    0 -5 11
    -1 -5 -11
    -1 5 11
    1 5 -11
    1 -5 11
    1 5 11
    1 -5 -11
    1 5 11
    1 -5 -11
    -1 -5 11
    -1 5 -11
    1 -5 -11
    2 5 -11
    2 -5 11
    -2 5 11
    2 5 -11
    -2 -5 -11
    2 -5 11
    2 -5 -11
    2 5 11
    2 -5 -11
    -2 5 -11
    2 5 11
    2 5 11
    -2 -5 11
    2 -5 -11
    2 5 11
    -3 5 11
    3 5 -11
    3 -5 11
    3 -5 11
    -3 -5 -11
    3 5 -11
    3 5 11
    3 5 11
    3 -5 -11
    3 5 11
    3 -5 -11
    3 -5 -11
    3 5 11
    -3 -5 11
    4 -5 11
    4 -5 11
    4 5 -11
    4 -5 -11
    4 5 11
    -5 5 11
    5 -5 11
    5 5 -11
    0 6 11
    0 6 -11
    0 -6 -11
    0 -6 11
    0 6 11
    0 -6 11
    -1 6 11
    1 6 -11
    -1 -6 -11
    1 -6 11
    1 -6 11
    -1 6 -11
    1 6 11
    1 -6 -11
    1 6 11
    1 -6 -11
    1 6 11
    1 6 11
    1 -6 -11
    -1 -6 11
    2 -6 11
    2 6 -11
    -2 6 11
    -2 -6 -11
    2 -6 11
    2 6 -11
    2 -6 -11
    2 6 11
    2 6 11
    2 6 11
    2 6 11
    2 -6 -11
    2 -6 -11
    -2 6 -11
    3 6 -11
    -3 -6 -11
    3 -6 11
    -3 6 11
    3 -6 11
    3 6 -11
    3 6 11
    3 -6 -11
    3 6 11
    -3 6 -11
    3 -6 -11
    3 6 11
    3 -6 -11
    3 6 11
    -3 -6 11
    4 -6 11
    4 6 -11
    4 -6 11
    4 -6 -11
    0 7 -11
    0 -7 -11
    0 -7 11
    0 7 11
    0 7 11
    0 -7 11
    1 -7 11
    -1 7 11
    1 7 -11
    1 -7 11
    -1 -7 -11
    1 7 11
    1 7 11
    -1 7 -11
    1 -7 -11
    -1 -7 11
    1 7 11
    1 -7 -11
    -2 -7 -11
    2 7 -11
    2 7 -11
    2 -7 11
    -2 7 11
    2 -7 11
    2 7 11
    2 7 11
    2 -7 -11
    2 -7 -11
    2 7 11
    -2 7 -11
    2 -7 -11
    2 7 11
    -3 -7 -11
    3 7 -11
    3 -7 11
    3 7 -11
    3 -7 11
    -3 7 11
    3 -7 -11
    -3 7 -11
    -3 -7 11
    3 7 11
    3 -7 -11
    3 7 11
    3 7 11
    3 7 11
    4 -7 11
    4 7 -11
    4 -7 11
    4 -7 -11
    0 8 11
    0 8 -11
    0 8 11
    0 -8 11
    0 -8 -11
    -1 8 11
    -1 8 11
    1 8 -11
    -1 -8 -11
    1 -8 11
    1 -8 11
    1 8 -11
    1 8 11
    -1 -8 11
    1 -8 -11
    1 8 11
    1 -8 -11
    1 8 11
    -1 8 -11
    2 8 -11
    -2 -8 -11
    2 -8 11
    2 -8 11
    2 8 -11
    -2 8 11
    2 8 11
    2 -8 -11
    -2 8 -11
    2 -8 -11
    2 8 11
    2 8 11
    3 -8 11
    -3 8 11
    3 -8 11
    -3 -8 -11
    3 8 -11
    3 8 11
    3 8 11
    3 -8 -11
    -3 -8 11
    -3 8 -11
    3 -8 -11
    4 8 -11
    4 -8 11
    -4 8 11
    4 -8 -11
    4 8 11
    0 -9 11
    0 -9 -11
    0 9 11
    0 -9 -11
    0 9 11
    0 9 -11
    -1 -9 -11
    1 9 -11
    1 -9 11
    1 -9 11
    1 9 -11
    -1 9 11
    -1 9 11
    1 -9 -11
    1 -9 -11
    1 9 11
    -1 9 -11
    1 9 11
    -1 -9 11
    2 -9 11
    2 -9 11
    2 9 -11
    -2 9 11
    -2 -9 -11
    2 9 -11
    2 -9 -11
    2 9 11
    2 9 11
    2 -9 -11
    -2 9 -11
    3 -9 11
    -3 9 11
    3 -9 11
    3 9 -11
    3 9 -11
    3 9 11
    -3 -9 11
    3 -9 -11
    3 9 11
    -3 9 -11
    3 -9 -11
    4 -9 11
    -4 9 11
    4 9 11
    4 -9 -11
    0 -10 -11
    0 10 11
    0 10 11
    0 -10 -11
    0 -10 11
    0 10 -11
    -1 -10 -11
    1 -10 11
    1 10 -11
    -1 10 11
    -1 10 11
    1 -10 11
    1 -10 -11
    -1 -10 11
    1 10 11
    1 -10 -11
    -1 10 -11
    1 10 11
    2 -10 11
    2 10 -11
    -2 10 11
    -2 -10 -11
    -2 10 11
    2 -10 11
    2 10 -11
    2 10 11
    -2 10 -11
    2 10 11
    2 -10 -11
    2 -10 -11
    3 10 -11
    3 10 -11
    -3 10 11
    3 -10 11
    -3 10 11
    3 -10 11
    -3 10 -11
    3 10 11
    3 10 11
    -3 -10 11
    3 -10 -11
    4 10 -11
    -4 10 11
    4 -10 11
    4 -10 -11
    4 10 11
    0 11 11
    0 11 11
    0 11 -11
    0 -11 -11
    0 -11 -11
    0 -11 11
    1 -11 11
    1 11 -11
    -1 11 11
    -1 -11 -11
    -1 -11 -11
    -1 11 11
    -1 11 -11
    1 11 11
    1 -11 -11
    1 -11 -11
    -1 -11 11
    1 11 11
    2 11 -11
    2 11 -11
    -2 11 11
    -2 -11 -11
    -2 -11 -11
    2 -11 11
    -2 11 11
    2 -11 -11
    -2 11 -11
    2 -11 -11
    2 11 11
    -2 -11 11
    2 11 11
    -3 11 11
    3 -11 11
    3 -11 11
    3 11 -11
    -3 -11 11
    3 -11 -11
    3 11 11
    4 -11 11
    4 11 -11
    4 -11 -11
    4 11 11
    0 12 -11
    0 12 11
    0 -12 11
    0 -12 -11
    0 12 11
    0 -12 -11
    -1 12 11
    -1 -12 -11
    1 12 -11
    -1 -12 -11
    1 -12 11
    -1 12 11
    1 12 11
    1 12 11
    1 -12 -11
    1 -12 -11
    -1 12 -11
    -1 -12 11
    2 -12 11
    2 -12 11
    -2 -12 -11
    2 12 -11
    -2 -12 -11
    -2 12 11
    -2 12 11
    -2 -12 -11
    2 12 -11
    2 -12 -11
    -2 -12 11
    2 12 11
    -2 12 -11
    2 -12 -11
    2 12 11
    3 -12 11
    -3 12 11
    3 -12 11
    3 12 -11
    3 12 11
    3 -12 -11
    -3 -12 11
    4 -12 11
    4 12 -11
    4 -12 -11
    4 12 11
    0 -13 -11
    0 13 11
    0 13 11
    0 -13 -11
    0 -13 11
    0 13 -11
    -1 13 11
    1 13 -11
    -1 -13 -11
    -1 -13 -11
    -1 13 11
    1 -13 11
    -1 -13 -11
    1 13 11
    1 13 11
    1 -13 -11
    -1 13 -11
    -1 -13 11
    1 -13 -11
    2 -13 11
    -2 -13 -11
    -2 -13 -11
    2 13 -11
    -2 13 11
    2 -13 11
    2 13 -11
    -2 13 11
    2 -13 -11
    2 -13 -11
    -2 13 -11
    2 13 11
    2 13 11
    -2 -13 11
    3 -13 11
    -3 13 11
    3 13 -11
    3 13 11
    3 -13 -11
    -3 -13 11
    0 14 11
    0 -14 -11
    0 -14 11
    0 -14 -11
    0 14 -11
    0 14 11
    -1 -14 -11
    -1 -14 -11
    1 14 -11
    -1 14 11
    1 -14 11
    -1 14 11
    1 14 11
    -1 -14 11
    1 14 11
    1 -14 -11
    -1 14 -11
    1 -14 -11
    2 -14 11
    2 -14 11
    -2 14 11
    -2 -14 -11
    2 14 11
    -2 -14 11
    2 -14 -11
    3 14 -11
    -3 14 11
    3 -14 11
    3 -14 -11
    -3 -14 11
    3 14 11
    0 15 11
    0 15 11
    0 15 -11
    0 -15 -11
    0 -15 11
    0 -15 -11
    1 -15 11
    -1 -15 -11
    -1 15 11
    -1 -15 11
    1 15 11
    1 -15 -11
    -2 15 11
    2 -15 11
    2 -15 -11
    -2 -15 11
    2 15 11
    3 15 -11
    3 -15 11
    3 -15 -11
    -3 -15 11
    3 15 11
    0 16 11
    0 -16 -11
    0 -16 11
    -1 -16 -11
    1 -16 11
    -1 16 11
    1 16 11
    1 -16 -11
    -1 -16 11
    2 -16 11
    -2 16 11
    -2 -16 11
    2 -16 -11
    2 16 11
    0 -17 11
    0 17 11
    0 -17 -11
    1 -17 11
    -1 17 11
    1 -17 -11
    -1 -17 11
    1 17 11
    -2 17 11
    2 17 11
    -2 -17 11
    2 -17 -11
    0 18 11
    0 -18 11
    0 -18 -11
    -1 18 11
    1 -18 11
    1 -18 -11
    -1 -18 11
    1 18 11
    0 19 11
    0 -19 11
    0 0 -12
    0 0 12
    0 0 -12
    -1 0 12
    -1 0 -12
    1 0 -12
    1 0 -12
    -1 0 -12
    1 0 12
    2 0 -12
    2 0 -12
    2 0 12
    -2 0 -12
    2 0 -12
    2 0 12
    -2 0 12
    -3 0 -12
    3 0 12
    3 0 -12
    -3 0 12
    3 0 12
    3 0 -12
    4 0 -12
    4 0 12
    4 0 -12
    -4 0 12
    4 0 12
    5 0 12
    0 1 -12
    0 1 -12
    0 -1 12
    0 -1 -12
    0 -1 -12
    0 1 12
    1 -1 12
    -1 -1 -12
    1 1 -12
    -1 -1 -12
    1 1 -12
    -1 1 12
    1 -1 12
    -1 -1 12
    -1 1 -12
    -1 1 -12
    1 1 12
    1 -1 -12
    1 1 12
    1 -1 -12
    2 1 -12
    -2 -1 -12
    2 -1 12
    2 -1 12
    -2 1 12
    2 1 -12
    2 1 12
    -2 1 -12
    2 -1 -12
    2 1 12
    -2 -1 12
    2 -1 -12
    2 -1 -12
    3 -1 12
    3 -1 12
    -3 1 12
    3 1 -12
    3 1 -12
    -3 -1 -12
    -3 -1 12
    3 1 12
    3 -1 -12
    3 1 12
    3 -1 -12
    4 1 -12
    4 -1 12
    -4 1 12
    4 -1 12
    4 1 -12
    4 1 12
    4 1 12
    4 -1 -12
    -4 -1 12
    4 -1 -12
    5 -1 12
    5 1 12
    0 2 -12
    0 -2 12
    0 -2 -12
    0 -2 -12
    0 2 12
    0 2 -12
    -1 2 12
    1 2 -12
    1 2 -12
    -1 -2 -12
    1 -2 12
    -1 2 -12
    1 -2 -12
    1 2 12
    -1 2 -12
    1 -2 -12
    -1 -2 12
    1 2 12
    1 -2 -12
    2 2 -12
    2 -2 12
    -2 -2 -12
    2 2 -12
    -2 2 12
    2 -2 12
    2 -2 -12
    2 -2 -12
    2 -2 -12
    2 2 12
    2 -2 -12
    -2 -2 12
    2 2 12
    2 2 12
    3 -2 12
    -3 -2 -12
    3 2 -12
    3 2 -12
    -3 2 12
    3 -2 12
    3 2 12
    3 2 12
    3 -2 -12
    -3 -2 12
    3 -2 -12
    4 2 -12
    4 -2 12
    4 -2 12
    4 2 12
    4 2 12
    4 -2 -12
    5 -2 12
    5 2 -12
    0 -3 -12
    0 -3 12
    0 3 -12
    0 3 12
    0 3 -12
    0 -3 -12
    1 3 -12
    1 3 -12
    -1 -3 -12
    -1 3 12
    1 -3 12
    1 3 12
    1 -3 -12
    1 3 12
    1 -3 -12
    -1 3 -12
    -1 -3 12
    1 3 12
    2 -3 12
    -2 3 12
    2 3 -12
    2 3 -12
    -2 -3 -12
    2 -3 12
    2 -3 -12
    2 3 12
    2 3 12
    2 -3 -12
    -2 -3 12
    2 -3 -12
    2 -3 -12
    -2 3 -12
    2 3 12
    3 3 -12
    3 3 -12
    3 -3 12
    -3 -3 -12
    -3 3 12
    3 -3 12
    3 -3 -12
    -3 -3 12
    3 3 12
    3 -3 -12
    3 -3 -12
    3 -3 -12
    3 3 12
    4 -3 12
    4 -3 12
    4 3 -12
    4 3 12
    4 -3 -12
    4 3 12
    5 3 -12
    5 -3 12
    0 4 12
    0 -4 12
    0 -4 -12
    0 4 -12
    0 4 -12
    0 -4 -12
    -1 -4 -12
    1 -4 12
    1 -4 12
    1 4 -12
    -1 4 12
    1 4 12
    1 4 12
    -1 -4 12
    1 -4 -12
    1 -4 -12
    1 4 12
    -1 4 -12
    1 -4 -12
    2 -4 12
    -2 -4 -12
    2 4 -12
    2 4 -12
    2 -4 12
    -2 4 12
    2 -4 -12
    2 -4 -12
    -2 -4 12
    2 4 12
    2 4 12
    2 4 12
    2 4 12
    2 -4 -12
    2 -4 -12
    -2 4 -12
    3 4 -12
    3 -4 12
    3 -4 12
    3 4 -12
    -3 4 12
    3 -4 -12
    -3 4 -12
    3 -4 -12
    3 4 12
    -3 -4 12
    3 -4 -12
    3 -4 -12
    3 4 12
    4 4 -12
    4 -4 12
    4 -4 12
    4 4 12
    4 4 12
    0 -5 12
    0 -5 12
    0 5 -12
    0 -5 -12
    0 5 -12
    0 5 12
    0 5 12
    -1 -5 -12
    1 -5 12
    1 -5 12
    1 5 -12
    -1 5 12
    1 -5 -12
    1 5 12
    -1 -5 12
    -1 -5 12
    1 -5 -12
    1 5 12
    1 5 12
    1 -5 -12
    -1 5 -12
    1 5 12
    2 -5 12
    2 -5 12
    2 5 -12
    -2 5 12
    -2 -5 -12
    2 5 -12
    -2 5 -12
    2 5 12
    2 -5 -12
    2 5 12
    2 -5 -12
    2 5 12
    -2 -5 12
    -2 -5 12
    2 5 12
    3 5 -12
    3 -5 12
    -3 5 12
    3 -5 12
    3 5 -12
    -3 -5 -12
    3 5 12
    3 -5 -12
    3 -5 -12
    3 5 12
    3 5 12
    -3 -5 12
    -3 5 -12
    3 5 12
    3 -5 -12
    4 -5 12
    4 -5 12
    4 5 -12
    4 5 12
    0 6 12
    0 -6 12
    0 -6 -12
    0 6 -12
    0 6 -12
    0 6 12
    1 -6 12
    -1 6 12
    1 -6 12
    1 6 -12
    -1 -6 -12
    1 6 -12
    1 6 12
    -1 -6 12
    1 -6 -12
    1 6 12
    -1 6 -12
    1 -6 -12
    1 6 12
    1 6 12
    -1 -6 12
    -2 -6 -12
    2 -6 12
    2 6 -12
    -2 6 12
    2 6 -12
    -2 -6 12
    2 6 12
    2 -6 -12
    -2 6 -12
    2 -6 -12
    2 6 12
    2 6 12
    2 6 12
    2 -6 -12
    3 6 -12
    -3 -6 -12
    3 -6 12
    3 6 -12
    -3 6 12
    3 -6 12
    3 6 12
    3 -6 -12
    3 6 12
    -3 6 -12
    3 -6 -12
    3 6 12
    3 6 12
    3 -6 -12
    4 -6 12
    4 6 -12
    4 -6 12
    4 -6 -12
    0 7 -12
    0 -7 12
    0 7 12
    0 7 -12
    0 7 12
    0 -7 -12
    1 7 -12
    1 -7 12
    1 7 -12
    -1 7 12
    1 -7 12
    -1 -7 -12
    -1 -7 12
    -1 7 -12
    1 -7 -12
    -1 -7 12
    1 7 12
    1 -7 -12
    1 7 12
    1 7 12
    2 -7 12
    2 7 -12
    -2 7 12
    -2 -7 -12
    2 7 -12
    2 -7 12
    2 7 12
    2 -7 -12
    2 7 12
    -2 -7 12
    2 7 12
    -2 7 -12
    2 -7 -12
    2 7 12
    -3 7 12
    -3 -7 -12
    3 7 -12
    3 -7 12
    3 -7 12
    3 7 -12
    3 7 12
    -3 7 -12
    3 7 12
    3 -7 -12
    -3 -7 12
    -3 -7 12
    3 7 12
    3 7 12
    3 -7 -12
    4 7 -12
    4 -7 12
    4 -7 12
    4 -7 -12
    0 8 12
    0 8 -12
    0 -8 -12
    0 -8 12
    0 8 12
    -1 8 12
    1 8 -12
    -1 -8 -12
    1 -8 12
    1 -8 12
    -1 8 12
    -1 -8 12
    -1 -8 12
    1 -8 -12
    1 8 12
    -1 8 -12
    1 8 12
    1 -8 -12
    1 8 12
    2 -8 12
    2 8 -12
    -2 8 12
    2 8 -12
    -2 -8 -12
    2 -8 12
    -2 -8 12
    2 8 12
    2 8 12
    -2 8 -12
    2 -8 -12
    2 8 12
    2 -8 -12
    3 -8 12
    -3 -8 -12
    3 8 -12
    3 8 -12
    3 -8 12
    -3 -8 12
    -3 -8 12
    3 8 12
    3 -8 -12
    -3 8 -12
    3 8 12
    3 -8 -12
    -4 8 12
    4 -8 12
    4 8 -12
    4 -8 -12
    0 -9 -12
    0 9 12
    0 9 -12
    0 -9 -12
    0 -9 12
    0 9 12
    -1 -9 -12
    -1 9 12
    1 -9 12
    1 -9 12
    -1 9 12
    1 9 -12
    1 9 12
    -1 -9 12
    1 9 12
    -1 9 -12
    -1 -9 12
    1 -9 -12
    1 -9 -12
    -2 9 12
    -2 9 12
    2 -9 12
    -2 -9 -12
    2 9 -12
    2 -9 12
    2 9 -12
    -2 9 -12
    2 9 12
    2 9 12
    -2 -9 12
    2 -9 -12
    2 -9 -12
    3 9 -12
    3 9 -12
    -3 9 12
    -3 -9 -12
    3 -9 12
    3 -9 12
    -3 9 12
    -3 -9 12
    3 -9 -12
    3 9 12
    -3 -9 12
    -3 9 -12
    3 -9 -12
    3 9 12
    -4 9 12
    4 -9 12
    4 9 -12
    4 -9 -12
    0 10 12
    0 -10 -12
    0 -10 -12
    0 -10 12
    0 10 12
    0 10 -12
    -1 -10 -12
    1 -10 12
    -1 10 12
    1 10 -12
    -1 10 12
    1 -10 12
    1 -10 -12
    1 -10 -12
    1 10 12
    -1 10 -12
    1 10 12
    -1 -10 12
    -1 -10 12
    2 10 -12
    -2 10 12
    2 -10 12
    2 10 -12
    2 -10 12
    -2 -10 -12
    -2 10 12
    2 10 12
    2 10 12
    2 -10 -12
    -2 10 -12
    -2 -10 12
    2 -10 -12
    3 -10 12
    3 -10 12
    -3 10 12
    3 10 -12
    -3 -10 12
    3 10 12
    3 -10 -12
    -4 10 12
    4 -10 12
    4 10 -12
    4 10 12
    4 -10 -12
    0 -11 -12
    0 -11 -12
    0 -11 12
    0 11 12
    0 11 12
    0 11 -12
    1 -11 12
    1 11 -12
    -1 11 12
    -1 -11 -12
    -1 11 12
    -1 -11 -12
    1 11 12
    1 11 12
    1 -11 -12
    -1 11 -12
    -1 -11 12
    2 11 -12
    -2 -11 -12
    -2 11 12
    2 -11 12
    2 11 -12
    2 -11 12
    -2 11 12
    -2 -11 -12
    2 11 12
    2 -11 -12
    2 11 12
    -2 -11 12
    -2 11 -12
    2 -11 -12
    3 11 -12
    3 -11 12
    3 -11 12
    -3 -11 -12
    -3 11 12
    3 -11 -12
    3 11 12
    -3 -11 12
    4 -11 12
    4 11 -12
    4 -11 -12
    0 12 12
    0 -12 12
    0 12 -12
    0 12 12
    0 -12 -12
    0 -12 -12
    -1 12 12
    -1 -12 -12
    1 -12 12
    -1 -12 -12
    -1 -12 -12
    1 12 -12
    -1 12 12
    1 -12 -12
    1 12 12
    -1 12 -12
    1 12 12
    -1 -12 12
    1 -12 -12
    2 12 -12
    -2 12 12
    -2 -12 -12
    2 12 -12
    2 -12 12
    -2 12 12
    -2 -12 -12
    -2 -12 -12
    2 -12 12
    -2 -12 12
    2 -12 -12
    2 -12 -12
    -2 12 -12
    2 12 12
    -3 12 12
    3 -12 12
    3 12 -12
    3 -12 12
    -3 -12 12
    3 -12 -12
    3 12 12
    0 13 12
    0 13 -12
    0 -13 -12
    0 -13 12
    0 13 12
    0 -13 -12
    -1 13 12
    1 -13 12
    -1 -13 -12
    -1 13 12
    -1 -13 -12
    1 13 -12
    -1 13 -12
    1 13 12
    1 13 12
    1 -13 -12
    1 -13 -12
    -1 -13 12
    2 13 -12
    2 -13 12
    -2 -13 -12
    -2 13 12
    2 -13 12
    -2 -13 12
    2 -13 -12
    2 13 12
    -3 13 12
    3 13 -12
    3 -13 12
    3 13 12
    -3 -13 12
    3 -13 -12
    0 -14 -12
    0 14 12
    0 -14 -12
    0 14 -12
    0 -14 12
    0 14 12
    1 14 -12
    -1 -14 -12
    -1 14 12
    1 -14 12
    -1 -14 12
    1 -14 -12
    1 14 12
    -1 14 -12
    1 14 12
    1 -14 -12
    2 -14 12
    -2 14 12
    2 -14 12
    -2 -14 -12
    2 14 12
    -2 -14 12
    2 -14 -12
    3 14 -12
    3 -14 12
    -3 14 12
    3 14 12
    3 -14 -12
    -3 -14 12
    0 15 12
    0 -15 -12
    0 -15 12
    -1 15 12
    -1 -15 -12
    1 -15 12
    1 -15 -12
    1 15 12
    -1 -15 12
    -2 15 12
    2 -15 12
    2 15 12
    2 -15 -12
    -2 -15 12
    -3 -15 12
    3 15 12
    3 -15 -12
    0 16 12
    0 -16 12
    0 -16 -12
    -1 -16 -12
    -1 16 12
    -1 -16 12
    1 16 12
    1 -16 -12
    2 -16 12
    -2 16 12
    2 16 12
    -2 -16 12
    2 -16 -12
    0 -17 12
    0 17 12
    0 -17 -12
    1 -17 12
    -1 17 12
    1 -17 -12
    -1 -17 12
    1 17 12
    -2 17 12
    -2 -17 12
    2 -17 -12
    2 17 12
    0 -18 -12
    0 18 12
    0 -18 12
    -1 18 12
    1 -18 12
    -1 -18 12
    1 -18 -12
    1 18 12
    0 0 13
    0 0 -13
    0 0 -13
    1 0 -13
    1 0 13
    1 0 13
    -1 0 -13
    1 0 -13
    -1 0 13
    1 0 -13
    -1 0 -13
    1 0 13
    2 0 -13
    2 0 -13
    -2 0 -13
    2 0 -13
    2 0 13
    -2 0 13
    2 0 13
    3 0 13
    3 0 13
    3 0 -13
    -3 0 -13
    -3 0 13
    3 0 -13
    4 0 13
    4 0 13
    4 0 -13
    0 1 -13
    0 -1 -13
    0 1 -13
    0 1 13
    0 -1 13
    0 -1 -13
    1 1 -13
    1 -1 13
    1 1 -13
    1 1 -13
    -1 -1 -13
    -1 -1 -13
    1 -1 13
    -1 1 13
    -1 1 -13
    1 -1 -13
    -1 1 -13
    1 1 13
    1 -1 -13
    1 1 13
    -1 -1 13
    1 -1 -13
    2 -1 13
    -2 1 13
    2 -1 13
    2 1 -13
    -2 -1 -13
    2 1 -13
    -2 1 -13
    2 -1 -13
    -2 1 -13
    2 1 13
    2 1 13
    2 -1 -13
    2 -1 -13
    -2 -1 13
    3 -1 13
    -3 -1 -13
    3 -1 13
    -3 1 13
    3 1 -13
    3 1 -13
    -3 1 -13
    3 -1 -13
    -3 -1 13
    3 1 13
    3 1 13
    3 -1 -13
    4 1 -13
    4 -1 13
    4 -1 13
    4 -1 -13
    4 1 13
    4 1 13
    0 -2 -13
    0 -2 -13
    0 2 -13
    0 2 13
    0 2 13
    0 -2 13
    0 2 -13
    1 2 -13
    1 -2 13
    1 2 -13
    1 2 -13
    -1 -2 -13
    -1 2 13
    1 -2 13
    -1 2 -13
    1 -2 -13
    -1 2 -13
    1 2 13
    -1 -2 13
    1 -2 -13
    1 2 13
    1 -2 -13
    1 2 13
    1 -2 -13
    -2 2 13
    2 -2 13
    2 2 -13
    2 2 -13
    -2 -2 -13
    2 -2 13
    2 -2 -13
    2 -2 -13
    2 -2 -13
    -2 2 -13
    2 -2 -13
    2 2 13
    -2 -2 13
    2 2 13
    3 2 -13
    -3 -2 -13
    -3 2 13
    3 -2 13
    3 2 -13
    3 -2 13
    3 -2 -13
    3 -2 -13
    -3 -2 13
    3 2 13
    3 2 13
    4 -2 13
    4 -2 13
    4 2 -13
    4 2 13
    4 -2 -13
    4 2 13
    0 -3 13
    0 3 13
    0 3 -13
    0 -3 -13
    0 3 -13
    0 -3 -13
    1 -3 13
    1 3 -13
    1 3 -13
    -1 3 13
    -1 -3 -13
    1 3 -13
    1 -3 13
    1 3 13
    1 -3 -13
    -1 3 -13
    1 -3 -13
    1 3 13
    1 -3 -13
    -1 -3 13
    -1 3 -13
    2 -3 13
    2 3 -13
    -2 -3 -13
    2 3 -13
    -2 3 13
    2 -3 13
    2 -3 -13
    2 3 13
    2 -3 -13
    2 3 13
    2 -3 -13
    2 3 13
    -2 3 -13
    2 -3 -13
    -2 -3 13
    3 -3 13
    3 3 -13
    3 -3 13
    3 3 -13
    -3 3 13
    -3 -3 -13
    -3 -3 13
    3 3 13
    3 3 13
    3 -3 -13
    3 -3 -13
    3 -3 -13
    4 3 -13
    4 -3 13
    4 -3 13
    4 3 13
    4 3 13
    0 4 13
    0 4 -13
    0 -4 13
    0 -4 -13
    0 4 13
    0 4 -13
    0 -4 13
    -1 4 13
    1 -4 13
    1 -4 13
    1 4 -13
    1 4 -13
    1 4 13
    1 4 13
    -1 -4 13
    1 -4 -13
    1 4 13
    -1 -4 13
    1 4 13
    1 -4 -13
    1 -4 -13
    -1 4 -13
    -2 4 13
    2 -4 13
    -2 -4 -13
    2 -4 13
    2 4 -13
    2 4 -13
    2 4 13
    2 -4 -13
    -2 -4 13
    2 4 13
    2 4 13
    -2 -4 13
    2 -4 -13
    -2 4 -13
    2 -4 -13
    3 -4 13
    -3 4 13
    3 4 -13
    3 -4 13
    3 4 -13
    -3 -4 -13
    3 -4 -13
    3 -4 -13
    3 -4 -13
    3 4 13
    3 -4 -13
    3 4 13
    -3 -4 13
    4 -4 13
    4 4 -13
    4 -4 13
    4 4 13
    4 4 13
    0 5 13
    0 -5 13
    0 5 -13
    0 5 -13
    0 5 13
    0 -5 -13
    -1 -5 -13
    1 -5 13
    1 5 -13
    1 -5 13
    1 5 -13
    -1 5 13
    1 -5 -13
    1 5 13
    1 -5 -13
    1 -5 -13
    1 5 13
    -1 -5 13
    -1 5 -13
    1 5 13
    1 5 13
    -1 -5 13
    -2 5 13
    2 -5 13
    2 -5 13
    2 5 -13
    -2 -5 -13
    2 -5 -13
    2 5 13
    -2 5 -13
    2 5 13
    2 5 13
    -2 -5 13
    -2 -5 13
    2 5 13
    2 -5 -13
    2 -5 -13
    3 5 -13
    3 -5 13
    3 5 -13
    -3 -5 -13
    3 -5 13
    -3 5 13
    3 5 13
    3 5 13
    -3 5 -13
    3 -5 -13
    -3 -5 13
    3 -5 -13
    4 5 -13
    4 -5 13
    4 -5 13
    4 5 13
    0 6 13
    0 6 13
    0 -6 -13
    0 6 -13
    0 -6 13
    -1 -6 -13
    1 -6 13
    1 6 -13
    -1 6 13
    1 -6 13
    1 6 -13
    1 6 13
    -1 -6 13
    1 -6 -13
    1 -6 -13
    -1 6 -13
    1 6 13
    -1 -6 13
    1 6 13
    1 -6 -13
    -2 -6 -13
    2 -6 13
    2 6 -13
    -2 6 13
    2 -6 13
    2 6 -13
    2 -6 -13
    2 6 13
    -2 6 -13
    -2 -6 13
    2 -6 -13
    2 6 13
    2 -6 -13
    2 6 13
    -2 -6 13
    2 6 13
    3 6 -13
    -3 6 13
    3 6 -13
    3 -6 13
    3 -6 13
    3 -6 -13
    3 6 13
    3 -6 -13
    3 -6 -13
    -3 6 -13
    -3 -6 13
    3 6 13
    4 -6 13
    4 -6 13
    4 6 -13
    0 -7 13
    0 7 -13
    0 -7 -13
    0 7 13
    0 7 13
    0 7 -13
    -1 7 13
    1 -7 13
    1 -7 13
    1 7 -13
    1 7 -13
    -1 -7 -13
    -1 7 -13
    -1 -7 13
    1 -7 -13
    1 7 13
    -1 -7 13
    1 7 13
    1 7 13
    1 -7 -13
    -2 -7 -13
    -2 7 13
    2 -7 13
    2 7 -13
    2 -7 13
    2 7 -13
    2 7 13
    2 7 13
    -2 -7 13
    2 -7 -13
    -2 -7 13
    2 7 13
    -2 7 -13
    2 7 13
    2 -7 -13
    3 -7 13
    3 7 -13
    -3 -7 -13
    -3 7 13
    3 7 -13
    3 -7 13
    3 -7 -13
    3 7 13
    -3 -7 13
    3 -7 -13
    -3 7 -13
    3 7 13
    -3 -7 13
    4 7 -13
    4 -7 13
    4 -7 13
    4 -7 -13
    0 8 13
    0 8 -13
    0 -8 -13
    0 -8 13
    0 8 13
    1 8 -13
    -1 -8 -13
    1 -8 13
    -1 8 13
    -1 8 13
    1 -8 13
    1 -8 -13
    -1 8 -13
    1 -8 -13
    1 8 13
    1 8 13
    -1 -8 13
    -1 -8 13
    1 8 13
    -2 -8 -13
    -2 8 13
    2 8 -13
    2 -8 13
    2 8 -13
    2 -8 13
    2 8 13
    2 8 13
    2 -8 -13
    -2 -8 13
    2 8 13
    -2 8 -13
    -2 -8 13
    2 -8 -13
    3 8 -13
    -3 -8 -13
    3 8 -13
    3 -8 13
    3 -8 13
    -3 8 13
    -3 -8 13
    3 8 13
    3 8 13
    3 -8 -13
    -3 8 -13
    -3 -8 13
    3 -8 -13
    4 -8 13
    4 8 -13
    4 -8 13
    -4 8 13
    4 -8 -13
    0 -9 -13
    0 9 13
    0 9 -13
    0 -9 -13
    0 9 13
    0 -9 13
    1 9 -13
    1 -9 13
    -1 9 13
    1 -9 13
    -1 -9 -13
    -1 9 13
    1 -9 -13
    -1 -9 13
    1 9 13
    1 -9 -13
    -1 9 -13
    1 9 13
    2 9 -13
    -2 9 13
    2 9 -13
    2 -9 13
    -2 -9 -13
    2 -9 13
    -2 9 13
    -2 9 -13
    -2 -9 13
    2 -9 -13
    2 -9 -13
    2 9 13
    2 9 13
    -2 -9 13
    3 -9 13
    3 9 -13
    -3 9 13
    3 -9 13
    3 -9 -13
    -3 -9 13
    3 9 13
    4 -9 13
    -4 9 13
    4 9 -13
    4 -9 -13
    0 -10 -13
    0 10 13
    0 10 -13
    0 10 13
    0 -10 -13
    0 -10 13
    -1 10 13
    -1 -10 -13
    1 -10 13
    1 10 -13
    -1 10 13
    1 -10 13
    -1 10 -13
    1 -10 -13
    1 -10 -13
    -1 -10 13
    1 10 13
    1 10 13
    2 -10 13
    2 10 -13
    -2 10 13
    -2 10 13
    2 10 -13
    2 -10 13
    -2 -10 -13
    -2 10 -13
    -2 -10 13
    -2 -10 13
    2 -10 -13
    2 10 13
    2 10 13
    2 -10 -13
    -3 10 13
    3 -10 13
    3 10 -13
    3 -10 13
    3 10 13
    3 -10 -13
    -3 -10 13
    4 -10 13
    4 10 -13
    -4 10 13
    4 -10 -13
    0 -11 -13
    0 11 13
    0 11 -13
    0 11 13
    0 -11 -13
    0 -11 13
    -1 11 13
    -1 -11 -13
    1 11 -13
    1 -11 13
    -1 -11 -13
    -1 11 13
    1 11 13
    -1 11 -13
    1 -11 -13
    -1 -11 13
    1 -11 -13
    1 11 13
    2 11 -13
    2 -11 13
    2 -11 13
    -2 -11 -13
    -2 -11 -13
    -2 11 13
    -2 11 13
    2 11 -13
    2 -11 -13
    -2 -11 13
    2 11 13
    2 -11 -13
    2 11 13
    -2 11 -13
    -3 -11 -13
    3 -11 13
    -3 11 13
    3 11 -13
    3 -11 13
    3 11 13
    -3 -11 13
    3 -11 -13
    4 11 -13
    0 12 -13
    0 12 13
    0 -12 -13
    0 -12 -13
    0 -12 13
    0 12 13
    -1 12 13
    1 -12 13
    1 12 -13
    -1 -12 -13
    -1 -12 -13
    -1 -12 -13
    -1 12 13
    1 -12 -13
    1 -12 -13
    1 12 13
    1 12 13
    -1 12 -13
    -1 -12 13
    -2 12 13
    2 -12 13
    -2 12 13
    -2 -12 -13
    2 -12 13
    2 12 -13
    2 12 -13
    2 12 13
    -2 -12 13
    -2 12 -13
    2 -12 -13
    2 12 13
    2 -12 -13
    3 -12 13
    3 12 -13
    -3 12 13
    3 -12 13
    3 12 13
    3 -12 -13
    -3 -12 13
    0 13 13
    0 -13 13
    0 13 13
    0 -13 -13
    0 -13 -13
    0 13 -13
    1 13 -13
    -1 13 13
    -1 13 13
    -1 -13 -13
    -1 -13 -13
    1 -13 13
    1 -13 -13
    -1 -13 13
    1 13 13
    1 -13 -13
    1 13 13
    -1 13 -13
    2 -13 13
    -2 -13 -13
    -2 13 13
    2 -13 -13
    -2 -13 13
    2 13 13
    -3 13 13
    3 -13 13
    3 -13 13
    3 13 -13
    3 -13 -13
    -3 -13 13
    3 13 13
    0 -14 13
    0 14 13
    0 -14 -13
    0 -14 -13
    0 14 13
    0 14 -13
    -1 -14 -13
    1 -14 13
    -1 14 13
    1 -14 -13
    1 14 13
    -1 -14 13
    -2 14 13
    2 -14 13
    -2 -14 -13
    -2 -14 13
    2 14 13
    2 -14 -13
    3 -14 13
    -3 14 13
    -3 -14 13
    3 14 13
    3 -14 -13
    0 15 13
    0 -15 13
    0 -15 -13
    1 -15 13
    -1 -15 -13
    -1 15 13
    -1 -15 13
    1 -15 -13
    1 15 13
    -2 15 13
    2 -15 13
    2 -15 -13
    -2 -15 13
    2 15 13
    0 -16 13
    0 -16 -13
    0 16 13
    -1 -16 -13
    -1 16 13
    1 -16 13
    1 -16 -13
    1 16 13
    -1 -16 13
    2 -16 13
    -2 16 13
    2 -16 -13
    2 16 13
    -2 -16 13
    0 -17 -13
    0 17 13
    0 -17 13
    -1 17 13
    1 -17 13
    1 17 13
    -1 -17 13
    1 -17 -13
    0 18 13
    0 -18 -13
    0 -18 13
    0 0 -14
    0 0 14
    0 0 14
    0 0 -14
    1 0 14
    1 0 14
    1 0 -14
    1 0 -14
    -1 0 -14
    -1 0 14
    1 0 14
    -1 0 -14
    1 0 -14
    2 0 -14
    2 0 -14
    -2 0 14
    -2 0 -14
    2 0 14
    -3 0 14
    3 0 -14
    3 0 14
    -3 0 -14
    3 0 -14
    3 0 14
    4 0 -14
    4 0 14
    4 0 14
    0 1 -14
    0 -1 -14
    0 1 -14
    0 -1 14
    0 -1 14
    0 1 14
    0 -1 -14
    0 1 14
    -1 1 14
    1 -1 14
    1 1 -14
    1 -1 14
    1 1 -14
    1 1 -14
    -1 1 -14
    -1 1 -14
    1 1 14
    1 1 14
    1 -1 -14
    1 -1 -14
    1 1 14
    1 -1 -14
    -1 -1 14
    2 1 -14
    2 -1 14
    2 1 -14
    -2 -1 -14
    2 -1 14
    -2 1 14
    -2 -1 14
    -2 1 -14
    2 1 14
    2 -1 -14
    2 -1 -14
    2 1 14
    3 1 -14
    3 -1 14
    3 -1 14
    -3 1 14
    -3 -1 -14
    3 1 -14
    -3 -1 14
    3 1 14
    3 -1 -14
    3 -1 -14
    3 1 14
    -3 1 -14
    4 1 -14
    4 -1 14
    4 -1 14
    4 1 14
    4 1 14
    4 -1 -14
    0 -2 -14
    0 -2 -14
    0 -2 14
    0 2 -14
    0 -2 14
    0 2 -14
    0 2 14
    -1 2 14
    -1 -2 -14
    1 2 -14
    1 2 -14
    1 -2 14
    1 -2 14
    1 2 -14
    -1 -2 14
    -1 -2 14
    1 -2 -14
    1 2 14
    1 2 14
    1 -2 -14
    -1 2 -14
    -1 2 -14
    1 -2 -14
    1 2 14
    -2 -2 -14
    2 2 -14
    2 -2 14
    2 -2 14
    -2 2 14
    2 2 -14
    2 -2 -14
    2 -2 -14
    2 2 14
    2 2 14
    -2 2 -14
    2 -2 -14
    2 -2 -14
    -2 -2 14
    -2 2 -14
    -3 -2 -14
    -3 2 14
    3 -2 14
    3 -2 14
    3 2 -14
    3 2 -14
    3 -2 -14
    -3 -2 14
    3 2 14
    3 2 14
    -3 2 -14
    3 -2 -14
    4 2 -14
    4 -2 14
    4 -2 14
    4 2 14
    4 2 14
    0 -3 14
    0 3 14
    0 3 14
    0 3 -14
    0 -3 -14
    0 3 -14
    0 -3 14
    0 -3 -14
    1 -3 14
    1 3 -14
    1 -3 14
    -1 3 14
    1 3 -14
    -1 -3 -14
    1 -3 -14
    1 -3 -14
    -1 3 -14
    1 3 14
    1 -3 -14
    1 3 14
    -1 -3 14
    1 3 14
    1 3 14
    -1 3 -14
    2 3 -14
    -2 3 14
    2 3 -14
    2 -3 14
    2 -3 14
    -2 -3 -14
    -2 -3 14
    2 -3 -14
    2 -3 -14
    2 -3 -14
    2 3 14
    2 -3 -14
    2 3 14
    -2 3 -14
    3 -3 14
    -3 -3 -14
    3 -3 14
    3 3 -14
    -3 3 14
    3 3 -14
    3 -3 -14
    -3 3 -14
    3 -3 -14
    3 3 14
    3 3 14
    -3 -3 14
    4 -3 14
    4 -3 14
    4 3 -14
    4 3 14
    4 3 14
    0 -4 14
    0 4 14
    0 4 -14
    0 4 14
    0 -4 14
    0 -4 -14
    0 4 -14
    1 4 -14
    1 4 -14
    -1 -4 -14
    1 -4 14
    1 -4 14
    -1 4 14
    -1 4 -14
    -1 -4 14
    1 -4 -14
    -1 4 -14
    -1 -4 14
    1 4 14
    1 4 14
    1 -4 -14
    1 4 14
    1 -4 -14
    1 4 14
    2 4 -14
    -2 4 14
    2 -4 14
    2 -4 14
    2 4 -14
    -2 -4 -14
    2 4 14
    2 4 14
    2 -4 -14
    2 4 14
    2 -4 -14
    -2 -4 14
    -2 4 -14
    -2 -4 14
    2 -4 -14
    2 4 14
    3 -4 14
    -3 -4 -14
    3 4 -14
    3 4 -14
    -3 4 14
    3 -4 14
    -3 -4 14
    3 -4 -14
    3 4 14
    3 -4 -14
    3 4 14
    4 -4 14
    4 4 -14
    4 -4 14
    4 4 14
    0 -5 -14
    0 5 -14
    0 5 14
    0 5 14
    0 5 -14
    0 -5 14
    1 5 -14
    1 -5 14
    -1 -5 -14
    1 5 -14
    1 -5 14
    -1 5 14
    -1 5 -14
    -1 -5 14
    1 5 14
    1 5 14
    1 -5 -14
    -1 5 -14
    1 -5 -14
    1 5 14
    1 5 14
    -1 -5 14
    1 -5 -14
    -2 5 14
    2 -5 14
    2 5 -14
    2 -5 14
    -2 -5 -14
    2 5 -14
    2 -5 -14
    2 5 14
    -2 -5 14
    -2 5 -14
    2 5 14
    2 -5 -14
    -2 -5 14
    2 -5 -14
    2 5 14
    2 5 14
    3 -5 14
    3 5 -14
    -3 5 14
    -3 -5 -14
    3 -5 14
    3 5 -14
    3 -5 -14
    -3 -5 14
    3 5 14
    3 -5 -14
    3 -5 -14
    4 -5 14
    4 5 -14
    4 -5 14
    0 6 -14
    0 6 -14
    0 6 14
    0 -6 -14
    0 -6 14
    0 6 14
    1 6 -14
    1 -6 14
    -1 6 14
    1 6 -14
    1 -6 14
    -1 -6 -14
    1 6 14
    1 -6 -14
    1 -6 -14
    -1 6 -14
    -1 -6 14
    -1 6 -14
    1 -6 -14
    1 6 14
    1 6 14
    -1 -6 14
    2 -6 14
    -2 -6 -14
    -2 6 14
    2 6 -14
    2 6 -14
    2 -6 14
    -2 -6 14
    2 -6 -14
    -2 6 -14
    -2 -6 14
    2 -6 -14
    2 6 14
    2 6 14
    2 6 14
    2 6 14
    2 -6 -14
    -3 -6 -14
    3 6 -14
    -3 6 14
    3 6 -14
    3 -6 14
    3 -6 14
    3 6 14
    3 6 14
    3 6 14
    -3 -6 14
    3 -6 -14
    3 -6 -14
    4 6 -14
    4 -6 14
    4 -6 14
    0 -7 14
    0 -7 -14
    0 7 -14
    0 7 14
    0 7 14
    1 7 -14
    -1 -7 -14
    1 -7 14
    -1 7 14
    -1 7 14
    1 7 -14
    1 -7 14
    1 7 14
    1 -7 -14
    1 7 14
    1 -7 -14
    -1 -7 14
    -1 7 -14
    -1 -7 14
    -1 7 -14
    2 7 -14
    2 -7 14
    2 7 -14
    -2 7 14
    2 -7 14
    2 7 14
    2 -7 -14
    -2 -7 14
    -2 -7 14
    2 -7 -14
    -2 7 -14
    2 7 14
    2 7 14
    3 -7 14
    -3 -7 -14
    3 7 -14
    3 7 -14
    -3 7 14
    3 -7 14
    -3 -7 14
    3 7 14
    3 7 14
    3 -7 -14
    3 -7 -14
    4 -7 14
    4 -7 14
    4 7 -14
    -4 7 14
    0 8 14
    0 -8 -14
    0 8 -14
    0 -8 -14
    0 -8 14
    0 8 14
    -1 8 14
    1 8 -14
    -1 -8 -14
    1 -8 14
    1 -8 14
    -1 8 14
    1 -8 -14
    -1 8 -14
    1 -8 -14
    1 8 14
    -1 -8 14
    1 8 14
    -1 8 -14
    2 -8 14
    -2 -8 -14
    2 8 -14
    2 8 -14
    2 -8 14
    -2 8 14
    2 -8 -14
    2 8 14
    -2 8 -14
    2 8 14
    -2 -8 14
    -2 -8 14
    2 -8 -14
    2 8 14
    3 -8 14
    3 8 -14
    3 -8 14
    3 8 14
    3 -8 -14
    -3 -8 14
    4 8 -14
    4 -8 14
    4 -8 14
    -4 8 14
    0 -9 14
    0 -9 -14
    0 9 14
    0 -9 -14
    0 9 -14
    0 9 14
    1 -9 14
    1 9 -14
    -1 9 14
    1 -9 14
    -1 9 14
    1 9 14
    -1 9 -14
    -1 -9 14
    1 -9 -14
    -1 9 -14
    1 9 14
    1 -9 -14
    2 -9 14
    2 9 -14
    2 9 -14
    -2 9 14
    -2 9 14
    2 -9 14
    -2 -9 -14
    2 9 14
    -2 -9 14
    2 -9 -14
    -2 -9 14
    2 9 14
    2 -9 -14
    -2 9 -14
    3 -9 14
    3 9 -14
    3 -9 14
    -3 9 14
    3 -9 -14
    3 9 14
    -3 -9 14
    4 9 -14
    4 -9 14
    4 -9 -14
    0 -10 -14
    0 10 -14
    0 -10 -14
    0 -10 14
    0 10 14
    0 10 14
    1 10 -14
    1 -10 14
    -1 10 14
    -1 -10 -14
    -1 10 14
    -1 -10 -14
    1 10 14
    1 -10 -14
    -1 10 -14
    1 -10 -14
    1 10 14
    -1 -10 14
    2 -10 14
    2 10 -14
    2 10 -14
    -2 -10 -14
    -2 10 14
    2 -10 14
    -2 10 14
    2 10 14
    2 -10 -14
    -2 -10 14
    -2 10 -14
    2 10 14
    2 -10 -14
    3 -10 14
    3 -10 14
    3 10 -14
    -3 10 14
    -3 -10 14
    3 -10 -14
    3 10 14
    4 -10 14
    -4 10 14
    4 10 -14
    0 11 14
    0 -11 -14
    0 -11 14
    0 11 14
    0 11 -14
    0 -11 -14
    -1 -11 -14
    1 -11 14
    -1 -11 -14
    -1 11 14
    1 11 -14
    -1 11 14
    -1 -11 14
    1 11 14
    -1 11 -14
    1 -11 -14
    1 -11 -14
    1 11 14
    -2 -11 -14
    2 11 -14
    2 11 -14
    -2 11 14
    -2 -11 -14
    2 -11 14
    -2 11 14
    2 -11 14
    2 11 14
    -2 -11 14
    2 -11 -14
    2 -11 -14
    -2 11 -14
    2 11 14
    3 -11 14
    3 11 -14
    3 -11 14
    -3 11 14
    -3 -11 -14
    3 -11 -14
    3 11 14
    -3 -11 14
    0 -12 -14
    0 -12 14
    0 12 14
    0 12 -14
    0 12 14
    0 -12 -14
    -1 -12 -14
    1 -12 14
    -1 12 14
    1 12 -14
    -1 -12 -14
    -1 12 14
    -1 -12 14
    -1 12 -14
    1 -12 -14
    1 12 14
    1 12 14
    1 -12 -14
    -2 12 14
    2 -12 14
    -2 -12 -14
    2 -12 14
    2 12 14
    -2 -12 14
    2 -12 -14
    3 -12 14
    -3 12 14
    3 12 -14
    3 -12 14
    3 -12 -14
    3 12 14
    -3 -12 14
    0 13 14
    0 -13 -14
    0 -13 -14
    0 13 -14
    0 13 14
    0 -13 14
    1 13 -14
    1 -13 14
    -1 -13 -14
    -1 13 14
    1 -13 -14
    -1 -13 14
    1 13 14
    1 13 14
    1 -13 -14
    -1 13 -14
    2 -13 14
    -2 13 14
    2 -13 14
    -2 -13 -14
    2 -13 -14
    -2 -13 14
    2 13 14
    3 13 -14
    3 -13 14
    -3 13 14
    3 -13 -14
    -3 -13 14
    3 13 14
    0 -14 14
    0 14 14
    0 -14 -14
    -1 -14 -14
    -1 14 14
    1 -14 14
    -1 -14 14
    1 14 14
    1 -14 -14
    2 -14 14
    -2 -14 -14
    -2 14 14
    2 -14 -14
    2 14 14
    -2 -14 14
    -3 14 14
    -3 -14 14
    3 14 14
    3 -14 -14
    0 15 14
    0 -15 14
    0 -15 -14
    -1 15 14
    -1 -15 -14
    1 -15 14
    -1 -15 14
    1 -15 -14
    1 15 14
    -2 15 14
    2 -15 14
    2 15 14
    -2 -15 14
    0 16 14
    0 -16 14
    0 -16 -14
    -1 -16 -14
    1 -16 14
    -1 16 14
    1 16 14
    -1 -16 14
    1 -16 -14
    -2 16 14
    2 -16 14
    -2 -16 14
    2 -16 -14
    2 16 14
    0 -17 -14
    0 -17 14
    0 17 14
    -1 17 14
    1 -17 14
    1 17 14
    -1 -17 14
    1 -17 -14
    0 0 15
    0 0 -15
    0 0 15
    0 0 15
    0 0 -15
    -1 0 15
    1 0 -15
    1 0 -15
    1 0 15
    1 0 -15
    -1 0 -15
    1 0 -15
    1 0 15
    2 0 -15
    -2 0 15
    2 0 -15
    2 0 15
    2 0 15
    -2 0 -15
    -3 0 -15
    3 0 15
    3 0 -15
    3 0 -15
    -3 0 15
    3 0 15
    4 0 15
    4 0 15
    4 0 -15
    0 1 -15
    0 -1 15
    0 -1 -15
    0 1 15
    0 1 -15
    0 -1 15
    0 1 15
    0 -1 15
    0 1 15
    0 -1 -15
    1 1 -15
    1 -1 15
    -1 -1 -15
    1 -1 15
    1 1 -15
    1 1 -15
    -1 1 15
    1 -1 -15
    -1 -1 15
    1 -1 -15
    1 -1 -15
    1 1 15
    1 1 15
    -1 1 -15
    -1 1 -15
    1 1 15
    2 -1 15
    -2 1 15
    2 1 -15
    2 1 -15
    2 -1 15
    -2 -1 -15
    2 -1 -15
    2 -1 -15
    -2 1 -15
    -2 -1 15
    2 1 15
    2 -1 -15
    2 1 15
    3 1 -15
    3 -1 15
    3 -1 15
    3 1 -15
    -3 1 15
    -3 -1 -15
    -3 1 -15
    3 1 15
    3 -1 -15
    -3 -1 15
    3 -1 -15
    3 1 15
    4 1 -15
    4 -1 15
    4 -1 15
    4 1 15
    4 1 15
    0 2 -15
    0 2 15
    0 -2 15
    0 2 -15
    0 -2 15
    0 2 15
    0 -2 15
    0 -2 -15
    0 2 15
    0 -2 -15
    -1 2 15
    1 -2 15
    -1 -2 -15
    1 2 -15
    1 -2 15
    1 2 -15
    1 2 -15
    1 2 15
    1 2 15
    1 -2 -15
    -1 2 -15
    -1 -2 15
    1 2 15
    1 -2 -15
    -1 2 -15
    1 -2 -15
    1 2 15
    2 2 -15
    2 -2 15
    -2 -2 -15
    2 2 -15
    -2 2 15
    2 -2 15
    2 -2 -15
    2 2 15
    2 -2 -15
    -2 2 -15
    -2 -2 15
    2 -2 -15
    2 -2 -15
    2 2 15
    3 2 -15
    -3 -2 -15
    -3 2 15
    3 2 -15
    3 -2 15
    3 -2 15
    -3 2 -15
    3 -2 -15
    3 2 15
    3 2 15
    -3 -2 15
    3 -2 -15
    4 2 -15
    4 -2 15
    4 -2 15
    4 2 15
    4 2 15
    0 -3 15
    0 3 -15
    0 -3 15
    0 -3 15
    0 3 15
    0 3 -15
    0 3 15
    0 -3 -15
    0 3 15
    1 3 -15
    -1 -3 -15
    1 3 -15
    1 -3 15
    1 -3 15
    -1 3 15
    1 3 15
    1 -3 -15
    -1 -3 15
    1 3 15
    1 -3 -15
    1 3 15
    -1 -3 15
    1 3 15
    -1 3 -15
    1 -3 -15
    -1 3 -15
    -2 -3 -15
    2 -3 15
    2 3 -15
    2 -3 15
    2 3 -15
    -2 3 15
    -2 -3 15
    2 -3 -15
    -2 3 -15
    -2 3 -15
    2 3 15
    2 -3 -15
    2 -3 -15
    2 3 15
    3 -3 15
    -3 -3 -15
    -3 3 15
    3 -3 15
    3 3 -15
    3 3 -15
    -3 -3 15
    3 -3 -15
    -3 3 -15
    3 3 15
    3 3 15
    4 -3 15
    4 3 -15
    4 -3 15
    4 3 15
    4 3 15
    0 4 15
    0 4 15
    0 4 -15
    0 4 -15
    0 4 15
    0 -4 15
    0 -4 15
    0 -4 -15
    1 -4 15
    1 -4 15
    -1 -4 -15
    -1 4 15
    1 4 -15
    1 4 -15
    -1 4 -15
    1 4 15
    1 4 15
    -1 -4 15
    -1 4 -15
    1 -4 -15
    1 -4 -15
    1 4 15
    -1 -4 15
    1 4 15
    1 -4 -15
    -2 -4 -15
    2 -4 15
    2 4 -15
    2 -4 15
    -2 4 15
    2 4 -15
    -2 4 -15
    2 -4 -15
    2 4 15
    2 -4 -15
    2 4 15
    -2 -4 15
    2 4 15
    -2 4 -15
    2 -4 -15
    3 -4 15
    3 4 -15
    3 -4 15
    -3 -4 -15
    -3 4 15
    3 4 -15
    3 4 15
    3 -4 -15
    -3 -4 15
    3 4 15
    3 -4 -15
    -3 4 -15
    4 -4 15
    4 -4 15
    4 4 15
    0 -5 -15
    0 5 -15
    0 5 -15
    0 5 15
    0 -5 15
    0 5 15
    -1 -5 -15
    1 5 -15
    1 -5 15
    1 5 -15
    -1 5 15
    1 -5 15
    -1 -5 15
    1 5 15
    -1 -5 15
    -1 5 -15
    1 5 15
    -1 5 -15
    1 -5 -15
    1 5 15
    1 -5 -15
    1 -5 -15
    2 5 -15
    -2 5 15
    -2 -5 -15
    2 5 -15
    2 -5 15
    2 -5 15
    2 5 15
    -2 5 -15
    2 -5 -15
    2 -5 -15
    -2 -5 15
    2 5 15
    2 5 15
    -2 5 -15
    -2 -5 15
    2 5 15
    2 -5 -15
    -3 -5 -15
    3 -5 15
    3 -5 15
    3 5 -15
    -3 5 -15
    3 -5 -15
    3 -5 -15
    3 5 15
    3 5 15
    -3 -5 15
    4 -5 15
    4 -5 15
    4 5 -15
    0 6 15
    0 -6 -15
    0 6 15
    0 -6 15
    0 6 -15
    1 6 -15
    1 -6 15
    -1 6 15
    1 6 -15
    1 -6 15
    -1 -6 -15
    -1 -6 15
    1 6 15
    -1 6 -15
    -1 -6 15
    1 6 15
    1 -6 -15
    1 -6 -15
    -1 6 -15
    1 6 15
    -2 6 15
    2 -6 15
    2 6 -15
    2 6 -15
    -2 -6 -15
    2 -6 15
    2 -6 -15
    2 6 15
    -2 -6 15
    2 6 15
    -2 6 -15
    2 -6 -15
    2 6 15
    -2 -6 15
    2 6 15
    2 -6 -15
    3 -6 15
    3 6 -15
    3 -6 15
    -3 -6 -15
    3 6 -15
    -3 6 15
    3 -6 -15
    3 6 15
    -3 -6 15
    3 6 15
    4 -6 15
    4 -6 15
    4 6 -15
    0 7 15
    0 7 15
    0 -7 -15
    0 -7 15
    0 7 -15
    1 7 -15
    -1 7 15
    1 -7 15
    -1 -7 -15
    -1 7 15
    1 -7 15
    1 7 15
    1 -7 -15
    -1 7 -15
    1 7 15
    1 -7 -15
    -1 7 -15
    1 7 15
    -1 -7 15
    -1 -7 15
    2 -7 15
    -2 -7 -15
    2 7 -15
    2 -7 15
    2 7 -15
    -2 7 15
    -2 -7 15
    2 7 15
    -2 -7 15
    2 -7 -15
    2 7 15
    -2 7 -15
    2 -7 -15
    2 7 15
    3 7 -15
    3 -7 15
    3 -7 15
    3 7 15
    3 -7 -15
    4 7 -15
    4 -7 15
    4 -7 15
    -4 7 15
    0 -8 15
    0 8 -15
    0 8 15
    0 -8 -15
    0 8 15
    0 -8 -15
    1 8 -15
    1 -8 15
    -1 8 15
    1 -8 15
    -1 -8 -15
    -1 8 15
    1 8 15
    -1 8 -15
    1 -8 -15
    1 8 15
    1 8 15
    -1 -8 15
    -1 8 -15
    1 -8 -15
    -2 -8 -15
    2 -8 15
    2 -8 15
    2 8 -15
    -2 8 15
    2 8 -15
    2 -8 -15
    2 8 15
    2 -8 -15
    2 8 15
    -2 -8 15
    2 8 15
    -2 -8 15
    -2 8 -15
    3 -8 15
    3 -8 15
    3 8 -15
    -3 8 15
    3 -8 -15
    4 8 -15
    -4 8 15
    4 -8 15
    0 -9 -15
    0 9 15
    0 -9 15
    0 9 -15
    0 9 15
    0 -9 -15
    1 -9 15
    -1 9 15
    -1 -9 -15
    1 9 -15
    -1 9 15
    1 -9 15
    1 -9 -15
    -1 9 -15
    1 9 15
    1 -9 -15
    -1 -9 15
    1 9 15
    -2 9 15
    2 -9 15
    2 9 -15
    -2 9 15
    2 9 -15
    -2 -9 -15
    2 -9 15
    -2 9 -15
    2 -9 -15
    -2 9 -15
    2 -9 -15
    2 9 15
    2 9 15
    -2 -9 15
    3 9 -15
    3 -9 15
    3 -9 15
    -3 9 15
    3 9 15
    -3 -9 15
    3 -9 -15
    4 -9 15
    4 9 -15
    -4 9 15
    0 -10 15
    0 10 -15
    0 -10 -15
    0 -10 -15
    0 10 15
    0 10 15
    1 -10 15
    1 10 -15
    -1 10 15
    -1 -10 -15
    -1 -10 -15
    -1 10 15
    1 10 15
    -1 10 -15
    1 10 15
    1 -10 -15
    1 -10 -15
    -1 -10 15
    2 10 -15
    -2 -10 -15
    -2 10 15
    2 10 -15
    -2 10 15
    2 -10 15
    2 -10 15
    2 -10 -15
    -2 10 -15
    2 10 15
    2 -10 -15
    2 10 15
    -2 -10 15
    3 -10 15
    3 10 -15
    -3 10 15
    3 -10 15
    -3 -10 -15
    -3 -10 15
    3 -10 -15
    3 10 15
    0 -11 15
    0 11 15
    0 -11 -15
    0 -11 -15
    0 11 15
    0 11 -15
    -1 -11 -15
    1 -11 15
    -1 -11 -15
    1 11 -15
    -1 11 15
    1 -11 -15
    1 11 15
    1 -11 -15
    -1 11 -15
    1 11 15
    -1 -11 15
    2 11 -15
    -2 -11 -15
    -2 11 15
    2 -11 15
    2 -11 15
    -2 -11 15
    2 -11 -15
    2 11 15
    -3 11 15
    -3 -11 -15
    3 -11 15
    3 -11 15
    3 11 -15
    3 -11 -15
    -3 -11 15
    3 11 15
    0 12 15
    0 -12 -15
    0 -12 15
    0 12 -15
    0 -12 -15
    0 12 15
    -1 12 15
    1 -12 15
    -1 12 15
    -1 -12 -15
    -1 -12 -15
    1 12 -15
    -1 12 -15
    1 12 15
    -1 -12 15
    1 -12 -15
    1 12 15
    1 -12 -15
    -2 12 15
    2 -12 15
    -2 -12 -15
    2 -12 15
    2 12 15
    -2 -12 15
    2 -12 -15
    3 -12 15
    3 -12 15
    -3 12 15
    3 12 -15
    3 12 15
    3 -12 -15
    -3 -12 15
    0 13 15
    0 -13 15
    0 -13 -15
    1 -13 15
    -1 13 15
    -1 -13 -15
    -1 -13 15
    1 -13 -15
    1 13 15
    -2 13 15
    2 -13 15
    -2 -13 -15
    2 -13 -15
    2 13 15
    -2 -13 15
    -3 13 15
    3 -13 -15
    3 13 15
    -3 -13 15
    0 -14 -15
    0 14 15
    0 -14 15
    -1 14 15
    -1 -14 -15
    1 -14 15
    1 -14 -15
    1 14 15
    -1 -14 15
    -2 -14 -15
    2 -14 15
    -2 14 15
    -2 -14 15
    2 -14 -15
    2 14 15
    0 -15 -15
    0 -15 15
    0 15 15
    1 -15 15
    -1 -15 -15
    -1 15 15
    1 -15 -15
    1 15 15
    -1 -15 15
    -2 15 15
    2 -15 15
    2 -15 -15
    2 15 15
    -2 -15 15
    0 -16 15
    0 -16 -15
    0 16 15
    -1 16 15
    1 -16 15
    -1 -16 -15
    1 16 15
    -1 -16 15
    1 -16 -15
    0 -17 15
    0 17 15
    0 -17 -15
    0 0 -16
    0 0 16
    0 0 -16
    0 0 16
    0 0 16
    1 0 16
    1 0 -16
    1 0 -16
    1 0 16
    1 0 -16
    -1 0 16
    -1 0 -16
    2 0 -16
    -2 0 16
    2 0 16
    2 0 16
    -2 0 -16
    2 0 -16
    3 0 16
    -3 0 -16
    3 0 -16
    -3 0 16
    3 0 16
    3 0 -16
    4 0 16
    4 0 16
    0 -1 16
    0 1 16
    0 -1 16
    0 1 -16
    0 1 -16
    0 -1 -16
    0 1 16
    0 -1 16
    0 1 16
    0 -1 -16
    1 1 -16
    1 1 -16
    -1 -1 -16
    1 -1 16
    -1 1 16
    1 -1 16
    1 -1 -16
    1 -1 -16
    1 1 16
    -1 -1 16
    -1 1 -16
    1 1 16
    -1 1 -16
    1 -1 -16
    -1 -1 16
    2 -1 16
    2 -1 16
    2 1 -16
    -2 -1 -16
    2 1 -16
    -2 1 -16
    2 1 16
    2 1 16
    2 -1 -16
    -2 -1 16
    2 -1 -16
    3 1 -16
    3 -1 16
    3 -1 16
    3 1 -16
    -3 1 16
    -3 -1 -16
    3 1 16
    3 1 16
    3 -1 -16
    -3 1 -16
    -3 -1 16
    3 -1 -16
    4 -1 16
    4 -1 16
    4 1 -16
    4 1 16
    4 1 16
    0 -2 16
    0 2 16
    0 -2 16
    0 -2 -16
    0 -2 16
    0 2 16
    0 2 -16
    0 2 16
    1 2 -16
    1 2 -16
    -1 -2 -16
    -1 2 16
    1 -2 16
    1 -2 -16
    1 -2 -16
    1 -2 -16
    -1 -2 16
    1 2 16
    -1 2 -16
    1 2 16
    -1 -2 16
    -1 2 -16
    2 2 -16
    2 -2 16
    2 2 -16
    -2 2 16
    2 -2 16
    -2 -2 -16
    -2 2 -16
    2 -2 -16
    2 -2 -16
    2 2 16
    -2 -2 16
    2 2 16
    2 -2 -16
    3 2 -16
    -3 2 16
    -3 -2 -16
    3 -2 16
    3 -2 16
    3 -2 -16
    3 2 16
    -3 2 -16
    3 2 16
    4 2 -16
    4 -2 16
    4 -2 16
    4 2 16
    4 2 16
    0 -3 -16
    0 3 -16
    0 3 16
    0 -3 16
    0 3 -16
    0 3 16
    0 -3 16
    0 3 16
    -1 -3 -16
    -1 3 16
    1 3 -16
    1 -3 16
    1 -3 16
    1 3 -16
    -1 -3 16
    -1 3 -16
    1 3 16
    1 -3 -16
    1 3 16
    -1 -3 16
    1 3 16
    1 3 16
    1 -3 -16
    1 -3 -16
    -1 3 -16
    2 3 -16
    -2 -3 -16
    2 -3 16
    2 3 -16
    -2 3 16
    2 -3 16
    2 -3 -16
    -2 -3 16
    2 3 16
    2 3 16
    -2 3 -16
    2 -3 -16
    2 -3 -16
    -3 -3 -16
    3 3 -16
    -3 3 16
    3 3 -16
    3 -3 16
    3 -3 16
    -3 3 -16
    -3 -3 16
    3 -3 -16
    3 3 16
    3 3 16
    4 -3 16
    4 3 -16
    4 -3 16
    4 3 16
    4 3 16
    0 4 -16
    0 4 16
    0 -4 16
    0 4 16
    0 -4 16
    0 4 16
    0 -4 -16
    0 4 -16
    1 4 -16
    -1 -4 -16
    1 4 -16
    1 -4 16
    -1 4 16
    -1 4 -16
    1 -4 -16
    1 -4 -16
    1 4 16
    1 4 16
    1 4 16
    -1 -4 16
    1 4 16
    -1 -4 16
    -1 4 -16
    1 -4 -16
    -2 -4 -16
    2 -4 16
    2 -4 16
    2 4 -16
    2 4 -16
    -2 4 16
    -2 4 -16
    2 -4 -16
    2 -4 -16
    -2 -4 16
    2 4 16
    2 4 16
    -3 -4 -16
    3 4 -16
    3 -4 16
    3 -4 16
    -3 4 16
    3 4 -16
    3 4 16
    -3 -4 16
    -3 4 -16
    3 4 16
    4 -4 16
    4 -4 16
    4 4 -16
    0 5 -16
    0 -5 -16
    0 5 -16
    0 -5 16
    0 5 16
    0 5 16
    1 5 -16
    1 -5 16
    -1 5 16
    1 -5 16
    -1 -5 -16
    1 5 -16
    -1 5 -16
    1 -5 -16
    1 5 16
    -1 -5 16
    -1 5 -16
    1 -5 -16
    1 5 16
    -1 -5 16
    1 5 16
    2 -5 16
    -2 5 16
    -2 -5 -16
    2 5 -16
    2 5 -16
    2 -5 16
    2 -5 -16
    2 5 16
    -2 5 -16
    2 5 16
    2 -5 -16
    -2 -5 16
    -2 5 -16
    2 5 16
    2 -5 -16
    -2 -5 16
    3 -5 16
    -3 5 16
    3 5 -16
    3 -5 16
    3 5 -16
    3 5 16
    3 -5 -16
    3 5 16
    4 -5 16
    4 5 -16
    4 -5 16
    0 6 16
    0 -6 -16
    0 6 -16
    0 6 16
    0 -6 16
    -1 -6 -16
    1 -6 16
    1 6 -16
    -1 6 16
    1 -6 16
    -1 6 16
    1 -6 -16
    1 6 16
    1 -6 -16
    1 6 16
    1 6 16
    -1 -6 16
    -1 -6 16
    -1 6 -16
    -1 6 -16
    -2 6 16
    2 -6 16
    2 6 -16
    2 -6 16
    2 6 -16
    -2 -6 -16
    -2 6 -16
    -2 6 -16
    -2 -6 16
    2 -6 -16
    2 6 16
    2 -6 -16
    2 -6 -16
    2 6 16
    2 6 16
    -2 -6 16
    3 -6 16
    3 -6 16
    3 6 -16
    3 -6 -16
    3 6 16
    4 6 -16
    -4 6 16
    4 -6 16
    4 -6 16
    0 -7 16
    0 7 16
    0 7 16
    0 -7 -16
    0 7 -16
    -1 7 16
    1 -7 16
    1 7 -16
    1 -7 16
    -1 7 16
    -1 -7 16
    1 7 16
    -1 7 -16
    1 -7 -16
    1 7 16
    1 7 16
    -1 7 -16
    1 -7 -16
    2 -7 16
    -2 -7 -16
    2 -7 16
    -2 7 16
    2 7 -16
    2 7 -16
    2 7 16
    -2 7 -16
    -2 7 -16
    2 7 16
    2 7 16
    -2 -7 16
    2 -7 -16
    2 -7 -16
    3 -7 16
    3 -7 16
    3 -7 -16
    4 -7 16
    -4 7 16
    4 7 -16
    4 -7 16
    0 8 16
    0 -8 -16
    0 -8 -16
    0 8 16
    0 -8 16
    0 8 -16
    -1 8 16
    1 -8 16
    1 8 -16
    -1 8 16
    -1 -8 -16
    1 -8 -16
    -1 8 -16
    1 -8 -16
    -1 -8 16
    1 8 16
    1 8 16
    1 8 16
    2 -8 16
    2 -8 16
    -2 -8 -16
    2 8 -16
    2 8 -16
    -2 8 16
    -2 8 16
    2 8 16
    -2 -8 16
    2 -8 -16
    2 8 16
    2 8 16
    2 -8 -16
    -2 8 -16
    -2 8 -16
    -3 8 16
    3 -8 16
    3 8 -16
    3 -8 16
    3 -8 -16
    4 -8 16
    4 8 -16
    -4 8 16
    0 9 16
    0 -9 -16
    0 9 16
    0 -9 16
    0 -9 -16
    0 9 -16
    1 -9 16
    -1 -9 -16
    -1 9 16
    1 9 -16
    -1 9 16
    -1 9 -16
    1 -9 -16
    1 9 16
    -1 -9 16
    1 9 16
    1 -9 -16
    2 -9 16
    -2 -9 -16
    -2 9 16
    2 -9 16
    -2 9 16
    2 9 -16
    2 9 -16
    2 -9 -16
    2 -9 -16
    -2 -9 16
    2 9 16
    -2 9 -16
    -3 9 16
    3 -9 16
    3 -9 16
    3 9 -16
    3 -9 -16
    3 9 16
    0 10 16
    0 -10 -16
    0 10 16
    0 -10 16
    0 -10 -16
    0 10 -16
    1 10 -16
    1 -10 16
    -1 10 16
    -1 10 16
    -1 -10 -16
    -1 -10 -16
    1 -10 -16
    1 10 16
    1 -10 -16
    1 10 16
    -1 10 -16
    -1 -10 16
    2 -10 16
    2 10 -16
    2 -10 16
    -2 10 16
    2 10 16
    2 -10 -16
    -2 -10 16
    -3 10 16
    3 -10 16
    3 -10 16
    -3 -10 -16
    3 10 -16
    3 -10 -16
    3 10 16
    0 -11 -16
    0 -11 -16
    0 -11 16
    0 11 16
    0 11 16
    0 11 -16
    -1 11 16
    -1 -11 -16
    1 -11 16
    1 11 -16
    -1 11 16
    -1 -11 -16
    1 -11 -16
    1 -11 -16
    1 11 16
    -1 11 -16
    -1 -11 16
    1 11 16
    -2 11 16
    -2 -11 -16
    2 -11 16
    2 -11 16
    2 -11 -16
    -2 -11 16
    2 11 16
    -3 -11 -16
    3 -11 16
    3 11 -16
    3 -11 16
    -3 11 16
    3 11 16
    3 -11 -16
    0 -12 -16
    0 -12 -16
    0 12 -16
    0 12 16
    0 12 16
    0 -12 16
    -1 -12 -16
    1 -12 16
    -1 12 16
    1 -12 -16
    -1 -12 16
    1 12 16
    -2 12 16
    -2 -12 -16
    2 -12 16
    2 -12 -16
    -2 -12 16
    2 12 16
    3 -12 16
    3 -12 16
    -3 12 16
    3 12 16
    3 -12 -16
    0 -13 -16
    0 -13 16
    0 13 16
    -1 13 16
    -1 -13 -16
    1 -13 16
    -1 -13 16
    1 13 16
    1 -13 -16
    -2 -13 -16
    2 -13 16
    -2 13 16
    -2 -13 16
    2 -13 -16
    2 13 16
    0 -14 -16
    0 -14 16
    0 14 16
    -1 14 16
    1 -14 16
    -1 -14 -16
    -1 -14 16
    1 -14 -16
    1 14 16
    -2 -14 -16
    2 -14 16
    -2 14 16
    2 -14 -16
    -2 -14 16
    2 14 16
    0 -15 -16
    0 -15 16
    -1 15 16
    -1 -15 -16
    1 -15 16
    1 15 16
    -1 -15 16
    1 -15 -16
    2 -15 16
    -2 15 16
    2 -15 -16
    -2 -15 16
    2 15 16
    0 -16 16
    0 16 16
    0 -16 -16
    -1 -16 -16
    -1 16 16
    1 -16 16
    -1 -16 16
    1 -16 -16
    1 16 16
    0 0 17
    0 0 -17
    0 0 17
    0 0 -17
    0 0 17
    1 0 -17
    1 0 17
    -1 0 -17
    1 0 17
    1 0 -17
    -1 0 17
    1 0 -17
    2 0 -17
    -2 0 17
    2 0 17
    2 0 17
    -2 0 -17
    2 0 -17
    3 0 17
    -3 0 17
    -3 0 -17
    3 0 -17
    3 0 17
    4 0 17
    4 0 17
    0 1 -17
    0 -1 -17
    0 1 17
    0 -1 17
    0 1 17
    0 1 17
    0 1 -17
    -1 1 17
    1 -1 17
    1 1 -17
    1 1 -17
    -1 -1 -17
    1 -1 17
    -1 -1 17
    -1 -1 17
    1 1 17
    1 1 17
    1 -1 -17
    1 -1 -17
    -1 1 -17
    -2 1 17
    2 1 -17
    2 -1 17
    2 1 -17
    2 -1 17
    -2 1 -17
    -2 -1 17
    2 1 17
    2 1 17
    2 -1 -17
    -3 1 17
    3 1 -17
    -3 -1 -17
    3 -1 17
    3 -1 17
    3 1 17
    -3 1 -17
    -3 -1 17
    3 1 17
    4 -1 17
    4 -1 17
    4 1 17
    4 1 17
    0 -2 17
    0 2 17
    0 2 17
    0 2 -17
    0 2 -17
    0 -2 -17
    0 2 17
    1 2 -17
    -1 2 17
    1 -2 17
    1 -2 17
    -1 -2 -17
    -1 -2 17
    1 -2 -17
    -1 2 -17
    -1 -2 17
    1 -2 -17
    1 -2 -17
    1 2 17
    1 2 17
    1 2 17
    2 2 -17
    -2 2 17
    -2 -2 -17
    2 -2 17
    2 2 -17
    2 -2 17
    2 2 17
    2 2 17
    2 -2 -17
    -2 -2 17
    -2 2 -17
    3 -2 17
    3 -2 17
    3 2 -17
    3 2 17
    3 2 17
    4 -2 17
    4 -2 17
    4 2 17
    4 2 17
    0 3 -17
    0 -3 -17
    0 3 17
    0 3 -17
    0 3 17
    0 -3 17
    -1 3 17
    1 -3 17
    1 -3 17
    -1 -3 -17
    1 3 -17
    1 -3 -17
    -1 -3 17
    1 -3 -17
    1 3 17
    -1 3 -17
    -1 3 -17
    1 3 17
    1 -3 -17
    -1 -3 17
    1 3 17
    2 -3 17
    2 3 -17
    2 -3 17
    2 3 -17
    -2 -3 -17
    -2 3 17
    2 3 17
    -2 -3 17
    2 -3 -17
    2 3 17
    -2 3 -17
    2 -3 -17
    2 -3 -17
    3 3 -17
    3 -3 17
    3 -3 17
    3 3 17
    3 3 17
    4 -3 17
    4 3 -17
    4 -3 17
    0 4 17
    0 4 17
    0 4 -17
    0 4 -17
    0 -4 -17
    0 4 17
    0 -4 17
    -1 -4 -17
    1 -4 17
    1 -4 17
    1 4 -17
    -1 4 17
    1 4 17
    1 -4 -17
    -1 4 -17
    1 4 17
    -1 -4 17
    1 4 17
    1 -4 -17
    -1 4 -17
    -1 -4 17
    -2 -4 -17
    -2 4 17
    2 -4 17
    2 -4 17
    2 4 -17
    2 4 -17
    -2 -4 17
    2 4 17
    2 4 17
    -2 4 -17
    2 -4 -17
    2 -4 -17
    3 -4 17
    3 -4 17
    3 4 -17
    3 4 17
    3 4 17
    4 -4 17
    4 -4 17
    4 4 -17
    0 -5 17
    0 5 17
    0 -5 -17
    0 5 -17
    0 5 17
    -1 5 17
    1 -5 17
    1 5 -17
    1 -5 17
    -1 -5 -17
    -1 5 17
    1 -5 -17
    -1 -5 17
    1 -5 -17
    -1 5 -17
    1 5 17
    -1 -5 17
    1 5 17
    -1 5 -17
    1 5 17
    2 -5 17
    2 -5 17
    -2 5 17
    2 5 -17
    2 5 -17
    -2 -5 -17
    2 5 17
    2 -5 -17
    -2 5 -17
    -2 -5 17
    2 5 17
    2 -5 -17
    3 -5 17
    3 5 -17
    3 -5 17
    3 5 17
    3 -5 -17
    3 5 17
    4 -5 17
    -4 5 17
    4 5 -17
    4 -5 17
    0 6 17
    0 6 -17
    0 6 17
    0 -6 17
    0 -6 -17
    -1 -6 -17
    -1 6 17
    -1 6 17
    1 6 -17
    1 -6 17
    1 -6 17
    1 6 17
    -1 -6 17
    1 -6 -17
    1 6 17
    -1 6 -17
    1 -6 -17
    2 6 -17
    -2 -6 -17
    2 -6 17
    2 -6 17
    -2 6 17
    2 6 -17
    2 -6 -17
    2 -6 -17
    -2 -6 17
    -2 -6 17
    2 6 17
    -2 6 -17
    2 6 17
    3 6 -17
    3 -6 17
    3 -6 17
    3 6 17
    3 -6 -17
    4 -6 17
    4 6 -17
    -4 6 17
    4 -6 17
    0 7 17
    0 -7 -17
    0 -7 -17
    0 7 -17
    0 -7 17
    0 7 17
    -1 -7 -17
    1 7 -17
    -1 7 17
    -1 7 17
    1 -7 17
    1 -7 17
    1 7 17
    1 -7 -17
    1 7 17
    -1 -7 17
    1 -7 -17
    -1 7 -17
    -1 7 -17
    1 7 17
    2 -7 17
    2 7 -17
    2 7 -17
    -2 7 17
    -2 7 17
    -2 -7 -17
    2 -7 17
    2 -7 -17
    -2 7 -17
    2 -7 -17
    2 7 17
    -2 7 -17
    2 7 17
    -2 -7 17
    3 -7 17
    -3 7 17
    3 -7 17
    3 7 -17
    3 -7 -17
    0 8 -17
    0 -8 -17
    0 8 17
    0 -8 -17
    0 8 17
    0 -8 17
    1 8 -17
    1 -8 17
    -1 -8 -17
    -1 8 17
    -1 8 17
    -1 8 -17
    1 8 17
    1 -8 -17
    1 -8 -17
    1 8 17
    -1 -8 17
    1 8 17
    2 8 -17
    2 -8 17
    2 8 -17
    -2 -8 -17
    2 -8 17
    -2 8 17
    -2 8 17
    2 8 17
    2 -8 -17
    2 -8 -17
    -2 -8 17
    2 8 17
    3 -8 17
    3 -8 17
    -3 8 17
    3 8 -17
    3 -8 -17
    0 -9 -17
    0 9 -17
    0 9 17
    0 -9 17
    0 -9 -17
    0 9 17
    -1 -9 -17
    -1 9 17
    1 9 -17
    1 -9 17
    -1 9 17
    -1 9 -17
    1 -9 -17
    1 -9 -17
    1 9 17
    1 9 17
    -1 -9 17
    -2 9 17
    2 -9 17
    2 -9 17
    2 9 -17
    2 -9 -17
    -2 -9 17
    2 9 17
    3 9 -17
    3 -9 17
    3 -9 17
    -3 9 17
    3 -9 -17
    0 10 17
    0 -10 -17
    0 10 -17
    0 -10 17
    0 10 17
    0 -10 -17
    -1 10 17
    1 10 -17
    -1 10 17
    -1 -10 -17
    1 -10 17
    -1 10 -17
    1 -10 -17
    1 -10 -17
    -1 -10 17
    1 10 17
    1 10 17
    2 -10 17
    -2 10 17
    -2 -10 -17
    2 -10 17
    -2 -10 17
    2 10 17
    2 -10 -17
    -3 10 17
    3 -10 17
    -3 -10 -17
    3 10 -17
    3 -10 17
    3 -10 -17
    0 -11 -17
    0 11 17
    0 11 -17
    0 11 17
    0 -11 -17
    0 -11 17
    -1 -11 -17
    1 -11 17
    -1 11 17
    -1 -11 17
    1 -11 -17
    1 11 17
    2 -11 17
    -2 -11 -17
    -2 11 17
    2 -11 17
    -2 -11 17
    2 -11 -17
    2 11 17
    -3 11 17
    -3 -11 -17
    3 -11 17
    3 -11 17
    3 -11 -17
    0 -12 -17
    0 12 17
    0 -12 17
    -1 -12 -17
    1 -12 17
    -1 12 17
    -1 -12 17
    1 -12 -17
    1 12 17
    -2 -12 -17
    -2 12 17
    2 -12 17
    2 12 17
    -2 -12 17
    2 -12 -17
    0 -13 -17
    0 13 17
    0 -13 17
    1 -13 17
    -1 -13 -17
    -1 13 17
    -1 -13 17
    1 13 17
    1 -13 -17
    -2 13 17
    -2 -13 -17
    2 -13 17
    2 -13 -17
    2 13 17
    -2 -13 17
    0 14 17
    0 -14 17
    0 -14 -17
    -1 14 17
    -1 -14 -17
    1 -14 17
    1 14 17
    -1 -14 17
    1 -14 -17
    -2 14 17
    2 -14 17
    -2 -14 -17
    -2 -14 17
    2 -14 -17
    2 14 17
    0 -15 17
    0 15 17
    0 -15 -17
    -1 -15 -17
    -1 15 17
    1 -15 17
    1 -15 -17
    -1 -15 17
    1 15 17
    0 -16 -17
    0 -16 17
    0 16 17
    0 0 18
    0 0 18
    0 0 -18
    0 0 18
    -1 0 -18
    1 0 -18
    1 0 -18
    1 0 18
    1 0 -18
    -1 0 18
    1 0 18
    -2 0 -18
    2 0 18
    2 0 18
    -2 0 18
    2 0 -18
    3 0 18
    3 0 18
    4 0 18
    4 0 18
    0 1 18
    0 -1 18
    0 1 -18
    0 1 18
    0 1 -18
    0 1 18
    0 -1 18
    0 -1 -18
    1 1 -18
    -1 -1 -18
    -1 1 18
    1 -1 18
    1 -1 18
    1 1 18
    -1 -1 18
    1 -1 -18
    1 -1 -18
    1 1 18
    1 -1 -18
    -1 1 -18
    -2 1 18
    2 1 -18
    -2 -1 -18
    2 -1 18
    2 -1 18
    2 1 18
    -2 1 -18
    2 1 18
    -2 -1 18
    2 -1 -18
    3 -1 18
    3 -1 18
    3 1 18
    3 1 18
    4 -1 18
    4 -1 18
    4 1 18
    4 1 18
    0 2 -18
    0 -2 -18
    0 -2 18
    0 2 18
    0 2 18
    0 2 -18
    0 2 18
    -1 -2 -18
    1 2 -18
    1 -2 18
    1 -2 18
    -1 2 18
    1 2 18
    1 2 18
    1 -2 -18
    1 -2 -18
    1 -2 -18
    -1 -2 18
    -1 -2 18
    -1 2 -18
    -2 2 18
    2 -2 18
    -2 -2 -18
    2 -2 18
    2 2 -18
    2 2 -18
    2 2 18
    -2 2 -18
    2 -2 -18
    2 2 18
    3 -2 18
    3 -2 18
    3 2 -18
    3 2 18
    3 2 18
    4 -2 18
    4 2 18
    0 -3 -18
    0 3 -18
    0 3 -18
    0 3 18
    0 -3 18
    0 3 18
    0 3 18
    1 -3 18
    1 3 -18
    -1 -3 -18
    -1 3 18
    1 -3 18
    1 3 18
    1 3 18
    -1 -3 18
    1 3 18
    -1 3 -18
    1 -3 -18
    1 -3 -18
    -1 -3 18
    -2 3 18
    2 3 -18
    -2 -3 -18
    2 3 -18
    2 -3 18
    2 3 18
    -2 -3 18
    -2 3 -18
    2 3 18
    2 -3 -18
    2 -3 -18
    3 3 -18
    3 -3 18
    3 -3 18
    3 3 18
    3 3 18
    4 -3 18
    4 -3 18
    0 -4 18
    0 4 18
    0 4 -18
    0 -4 -18
    0 4 -18
    0 4 18
    0 4 18
    1 -4 18
    1 -4 18
    -1 -4 -18
    1 4 -18
    -1 4 18
    -1 4 18
    -1 4 -18
    1 -4 -18
    -1 -4 18
    -1 4 -18
    1 4 18
    1 4 18
    1 4 18
    1 -4 -18
    -1 -4 18
    -2 4 18
    2 4 -18
    -2 -4 -18
    2 -4 18
    2 4 -18
    2 -4 18
    -2 -4 18
    2 -4 -18
    2 4 18
    2 4 18
    -2 4 -18
    3 -4 18
    3 4 -18
    3 -4 18
    3 4 18
    3 4 18
    4 -4 18
    4 -4 18
    -4 4 18
    0 5 18
    0 5 18
    0 -5 -18
    0 -5 18
    -1 5 18
    1 -5 18
    1 5 -18
    -1 5 18
    1 -5 18
    -1 -5 -18
    -1 5 -18
    1 -5 -18
    1 5 18
    -1 -5 18
    -1 5 -18
    1 5 18
    1 5 18
    1 -5 -18
    -2 5 18
    2 -5 18
    2 5 -18
    -2 -5 -18
    2 5 -18
    2 -5 18
    2 -5 -18
    2 -5 -18
    2 5 18
    -2 -5 18
    3 -5 18
    3 -5 18
    3 5 -18
    3 5 18
    0 6 18
    0 6 18
    0 6 -18
    0 -6 18
    0 -6 -18
    -1 6 18
    1 -6 18
    1 -6 18
    -1 6 18
    1 6 -18
    -1 -6 -18
    -1 6 -18
    -1 -6 18
    1 6 18
    1 6 18
    1 -6 -18
    1 6 18
    1 -6 -18
    -2 6 18
    -2 6 18
    2 6 -18
    2 -6 18
    2 6 -18
    2 -6 18
    -2 -6 -18
    2 -6 -18
    -2 6 -18
    2 -6 -18
    2 6 18
    2 6 18
    3 -6 18
    -3 6 18
    3 -6 18
    3 6 -18
    3 -6 -18
    3 6 18
    0 -7 -18
    0 7 -18
    0 -7 18
    0 -7 -18
    0 7 18
    0 7 18
    1 7 -18
    -1 7 18
    1 -7 18
    1 -7 18
    -1 -7 -18
    -1 7 18
    -1 7 -18
    1 7 18
    1 7 18
    1 -7 -18
    1 7 18
    -1 -7 18
    -2 7 18
    2 -7 18
    2 7 -18
    2 -7 18
    2 7 18
    2 -7 -18
    -2 -7 18
    2 7 18
    -3 7 18
    3 7 -18
    3 -7 18
    3 -7 18
    3 -7 -18
    0 -8 18
    0 -8 -18
    0 8 18
    0 -8 -18
    0 8 -18
    0 8 18
    1 8 -18
    -1 8 18
    1 -8 18
    -1 -8 -18
    -1 8 18
    1 -8 -18
    1 8 18
    -1 8 -18
    1 8 18
    1 -8 -18
    -1 -8 18
    2 -8 18
    2 -8 18
    2 8 -18
    -2 8 18
    2 -8 -18
    2 8 18
    -2 -8 18
    -3 8 18
    3 8 -18
    3 -8 18
    3 -8 18
    3 -8 -18
    0 -9 -18
    0 9 -18
    0 -9 18
    0 -9 -18
    0 9 18
    -1 -9 -18
    1 -9 18
    -1 9 18
    -1 -9 -18
    -1 9 18
    1 9 -18
    1 -9 -18
    -1 -9 18
    1 -9 -18
    1 9 18
    -2 9 18
    2 -9 18
    2 -9 18
    -2 -9 18
    2 9 18
    2 -9 -18
    3 -9 18
    3 -9 18
    -3 9 18
    -3 -9 -18
    3 -9 -18
    0 10 18
    0 -10 -18
    0 10 18
    0 -10 18
    0 -10 -18
    1 -10 18
    -1 10 18
    -1 -10 -18
    1 10 18
    1 -10 -18
    -1 -10 18
    -2 -10 -18
    2 -10 18
    2 -10 18
    -2 10 18
    -2 -10 18
    2 -10 -18
    2 10 18
    3 -10 18
    3 -10 18
    -3 -10 -18
    -3 10 18
    3 -10 -18
    0 -11 -18
    0 11 18
    0 -11 18
    1 -11 18
    -1 -11 -18
    -1 11 18
    1 11 18
    1 -11 -18
    -1 -11 18
    2 -11 18
    -2 -11 -18
    -2 11 18
    2 -11 -18
    -2 -11 18
    2 11 18
    0 -12 18
    0 -12 -18
    0 12 18
    -1 -12 -18
    -1 12 18
    1 -12 18
    -1 -12 18
    1 -12 -18
    1 12 18
    2 -12 18
    -2 12 18
    -2 -12 -18
    2 -12 -18
    -2 -12 18
    2 12 18
    0 13 18
    0 -13 18
    0 -13 -18
    -1 13 18
    -1 -13 -18
    1 -13 18
    1 13 18
    -1 -13 18
    1 -13 -18
    -2 -13 -18
    -2 13 18
    2 -13 18
    -2 -13 18
    2 -13 -18
    2 13 18
    0 -14 18
    0 -14 -18
    0 14 18
    -1 14 18
    1 -14 18
    -1 -14 -18
    1 -14 -18
    -1 -14 18
    1 14 18
    0 -15 18
    0 -15 -18
    0 15 18
    0 0 -19
    0 0 19
    1 0 -19
    1 0 19
    1 0 19
    -1 0 19
    1 0 -19
    -1 0 -19
    -2 0 -19
    2 0 19
    2 0 -19
    2 0 19
    -2 0 19
    3 0 19
    3 0 19
    0 1 -19
    0 -1 19
    0 1 19
    0 1 19
    0 1 19
    1 -1 19
    1 1 -19
    -1 -1 -19
    -1 1 19
    1 -1 19
    -1 -1 19
    1 -1 -19
    -1 1 -19
    1 1 19
    1 1 19
    1 -1 -19
    2 -1 19
    -2 -1 -19
    2 -1 19
    2 1 -19
    -2 1 19
    2 1 19
    -2 1 -19
    2 1 19
    2 -1 -19
    3 -1 19
    3 -1 19
    3 1 19
    3 1 19
    0 2 -19
    0 -2 -19
    0 -2 19
    0 2 19
    0 2 19
    0 2 -19
    0 2 19
    1 -2 19
    -1 -2 -19
    -1 2 19
    1 2 -19
    1 -2 19
    -1 -2 19
    -1 2 -19
    1 2 19
    1 -2 -19
    1 -2 -19
    -2 -2 -19
    2 2 -19
    2 -2 19
    -2 2 19
    2 -2 19
    -2 -2 19
    2 -2 -19
    2 2 19
    2 2 19
    -2 2 -19
    3 -2 19
    3 -2 19
    3 2 19
    3 2 19
    0 3 19
    0 -3 19
    0 3 -19
    0 3 -19
    0 3 19
    0 -3 -19
    0 3 19
    1 -3 19
    -1 3 19
    -1 3 19
    1 -3 19
    1 3 -19
    -1 -3 -19
    1 -3 -19
    1 -3 -19
    1 3 19
    -1 -3 19
    -1 3 -19
    2 3 -19
    2 -3 19
    -2 3 19
    2 -3 19
    -2 -3 19
    2 3 19
    2 3 19
    2 -3 -19
    -2 3 -19
    3 -3 19
    3 -3 19
    3 3 19
    3 3 19
    0 -4 -19
    0 4 -19
    0 -4 19
    0 4 19
    0 4 19
    -1 4 19
    -1 4 19
    1 4 -19
    -1 -4 -19
    1 -4 19
    1 -4 19
    1 4 19
    1 -4 -19
    1 -4 -19
    -1 4 -19
    1 4 19
    -1 -4 19
    2 -4 19
    -2 4 19
    2 -4 19
    -2 -4 -19
    2 4 -19
    -2 4 -19
    2 4 19
    2 -4 -19
    3 -4 19
    3 -4 19
    3 4 19
    0 -5 -19
    0 -5 19
    0 5 19
    0 5 19
    0 5 -19
    1 5 -19
    -1 -5 -19
    1 -5 19
    1 -5 19
    -1 5 19
    1 5 19
    1 5 19
    -1 -5 19
    1 -5 -19
    1 5 19
    1 -5 -19
    -1 5 -19
    2 -5 19
    -2 5 19
    2 -5 19
    2 -5 -19
    2 5 19
    -3 5 19
    3 -5 19
    3 -5 19
    3 5 19
    0 -6 -19
    0 -6 -19
    0 -6 19
    0 6 19
    0 6 19
    1 -6 19
    -1 6 19
    -1 -6 -19
    1 6 -19
    1 -6 19
    1 6 19
    -1 -6 19
    -1 6 -19
    1 -6 -19
    1 6 19
    1 -6 -19
    2 -6 19
    -2 6 19
    2 -6 19
    2 -6 -19
    2 6 19
    3 -6 19
    3 -6 19
    -3 6 19
    0 -7 -19
    0 7 19
    0 -7 -19
    0 -7 19
    0 7 19
    0 7 -19
    1 -7 19
    1 7 -19
    -1 7 19
    1 -7 19
    -1 -7 -19
    -1 7 19
    1 7 19
    1 -7 -19
    1 7 19
    1 -7 -19
    1 7 19
    -1 -7 19
    -1 7 -19
    2 -7 19
    -2 7 19
    2 -7 19
    -2 -7 19
    2 7 19
    2 -7 -19
    2 7 19
    3 -7 19
    3 -7 19
    -3 7 19
    0 -8 19
    0 8 -19
    0 -8 -19
    0 -8 -19
    0 8 19
    0 8 19
    -1 8 19
    -1 -8 -19
    1 -8 19
    1 -8 -19
    1 8 19
    -1 -8 19
    2 -8 19
    -2 8 19
    2 -8 19
    2 8 19
    -2 -8 19
    2 -8 -19
    3 -8 19
    3 -8 19
    -3 8 19
    0 -9 -19
    0 -9 19
    0 9 19
    1 -9 19
    -1 9 19
    -1 -9 -19
    -1 -9 19
    1 9 19
    1 -9 -19
    -2 9 19
    -2 -9 -19
    2 -9 19
    2 -9 19
    2 9 19
    2 -9 -19
    -2 -9 19
    -3 9 19
    3 -9 19
    3 -9 19
    -3 -9 -19
    0 -10 19
    0 10 19
    0 -10 -19
    -1 -10 -19
    -1 10 19
    1 -10 19
    1 10 19
    1 -10 -19
    -1 -10 19
    -2 -10 -19
    -2 10 19
    2 -10 19
    -2 -10 19
    2 -10 -19
    2 10 19
    0 11 19
    0 -11 -19
    0 -11 19
    -1 -11 -19
    -1 11 19
    1 -11 19
    -1 -11 19
    1 11 19
    1 -11 -19
    -2 11 19
    -2 -11 -19
    2 -11 19
    2 11 19
    -2 -11 19
    2 -11 -19
    0 -12 19
    0 -12 -19
    0 12 19
    -1 -12 -19
    1 -12 19
    -1 12 19
    -1 -12 19
    1 -12 -19
    1 12 19
    2 -12 19
    -2 -12 -19
    -2 12 19
    -2 -12 19
    2 -12 -19
    2 12 19
    0 -13 -19
    0 -13 19
    0 13 19
    -1 -13 -19
    -1 13 19
    1 -13 19
    1 13 19
    -1 -13 19
    1 -13 -19
    0 -14 -19
    0 14 19
    0 -14 19
    -1 14 19
    -1 -14 -19
    1 -14 19
    -1 -14 19
    1 14 19
    1 -14 -19
    0 0 -20
    0 0 20
    1 0 -20
    -1 0 20
    -1 0 -20
    2 0 20
    2 0 20
    3 0 20
    3 0 20
    0 1 20
    0 -1 -20
    0 -1 20
    0 1 -20
    0 1 20
    -1 1 20
    1 1 -20
    1 -1 20
    -1 1 20
    -1 -1 -20
    -1 1 -20
    -1 -1 20
    1 -1 -20
    1 1 20
    2 -1 20
    2 -1 20
    2 1 20
    2 1 20
    3 -1 20
    3 -1 20
    3 1 20
    3 1 20
    0 2 -20
    0 2 20
    0 2 20
    0 -2 -20
    0 -2 20
    1 -2 20
    1 2 -20
    -1 -2 -20
    1 -2 20
    -1 2 20
    -1 2 20
    1 -2 -20
    1 2 20
    -1 2 -20
    1 -2 -20
    2 -2 20
    2 -2 20
    2 2 20
    2 2 20
    3 -2 20
    3 -2 20
    3 2 20
    3 2 20
    0 3 20
    0 -3 -20
    0 -3 20
    0 3 20
    -1 -3 -20
    -1 3 20
    1 -3 20
    1 -3 20
    1 3 -20
    1 3 20
    1 -3 -20
    -1 -3 20
    1 -3 -20
    -1 3 -20
    2 -3 20
    2 -3 20
    2 3 20
    3 -3 20
    3 -3 20
    3 3 20
    0 4 20
    0 4 20
    0 -4 20
    0 4 -20
    0 -4 -20
    -1 4 20
    1 -4 20
    1 4 -20
    -1 -4 -20
    1 -4 20
    -1 4 -20
    1 4 20
    1 -4 -20
    -1 -4 20
    1 -4 -20
    2 -4 20
    2 -4 20
    -2 4 20
    2 4 20
    -3 4 20
    3 -4 20
    3 -4 20
    3 4 20
    0 -5 20
    0 5 -20
    0 -5 -20
    0 5 20
    0 5 20
    0 -5 -20
    -1 5 20
    1 5 -20
    1 -5 20
    -1 -5 -20
    -1 5 20
    1 -5 20
    1 5 20
    -1 -5 20
    1 5 20
    1 -5 -20
    1 -5 -20
    -2 5 20
    2 -5 20
    2 -5 20
    2 5 20
    3 -5 20
    3 -5 20
    -3 5 20
    3 5 20
    0 6 20
    0 -6 20
    0 -6 -20
    0 6 -20
    0 6 20
    0 -6 -20
    -1 6 20
    1 -6 20
    1 -6 20
    -1 -6 -20
    1 6 20
    -1 -6 20
    1 6 20
    2 -6 20
    -2 6 20
    2 6 20
    2 -6 -20
    3 -6 20
    3 -6 20
    -3 6 20
    0 -7 -20
    0 -7 20
    0 -7 -20
    0 7 20
    1 -7 20
    -1 7 20
    -1 -7 20
    1 7 20
    1 -7 -20
    -2 7 20
    2 -7 20
    2 -7 20
    2 -7 -20
    -3 7 20
    3 -7 20
    3 -7 20
    0 -8 -20
    0 8 20
    0 -8 20
    1 -8 20
    -1 8 20
    -1 -8 -20
    1 -8 -20
    1 8 20
    -1 -8 20
    2 -8 20
    -2 8 20
    2 -8 20
    2 -8 -20
    -3 -8 -20
    3 -8 20
    -3 8 20
    3 -8 20
    0 -9 20
    0 -9 -20
    0 9 20
    -1 9 20
    1 -9 20
    -1 -9 -20
    1 -9 -20
    -1 -9 20
    1 9 20
    2 -9 20
    -2 -9 -20
    -2 9 20
    2 -9 -20
    0 -10 20
    0 10 20
    0 -10 -20
    -1 10 20
    -1 -10 -20
    1 -10 20
    1 -10 -20
    -1 -10 20
    1 10 20
    -2 10 20
    2 -10 20
    -2 -10 -20
    2 -10 -20
    0 11 20
    0 -11 20
    0 -11 -20
    1 -11 20
    -1 -11 -20
    -1 11 20
    1 11 20
    1 -11 -20
    -1 -11 20
    2 -11 20
    -2 11 20
    -2 -11 -20
    2 -11 -20
    0 -12 -20
    0 -12 20
    0 12 20
    -1 12 20
    1 -12 20
    -1 -12 -20
    1 -12 -20
    1 12 20
    -1 -12 20
    0 -13 -20
    0 13 20
    0 -13 20
    -1 13 20
    -1 -13 -20
    1 -13 20
    -1 -13 20
    1 -13 -20
    1 13 20
    0 0 -21
    0 0 21
    -1 0 21
    -1 0 -21
    1 0 21
    2 0 21
    2 0 21
    3 0 21
    3 0 21
    0 1 21
    0 -1 21
    0 -1 -21
    -1 1 21
    1 -1 21
    -1 -1 -21
    -1 1 -21
    -1 -1 21
    1 1 21
    1 -1 -21
    2 -1 21
    2 -1 21
    2 1 21
    3 -1 21
    3 -1 21
    3 1 21
    0 2 21
    0 2 21
    0 -2 -21
    0 -2 21
    1 -2 21
    -1 2 21
    -1 -2 -21
    1 -2 -21
    1 2 21
    2 -2 21
    2 -2 21
    -2 2 21
    2 2 21
    3 -2 21
    3 -2 21
    3 2 21
    0 -3 21
    0 -3 -21
    0 -3 -21
    0 3 21
    -1 -3 -21
    1 -3 21
    -1 3 21
    1 3 21
    1 -3 -21
    2 -3 21
    -2 3 21
    2 -3 21
    2 3 21
    -3 3 21
    3 -3 21
    3 -3 21
    3 3 21
    0 -4 21
    0 -4 -21
    0 4 21
    0 -4 -21
    1 -4 21
    -1 4 21
    1 4 21
    1 -4 -21
    -1 -4 21
    2 -4 21
    -2 4 21
    2 -4 21
    2 4 21
    -3 4 21
    3 -4 21
    3 -4 21
    3 4 21
    0 -5 -21
    0 5 21
    0 -5 21
    1 -5 21
    -1 5 21
    -1 -5 21
    1 5 21
    1 -5 -21
    -2 5 21
    2 -5 21
    2 -5 21
    2 -5 -21
    2 5 21
    3 -5 21
    -3 5 21
    3 -5 21
    0 -6 -21
    0 -6 21
    0 6 21
    1 -6 21
    -1 6 21
    1 -6 -21
    1 6 21
    -1 -6 21
    1 6 21
    2 -6 21
    2 -6 21
    -2 6 21
    2 6 21
    2 -6 -21
    -3 6 21
    3 -6 21
    3 -6 21
    0 7 21
    0 -7 -21
    0 -7 21
    -1 7 21
    1 -7 21
    -1 -7 -21
    -1 -7 21
    1 -7 -21
    1 7 21
    -2 7 21
    2 -7 21
    2 -7 21
    2 -7 -21
    0 -8 21
    0 8 21
    0 -8 -21
    -1 8 21
    -1 -8 -21
    1 -8 21
    1 -8 -21
    -1 -8 21
    1 8 21
    -2 -8 -21
    -2 8 21
    2 -8 21
    2 -8 -21
    0 9 21
    0 -9 21
    0 -9 -21
    1 -9 21
    -1 9 21
    -1 -9 -21
    -1 -9 21
    1 -9 -21
    1 9 21
    -2 9 21
    -2 -9 -21
    2 -9 21
    2 -9 -21
    0 10 21
    0 -10 -21
    0 -10 21
    -1 -10 -21
    -1 10 21
    1 -10 21
    1 10 21
    -1 -10 21
    1 -10 -21
    2 -10 21
    -2 -10 -21
    -2 10 21
    2 -10 -21
    0 -11 -21
    0 -11 21
    0 11 21
    -1 11 21
    -1 -11 -21
    1 -11 21
    1 11 21
    1 -11 -21
    -1 -11 21
    0 -12 -21
    0 -12 21
    0 12 21
    -1 -12 -21
    -1 12 21
    1 -12 21
    1 12 21
    1 -12 -21
    -1 -12 21
    0 0 -22
    0 0 22
    -1 0 22
    -2 0 22
    2 0 22
    3 0 22
    -3 0 22
    0 1 -22
    0 -1 -22
    0 -1 22
    0 1 22
    -1 1 22
    1 -1 22
    -1 -1 22
    1 1 22
    2 -1 22
    -2 1 22
    -2 -1 22
    2 1 22
    3 -1 22
    -3 1 22
    3 1 22
    -3 -1 22
    0 -2 -22
    0 -2 22
    0 2 -22
    -1 2 22
    1 -2 22
    1 2 22
    1 -2 -22
    2 -2 22
    -2 2 22
    -2 -2 22
    2 2 22
    -3 2 22
    3 -2 22
    3 2 22
    -3 -2 22
    0 -3 -22
    0 -3 22
    0 3 22
    -1 3 22
    1 -3 22
    1 -3 -22
    1 3 22
    -2 3 22
    2 -3 22
    2 3 22
    -2 -3 22
    -3 3 22
    3 -3 22
    -3 -3 22
    3 3 22
    0 -4 22
    0 -4 -22
    0 4 22
    1 -4 22
    -1 4 22
    1 4 22
    1 -4 -22
    2 -4 22
    -2 4 22
    2 4 22
    0 -5 22
    0 -5 -22
    0 5 22
    1 -5 22
    -1 5 22
    1 -5 -22
    -1 -5 22
    1 5 22
    -2 5 22
    2 -5 22
    2 5 22
    0 -6 -22
    0 6 22
    0 -6 22
    -1 6 22
    1 -6 22
    -1 -6 -22
    1 -6 -22
    -1 -6 22
    -2 6 22
    2 -6 22
    2 -6 -22
    0 -7 -22
    0 7 22
    1 -7 22
    -1 -7 -22
    -1 7 22
    -1 -7 22
    1 -7 -22
    1 7 22
    -2 -7 -22
    -2 7 22
    2 -7 22
    2 -7 -22
    0 8 22
    0 -8 22
    0 -8 -22
    -1 -8 -22
    -1 8 22
    1 -8 22
    1 8 22
    1 -8 -22
    -1 -8 22
    -2 8 22
    -2 -8 -22
    2 -8 22
    2 -8 -22
    0 9 22
    0 -9 -22
    0 -9 22
    1 -9 22
    -1 9 22
    -1 -9 -22
    -1 -9 22
    1 9 22
    1 -9 -22
    2 -9 22
    0 -10 -22
    0 10 22
    0 -10 22
    -1 -10 -22
    -1 10 22
    1 -10 22
    -1 -10 22
    1 -10 -22
    0 -11 -22
    0 11 22
    0 -11 22
    -1 11 22
    -1 -11 -22
    1 -11 22
    -1 -11 22
    1 11 22
    1 -11 -22
    0 0 23
    0 0 -23
    1 0 23
    -2 0 23
    2 0 23
    0 -1 -23
    0 -1 23
    0 1 -23
    -1 1 23
    1 -1 23
    1 1 23
    2 -1 23
    -2 1 23
    -2 -1 23
    2 1 23
    0 -2 -23
    0 -2 23
    -1 2 23
    1 -2 23
    1 2 23
    -2 2 23
    2 -2 23
    -2 -2 23
    2 2 23
    0 -3 23
    0 -3 -23
    -1 3 23
    1 -3 23
    1 3 23
    1 -3 -23
    2 -3 23
    -2 3 23
    2 3 23
    0 -4 -23
    0 4 23
    -1 4 23
    1 -4 23
    1 -4 -23
    1 4 23
    2 -4 23
    -2 4 23
    2 4 23
    0 -5 23
    0 -5 -23
    0 5 23
    -1 5 23
    1 -5 23
    -1 -5 -23
    1 -5 -23
    2 -5 23
    -2 5 23
    0 6 23
    0 -6 23
    0 -6 -23
    -1 -6 -23
    -1 6 23
    1 -6 23
    1 -6 -23
    -2 -6 -23
    2 -6 23
    -2 6 23
    0 -7 23
    0 7 23
    0 -7 -23
    -1 -7 -23
    1 -7 23
    -1 7 23
    1 -7 -23
    -1 -7 23
    -2 7 23
    2 -7 23
    -2 -7 -23
    0 8 23
    0 -8 -23
    0 -8 23
    -1 -8 -23
    1 -8 23
    -1 8 23
    -1 -8 23
    1 -8 -23
    0 -9 23
    0 -9 -23
    0 9 23
    1 -9 23
    -1 -9 -23
    1 -9 -23
    0 10 23
    0 -10 -23
    0 -10 23
    0 0 -24
    1 0 24
    2 0 24
    0 -1 -24
    1 -1 24
    1 1 24
    2 -1 24
    -2 1 24
    2 1 24
    0 -2 -24
    0 -2 24
    -1 2 24
    -1 -2 -24
    1 -2 24
    1 2 24
    2 -2 24
    -2 2 24
    0 -3 -24
    0 -3 24
    -1 -3 -24
    -1 3 24
    1 -3 24
    -1 3 -24
    1 3 24
    2 -3 24
    -2 3 24
    2 3 24
    0 -4 24
    0 -4 -24
    1 -4 24
    -1 4 24
    -1 -4 -24
    1 -4 -24
    -2 4 24
    2 -4 24
    -2 -4 -24
    0 -5 -24
    0 -5 24
    1 -5 24
    -1 -5 -24
    -1 5 24
    1 -5 -24
    0 -6 -24
    0 -6 24
    1 -6 24
    -1 6 24
    -1 -6 -24
    1 -6 -24
    0 7 24
    0 -7 24
    0 -7 -24
    -1 7 24
    1 -7 24
    -1 -7 -24
    1 -7 -24
    0 -8 24
    0 -8 -24
    -1 0 -25
    1 0 25
    0 -1 -25
    -1 -1 -25
    1 -1 25
    -1 1 -25
    0 -2 -25
    1 -2 25
    -1 -2 -25
    0 -3 -25
    -1 -3 -25
    1 -3 25
    0 -4 -25
    -1 -4 -25
    1 -4 25
    0 -5 25
    0 -5 -25
    1 -5 25
    -1 -5 -25
    0 -6 -25
_diffrn_reflns_number     14411
_diffrn_reflns_av_R_equivalents     0.1281
_diffrn_reflns_av_unetI/netI     0.1033
_diffrn_reflns_theta_min     3.233
_diffrn_reflns_theta_max     68.313
_diffrn_reflns_theta_full     67.679
_diffrn_measured_fraction_theta_max     0.994
_diffrn_measured_fraction_theta_full     0.996
_diffrn_reflns_limit_h_min     -5
_diffrn_reflns_limit_h_max     5
_diffrn_reflns_limit_k_min     -20
_diffrn_reflns_limit_k_max     20
_diffrn_reflns_limit_l_min     -25
_diffrn_reflns_limit_l_max     25
_refine_special_details     ?
_reflns_number_total     3215
_reflns_number_gt     1954
_reflns_threshold_expression     'I > 2\s(I)'
_refine_ls_structure_factor_coef     Fsqd
_refine_ls_matrix_type     full
_refine_ls_R_factor_all     0.1163
_refine_ls_R_factor_gt     0.0596
_refine_ls_wR_factor_gt     0.1212
_refine_ls_wR_factor_ref     0.1455
_refine_ls_goodness_of_fit_ref     1.018
_refine_ls_restrained_S_all     1.003
_refine_ls_number_reflns     3215
_refine_ls_number_parameters     297
_refine_ls_number_restraints     127
_refine_ls_hydrogen_treatment     mixed
_refine_ls_weighting_scheme     calc
_refine_ls_weighting_details
              'w=1/[\s^2^(Fo^2^)+(0.0594P)^2^+0.1157P] where P=(Fo^2^+2Fc^2^)/3'
_atom_sites_solution_hydrogens     mixed
_atom_sites_solution_primary     ?
_atom_sites_solution_secondary     ?
_refine_ls_shift/su_max     0.000
_refine_ls_shift/su_mean     0.000
_refine_diff_density_max     0.252
_refine_diff_density_min     -0.305
_refine_ls_extinction_method     none
_refine_ls_extinction_coef     .
_refine_ls_abs_structure_details
;
Flack <i>x</i> determined using 544 quotients
[(<i>I</i>^+^)-(<i>I</i>^-^)]/[(<i>I</i>^+^)+(<i>I</i>^-^)]
(Parsons <i>et al.</i>,  2013)
;
_refine_ls_abs_structure_Flack     0.02(3)
loop_
    _atom_type_symbol
    _atom_type_description
    _atom_type_scat_dispersion_real
    _atom_type_scat_dispersion_imag
    _atom_type_scat_source
    'C' 'C' 0.0181 0.0091
                         'International Tables Vol C Tables 4.2.6.8 and 6.1.1.4'
    'H' 'H' 0.0000 0.0000
                         'International Tables Vol C Tables 4.2.6.8 and 6.1.1.4'
    'N' 'N' 0.0311 0.0180
                         'International Tables Vol C Tables 4.2.6.8 and 6.1.1.4'
    'O' 'O' 0.0492 0.0322
                         'International Tables Vol C Tables 4.2.6.8 and 6.1.1.4'
    'S' 'S' 0.3331 0.5567
                         'International Tables Vol C Tables 4.2.6.8 and 6.1.1.4'
_computing_data_collection
;
SAINT (Bruker, 2016)
;
_computing_cell_refinement
;
SAINT (Bruker, 2016)
;
_computing_data_reduction
;
SAINT (Bruker, 2016)
;
_computing_structure_solution
;
SHELXT (Sheldrick, 2015a)
;
_computing_structure_refinement
;
SHELXL  (Sheldrick, 2015b)
;
_computing_molecular_graphics
;
<i>OLEX2</i> (Dolomanov <i>et al.</i>,  2009)
;
_computing_publication_material
;
<i>OLEX2</i> (Dolomanov <i>et al.</i>,  2009)
;
loop_
    _atom_site_type_symbol
    _atom_site_label
    _atom_site_fract_x
    _atom_site_fract_y
    _atom_site_fract_z
    _atom_site_U_iso_or_equiv
    _atom_site_adp_type
    _atom_site_calc_flag
    _atom_site_occupancy
    _atom_site_disorder_assembly
    _atom_site_disorder_group
    O O1 0.1910(13) 0.4734(3) 0.5240(2) 0.0496(15) Uani d 1 . .
    O O2 0.3613(13) 0.3637(3) 0.4870(2) 0.0478(15) Uani d 1 . .
    C C3 0.3498(19) 0.4351(5) 0.4898(3) 0.046(2) Uani d 1 . .
    C C4 0.5398(18) 0.4812(4) 0.4497(3) 0.0386(19) Uani d 1 . .
    C C5 0.577(2) 0.5565(4) 0.4568(3) 0.048(2) Uani d 1 . .
    H H5 0.477736 0.579712 0.489583 0.057 Uiso calc 1 . .
    C C6 0.756(2) 0.6079(5) 0.4189(3) 0.053(2) Uani d 1 . .
    H H6A 0.943643 0.611709 0.437976 0.064 Uiso calc 1 . .
    H H6B 0.672455 0.659595 0.418555 0.064 Uiso calc 1 . .
    S S7 0.7947(5) 0.57482(13) 0.34071(8) 0.0534(6) Uani d 1 . .
    C C8 0.9042(19) 0.4805(4) 0.3648(3) 0.043(2) Uani d 1 . .
    H H8 1.093338 0.480121 0.384487 0.052 Uiso calc 1 . .
    N N9 0.6880(14) 0.4440(3) 0.4024(2) 0.0381(16) Uani d 1 . .
    C C10 0.626(2) 0.3886(4) 0.3593(3) 0.043(2) Uani d 1 . .
    O O11 0.4465(13) 0.3410(3) 0.3547(2) 0.0452(14) Uani d 1 . .
    C C12 0.8659(17) 0.4161(4) 0.3178(3) 0.041(2) Uani d 1 . .
    H H12 1.027651 0.379824 0.317186 0.049 Uiso calc 1 . .
    N N13 0.7684(15) 0.4356(4) 0.2567(2) 0.0389(16) Uani d 1 . .
    H H13 0.587(7) 0.442(4) 0.247(3) 0.047 Uiso d 1 . .
    C C14 0.955(2) 0.4546(4) 0.2131(3) 0.0386(19) Uani d 1 . .
    O O15 1.2075(14) 0.4538(3) 0.2209(2) 0.0522(16) Uani d 1 . .
    C C16 0.8241(17) 0.4785(4) 0.1533(3) 0.0360(18) Uani d 1 . .
    C C17 0.8370(17) 0.5608(4) 0.1416(3) 0.0373(19) Uani d 1 . .
    C C18 1.0011(19) 0.6113(4) 0.1705(3) 0.047(2) Uani d 1 . .
    H H18 1.132680 0.598209 0.201402 0.057 Uiso calc 1 . .
    S S19 0.9437(5) 0.70346(12) 0.14471(9) 0.0518(6) Uani d 1 . .
    C C20 0.6983(19) 0.6708(4) 0.0931(3) 0.045(2) Uani d 1 . .
    N N21 0.5589(17) 0.7123(4) 0.0538(3) 0.0439(17) Uani d 1 . .
    H H21A 0.586(19) 0.7617(17) 0.054(4) 0.06(3) Uiso d 1 . .
    H H21B 0.448(15) 0.690(4) 0.027(3) 0.07(3) Uiso d 1 . .
    N N22 0.6717(15) 0.5942(4) 0.0971(2) 0.0402(17) Uani d 1 . .
    H H22 0.548(16) 0.568(4) 0.075(4) 0.09(4) Uiso d 1 . .
    C C23 0.6960(18) 0.4289(4) 0.1170(3) 0.0421(19) Uani d 1 . .
    H H23 0.609951 0.447977 0.080944 0.051 Uiso calc 0.841(11) A 1
    H H23A 0.641091 0.447275 0.077935 0.051 Uiso calc 0.159(11) A 2
    C C24A 0.677(4) 0.3432(5) 0.1291(4) 0.044(4) Uani d 0.841(11) A 1
    H H24A 0.792881 0.329912 0.165094 0.053 Uiso calc 0.841(11) A 1
    H H24B 0.480167 0.329273 0.138372 0.053 Uiso calc 0.841(11) A 1
    C C25A 0.773(3) 0.3002(6) 0.0761(4) 0.042(3) Uani d 0.841(11) A 1
    O O26A 0.6199(19) 0.2666(5) 0.0399(3) 0.064(3) Uani d 0.841(11) A 1
    O O27A 1.0463(18) 0.3017(4) 0.0688(3) 0.058(2) Uani d 0.841(11) A 1
    H H27A 1.087486 0.282934 0.034547 0.087 Uiso calc 0.841(11) A 1
    C C24B 0.63(2) 0.3455(15) 0.1308(17) 0.050(15) Uani d 0.159(11) A 2
    H H24C 0.781827 0.322157 0.154177 0.060 Uiso calc 0.159(11) A 2
    H H24D 0.454938 0.342949 0.156221 0.060 Uiso calc 0.159(11) A 2
    C C25B 0.582(10) 0.3031(19) 0.0741(18) 0.063(12) Uani d 0.159(11) A 2
    O O26B 0.401(12) 0.318(3) 0.037(2) 0.130(19) Uani d 0.159(11) A 2
    O O27B 0.760(13) 0.247(3) 0.066(3) 0.118(19) Uani d 0.159(11) A 2
    H H27B 0.777928 0.237818 0.028830 0.177 Uiso calc 0.159(11) A 2
loop_
    _atom_site_aniso_label
    _atom_site_aniso_U_11
    _atom_site_aniso_U_22
    _atom_site_aniso_U_33
    _atom_site_aniso_U_12
    _atom_site_aniso_U_13
    _atom_site_aniso_U_23
    O1 0.066(4) 0.048(3) 0.035(3) 0.004(3) 0.013(3) -0.003(2)
    O2 0.068(4) 0.042(3) 0.034(3) 0.006(3) 0.004(3) 0.002(2)
    C3 0.059(6) 0.054(6) 0.023(4) 0.003(5) -0.006(4) -0.002(4)
    C4 0.048(6) 0.047(5) 0.021(3) 0.004(4) -0.001(4) -0.002(3)
    C5 0.062(6) 0.050(5) 0.031(4) 0.001(5) -0.001(4) -0.001(4)
    C6 0.067(7) 0.046(5) 0.046(4) 0.001(5) 0.002(5) -0.011(4)
    S7 0.0756(17) 0.0481(12) 0.0365(10) -0.0027(12) 0.0074(11) 0.0017(9)
    C8 0.054(6) 0.046(5) 0.029(4) -0.005(4) -0.001(4) -0.001(3)
    N9 0.050(4) 0.042(4) 0.022(3) -0.002(3) 0.005(3) -0.001(2)
    C10 0.063(7) 0.040(5) 0.025(4) 0.008(5) -0.004(4) 0.004(3)
    O11 0.065(4) 0.046(3) 0.025(2) 0.002(3) 0.000(3) 0.002(2)
    C12 0.048(6) 0.050(5) 0.025(4) 0.005(4) 0.002(4) 0.001(3)
    N13 0.050(5) 0.050(4) 0.017(3) 0.003(4) -0.003(3) 0.002(3)
    C14 0.046(6) 0.039(4) 0.031(4) -0.001(4) -0.004(4) -0.003(3)
    O15 0.040(4) 0.080(4) 0.037(3) 0.003(3) -0.002(3) 0.013(3)
    C16 0.044(5) 0.044(4) 0.020(3) 0.000(4) 0.005(3) -0.001(3)
    C17 0.051(5) 0.042(5) 0.019(3) 0.001(4) 0.001(4) -0.001(3)
    C18 0.063(7) 0.046(5) 0.033(4) 0.002(4) 0.000(4) -0.002(3)
    S19 0.0628(15) 0.0459(12) 0.0466(11) -0.0040(12) -0.0053(11) -0.0022(10)
    C20 0.069(7) 0.041(5) 0.025(4) -0.002(5) 0.008(4) 0.000(3)
    N21 0.068(5) 0.035(4) 0.029(3) -0.002(4) 0.000(4) 0.002(3)
    N22 0.051(5) 0.044(5) 0.025(3) -0.001(4) 0.000(3) -0.001(3)
    C23 0.060(5) 0.045(5) 0.021(3) 0.004(4) 0.001(4) 0.006(3)
    C24A 0.063(10) 0.041(6) 0.029(6) 0.001(6) -0.003(6) -0.003(5)
    C25A 0.059(8) 0.037(6) 0.029(5) 0.003(6) -0.002(5) 0.008(4)
    O26A 0.074(7) 0.083(6) 0.034(4) -0.013(5) -0.004(4) -0.018(4)
    O27A 0.072(6) 0.065(5) 0.036(4) 0.010(5) -0.001(4) -0.013(3)
    C24B 0.07(3) 0.05(3) 0.03(2) 0.00(2) 0.01(2) 0.00(2)
    C25B 0.09(2) 0.06(2) 0.043(19) -0.01(2) -0.001(18) -0.015(17)
    O26B 0.15(3) 0.12(4) 0.11(3) -0.01(3) -0.07(3) -0.02(3)
    O27B 0.14(4) 0.09(3) 0.13(4) 0.02(3) 0.01(3) -0.05(3)
_geom_special_details
;
 All esds (except the esd in the dihedral angle between two l.s. planes)
 are estimated using the full covariance matrix.  The cell esds are taken
 into account individually in the estimation of esds in distances, angles
 and torsion angles; correlations between esds in cell parameters are only
 used when they are defined by crystal symmetry.  An approximate (isotropic)
 treatment of cell esds is used for estimating esds involving l.s. planes.
;
loop_
    _geom_bond_atom_site_label_1
    _geom_bond_atom_site_label_2
    _geom_bond_site_symmetry_2
    _geom_bond_distance
    _geom_bond_publ_flag
    O1 C3 . 1.258(9) ?
    O2 C3 . 1.254(9) ?
    C3 C4 . 1.497(11) ?
    C4 C5 . 1.340(10) ?
    C4 N9 . 1.412(9) ?
    C5 H5 . 0.9500 ?
    C5 C6 . 1.493(11) ?
    C6 H6A . 0.9900 ?
    C6 H6B . 0.9900 ?
    C6 S7 . 1.814(8) ?
    S7 C8 . 1.812(8) ?
    C8 H8 . 1.0000 ?
    C8 N9 . 1.467(10) ?
    C8 C12 . 1.536(10) ?
    N9 C10 . 1.384(9) ?
    C10 O11 . 1.202(9) ?
    C10 C12 . 1.536(11) ?
    C12 H12 . 1.0000 ?
    C12 N13 . 1.455(8) ?
    N13 H13 . 0.90(3) ?
    N13 C14 . 1.345(10) ?
    C14 O15 . 1.220(9) ?
    C14 C16 . 1.506(10) ?
    C16 C17 . 1.466(10) ?
    C16 C23 . 1.327(10) ?
    C17 C18 . 1.340(10) ?
    C17 N22 . 1.382(9) ?
    C18 H18 . 0.9500 ?
    C18 S19 . 1.732(8) ?
    S19 C20 . 1.724(8) ?
    C20 N21 . 1.307(10) ?
    C20 N22 . 1.351(10) ?
    N21 H21A . 0.87(3) ?
    N21 H21B . 0.88(3) ?
    N22 H22 . 0.89(3) ?
    C23 H23 . 0.9500 ?
    C23 H23A . 0.9500 ?
    C23 C24A . 1.527(11) ?
    C23 C24B . 1.527(16) ?
    C24A H24A . 0.9900 ?
    C24A H24B . 0.9900 ?
    C24A C25A . 1.456(14) ?
    C25A O26A . 1.226(12) ?
    C25A O27A . 1.315(12) ?
    O27A H27A . 0.8400 ?
    C24B H24C . 0.9900 ?
    C24B H24D . 0.9900 ?
    C24B C25B . 1.460(18) ?
    C25B O26B . 1.21(2) ?
    C25B O27B . 1.31(2) ?
    O27B H27B . 0.8400 ?
loop_
    _geom_angle_atom_site_label_1
    _geom_angle_atom_site_label_2
    _geom_angle_atom_site_label_3
    _geom_angle_site_symmetry_1
    _geom_angle_site_symmetry_3
    _geom_angle
    _geom_angle_publ_flag
    O1 C3 C4 . . 115.1(7) ?
    O2 C3 O1 . . 126.0(8) ?
    O2 C3 C4 . . 118.9(7) ?
    C5 C4 C3 . . 122.9(7) ?
    C5 C4 N9 . . 118.2(7) ?
    N9 C4 C3 . . 118.9(6) ?
    C4 C5 H5 . . 116.4 ?
    C4 C5 C6 . . 127.3(7) ?
    C6 C5 H5 . . 116.4 ?
    C5 C6 H6A . . 109.0 ?
    C5 C6 H6B . . 109.0 ?
    C5 C6 S7 . . 112.8(5) ?
    H6A C6 H6B . . 107.8 ?
    S7 C6 H6A . . 109.0 ?
    S7 C6 H6B . . 109.0 ?
    C8 S7 C6 . . 92.7(3) ?
    S7 C8 H8 . . 113.0 ?
    N9 C8 S7 . . 111.0(6) ?
    N9 C8 H8 . . 113.0 ?
    N9 C8 C12 . . 88.3(5) ?
    C12 C8 S7 . . 116.2(5) ?
    C12 C8 H8 . . 113.0 ?
    C4 N9 C8 . . 124.2(6) ?
    C10 N9 C4 . . 135.7(7) ?
    C10 N9 C8 . . 94.2(5) ?
    N9 C10 C12 . . 91.4(6) ?
    O11 C10 N9 . . 134.1(7) ?
    O11 C10 C12 . . 134.4(7) ?
    C8 C12 H12 . . 112.6 ?
    C10 C12 C8 . . 85.7(5) ?
    C10 C12 H12 . . 112.6 ?
    N13 C12 C8 . . 118.6(6) ?
    N13 C12 C10 . . 112.2(7) ?
    N13 C12 H12 . . 112.6 ?
    C12 N13 H13 . . 124(5) ?
    C14 N13 C12 . . 119.9(7) ?
    C14 N13 H13 . . 116(5) ?
    N13 C14 C16 . . 114.2(8) ?
    O15 C14 N13 . . 123.5(7) ?
    O15 C14 C16 . . 122.3(7) ?
    C17 C16 C14 . . 114.1(6) ?
    C23 C16 C14 . . 121.7(7) ?
    C23 C16 C17 . . 124.1(6) ?
    C18 C17 C16 . . 126.3(7) ?
    C18 C17 N22 . . 112.7(7) ?
    N22 C17 C16 . . 121.0(7) ?
    C17 C18 H18 . . 124.2 ?
    C17 C18 S19 . . 111.7(6) ?
    S19 C18 H18 . . 124.2 ?
    C20 S19 C18 . . 90.6(4) ?
    N21 C20 S19 . . 126.2(7) ?
    N21 C20 N22 . . 123.2(8) ?
    N22 C20 S19 . . 110.5(6) ?
    C20 N21 H21A . . 118(6) ?
    C20 N21 H21B . . 120(6) ?
    H21A N21 H21B . . 122(8) ?
    C17 N22 H22 . . 123(6) ?
    C20 N22 C17 . . 114.4(7) ?
    C20 N22 H22 . . 123(6) ?
    C16 C23 H23 . . 117.6 ?
    C16 C23 H23A . . 116.2 ?
    C16 C23 C24A . . 124.7(8) ?
    C16 C23 C24B . . 128(2) ?
    C24A C23 H23 . . 117.6 ?
    C24B C23 H23A . . 116.2 ?
    C23 C24A H24A . . 109.5 ?
    C23 C24A H24B . . 109.5 ?
    H24A C24A H24B . . 108.1 ?
    C25A C24A C23 . . 110.6(8) ?
    C25A C24A H24A . . 109.5 ?
    C25A C24A H24B . . 109.5 ?
    O26A C25A C24A . . 125.0(14) ?
    O26A C25A O27A . . 121.4(9) ?
    O27A C25A C24A . . 113.6(12) ?
    C25A O27A H27A . . 109.5 ?
    C23 C24B H24C . . 109.5 ?
    C23 C24B H24D . . 109.5 ?
    H24C C24B H24D . . 108.1 ?
    C25B C24B C23 . . 111(2) ?
    C25B C24B H24C . . 109.5 ?
    C25B C24B H24D . . 109.5 ?
    O26B C25B C24B . . 124(4) ?
    O26B C25B O27B . . 123(4) ?
    O27B C25B C24B . . 114(4) ?
    C25B O27B H27B . . 109.5 ?
loop_
    _geom_torsion_atom_site_label_1
    _geom_torsion_atom_site_label_2
    _geom_torsion_atom_site_label_3
    _geom_torsion_atom_site_label_4
    _geom_torsion_site_symmetry_1
    _geom_torsion_site_symmetry_2
    _geom_torsion_site_symmetry_3
    _geom_torsion_site_symmetry_4
    _geom_torsion
    _geom_torsion_publ_flag
    O1 C3 C4 C5 . . . . 11.5(11) ?
    O1 C3 C4 N9 . . . . -168.8(7) ?
    O2 C3 C4 C5 . . . . -168.4(8) ?
    O2 C3 C4 N9 . . . . 11.4(11) ?
    C3 C4 C5 C6 . . . . -178.8(8) ?
    C3 C4 N9 C8 . . . . -172.5(7) ?
    C3 C4 N9 C10 . . . . 42.2(11) ?
    C4 C5 C6 S7 . . . . 28.5(12) ?
    C4 N9 C10 O11 . . . . -19.3(14) ?
    C4 N9 C10 C12 . . . . 157.0(8) ?
    C5 C4 N9 C8 . . . . 7.2(11) ?
    C5 C4 N9 C10 . . . . -138.0(8) ?
    C5 C6 S7 C8 . . . . -52.2(7) ?
    C6 S7 C8 N9 . . . . 59.2(6) ?
    C6 S7 C8 C12 . . . . 158.0(7) ?
    S7 C8 N9 C4 . . . . -44.1(8) ?
    S7 C8 N9 C10 . . . . 112.3(5) ?
    S7 C8 C12 C10 . . . . -107.9(6) ?
    S7 C8 C12 N13 . . . . 5.0(10) ?
    C8 N9 C10 O11 . . . . -171.1(9) ?
    C8 N9 C10 C12 . . . . 5.2(6) ?
    C8 C12 N13 C14 . . . . 88.2(9) ?
    N9 C4 C5 C6 . . . . 1.4(13) ?
    N9 C8 C12 C10 . . . . 4.7(5) ?
    N9 C8 C12 N13 . . . . 117.6(7) ?
    N9 C10 C12 C8 . . . . -4.9(6) ?
    N9 C10 C12 N13 . . . . -124.1(6) ?
    C10 C12 N13 C14 . . . . -174.4(6) ?
    O11 C10 C12 C8 . . . . 171.3(9) ?
    O11 C10 C12 N13 . . . . 52.2(12) ?
    C12 C8 N9 C4 . . . . -161.7(7) ?
    C12 C8 N9 C10 . . . . -5.2(6) ?
    C12 N13 C14 O15 . . . . 2.8(11) ?
    C12 N13 C14 C16 . . . . -176.1(6) ?
    N13 C14 C16 C17 . . . . 105.8(8) ?
    N13 C14 C16 C23 . . . . -70.5(10) ?
    C14 C16 C17 C18 . . . . 15.9(11) ?
    C14 C16 C17 N22 . . . . -164.4(7) ?
    C14 C16 C23 C24A . . . . -3.0(15) ?
    C14 C16 C23 C24B . . . . 8(5) ?
    O15 C14 C16 C17 . . . . -73.1(9) ?
    O15 C14 C16 C23 . . . . 110.6(10) ?
    C16 C17 C18 S19 . . . . -178.0(6) ?
    C16 C17 N22 C20 . . . . 177.7(7) ?
    C16 C23 C24A C25A . . . . -127.6(12) ?
    C16 C23 C24B C25B . . . . -159(3) ?
    C17 C16 C23 C24A . . . . -179.0(11) ?
    C17 C16 C23 C24B . . . . -168(5) ?
    C17 C18 S19 C20 . . . . -1.1(6) ?
    C18 C17 N22 C20 . . . . -2.5(9) ?
    C18 S19 C20 N21 . . . . -178.7(8) ?
    C18 S19 C20 N22 . . . . -0.3(6) ?
    S19 C20 N22 C17 . . . . 1.6(8) ?
    N21 C20 N22 C17 . . . . -179.9(7) ?
    N22 C17 C18 S19 . . . . 2.2(9) ?
    C23 C16 C17 C18 . . . . -167.9(8) ?
    C23 C16 C17 N22 . . . . 11.9(12) ?
    C23 C24A C25A O26A . . . . -104.7(14) ?
    C23 C24A C25A O27A . . . . 73.7(15) ?
    C23 C24B C25B O26B . . . . -61(7) ?
    C23 C24B C25B O27B . . . . 119(7) ?
loop_
    _geom_hbond_atom_site_label_D
    _geom_hbond_atom_site_label_H
    _geom_hbond_atom_site_label_A
    _geom_hbond_site_symmetry_A
    _geom_hbond_distance_DH
    _geom_hbond_distance_HA
    _geom_hbond_distance_DA
    _geom_hbond_angle_DHA
    _geom_hbond_publ_flag
    N13 H13 O15 1_455 0.90(3) 1.91(3) 2.807(9) 177(7) yes
    N21 H21A O2 3_655 0.87(3) 2.02(5) 2.824(8) 153(8) yes
    N21 H21B O2 2_564 0.88(3) 1.96(4) 2.816(9) 164(8) yes
    N22 H22 O1 2_564 0.89(3) 1.75(3) 2.637(9) 172(9) yes
    O27A H27A O26A 4 0.84 1.85 2.683(9) 170 yes
    O27B H27B O26B 4 0.84 1.84 2.62(6) 154 yes
    C12 H12 O11 1_655 1.00 2.27 3.172(10) 150 yes
    C23 H23 O1 2_564 0.95 2.35 3.237(9) 156 yes
_shelx_space_group_comment
;
The symmetry employed for this shelxl refinement is uniquely defined
by the following loop, which should always be used as a source of
symmetry information in preference to the above space-group names.
They are only intended as comments.
;
_shelx_estimated_absorpt_T_min     0.889
_shelx_estimated_absorpt_T_max     0.970
_iucr_refine_instructions_details
;
TITL ext_cat_pf_06264006_00_0003_de_a.res in P2(1)2(1)2(1)
    pf_06264006_00_0003_dehydr_100k.res
    created by SHELXL-2018/3 at 10:05:06 on 28-Sep-2021
REM Old TITL EXT_CAT_PF_06264006_00_0003_DE in P2(1)2(1)2(1)
REM SHELXT solution in P2(1)2(1)2(1): R1 0.145, Rweak 0.069, Alpha 0.009
REM <I/s> 0.508 for 25 systematic absences, Orientation as input
REM Flack x = 0.057 ( 0.031 ) from 555 Parsons' quotients
REM Formula found by SHELXT: C16 N3 O6 S2
CELL 1.54178 4.7727 17.5228 21.8526 90 90 90
ZERR 4 0.0002 0.0008 0.0009 0 0 0
LATT -1
SYMM 0.5-X,-Y,0.5+Z
SYMM -X,0.5+Y,0.5-Z
SYMM 0.5+X,0.5-Y,-Z
SFAC C H N O S
UNIT 60 56 16 24 8
EQIV $1 1+X,+Y,+Z
EQIV $2 -1+X,+Y,+Z
EQIV $3 0.5-X,1-Y,-0.5+Z
EQIV $4 1-X,0.5+Y,0.5-Z
EQIV $5 0.5+X,0.5-Y,-Z
DFIX 0.89 N21 H21a N21 H21b N22 H22 N13 H13
DFIX 1.31 O27B C25B
DFIX 1.21 O26B C25B
SADI 0.01 C25A C24A C25B C24B
SADI 0.01 C24B C23 C24A C23
DANG 2.36 C24B O27B
DANG 2.4 C24B O26B
DANG 2.53 C25B C23
DANG 2.22 O26B O27B
RIGU C24B C25B O26B O27B
SIMU C24B C24A C25A O27B O27A C25B O26A O26B
FLAT C24B C25B O26B O27B
L.S. 40 0 0
PLAN  5
SIZE 0.04 0.01 0.01
TEMP -173.15
CONF
HTAB C12 O11_$1
HTAB N13 O15_$2
HTAB N21 O2_$3
HTAB N21 O2_$4
HTAB N22 O1_$3
HTAB C23 O1_$3
HTAB O27A O26A_$5
HTAB O27B O26B_$5
list 4
MORE -1
BOND $H
fmap 2 53
acta
WPDB -2
WPDB -2
REM <olex2.extras>
REM <HklSrc "%.\\pf_06264006_00_0003_dehydr_100k.hkl">
REM </olex2.extras>
WGHT    0.059400    0.115700
FVAR       0.17619   0.84054
O1    4    0.190997    0.473421    0.523993    11.00000    0.06643    0.04759 =
         0.03468   -0.00264    0.01289    0.00409
O2    4    0.361305    0.363691    0.486983    11.00000    0.06791    0.04187 =
         0.03370    0.00247    0.00400    0.00632
C3    1    0.349847    0.435083    0.489826    11.00000    0.05905    0.05423 =
         0.02328   -0.00207   -0.00624    0.00253
C4    1    0.539793    0.481170    0.449723    11.00000    0.04766    0.04714 =
         0.02100   -0.00196   -0.00113    0.00441
C5    1    0.576699    0.556451    0.456798    11.00000    0.06223    0.04955 =
         0.03116   -0.00052   -0.00051    0.00136
AFIX  43
H5    2    0.477736    0.579712    0.489583    11.00000   -1.20000
AFIX   0
C6    1    0.755999    0.607884    0.418912    11.00000    0.06719    0.04605 =
         0.04594   -0.01118    0.00160    0.00068
AFIX  23
H6A   2    0.943643    0.611709    0.437976    11.00000   -1.20000
H6B   2    0.672455    0.659595    0.418555    11.00000   -1.20000
AFIX   0
S7    5    0.794703    0.574819    0.340713    11.00000    0.07556    0.04811 =
         0.03650    0.00174    0.00743   -0.00265
C8    1    0.904242    0.480465    0.364779    11.00000    0.05440    0.04563 =
         0.02922   -0.00116   -0.00050   -0.00527
AFIX  13
H8    2    1.093338    0.480121    0.384487    11.00000   -1.20000
AFIX   0
N9    3    0.687985    0.443961    0.402429    11.00000    0.04967    0.04214 =
         0.02246   -0.00050    0.00508   -0.00176
C10   1    0.626374    0.388632    0.359280    11.00000    0.06300    0.03968 =
         0.02526    0.00445   -0.00359    0.00754
O11   4    0.446501    0.340988    0.354692    11.00000    0.06459    0.04588 =
         0.02508    0.00204   -0.00035    0.00177
C12   1    0.865875    0.416082    0.317819    11.00000    0.04772    0.05042 =
         0.02512    0.00128    0.00242    0.00492
AFIX  13
H12   2    1.027651    0.379824    0.317186    11.00000   -1.20000
AFIX   0
N13   3    0.768424    0.435635    0.256725    11.00000    0.04957    0.05020 =
         0.01678    0.00214   -0.00261    0.00310
H13   2    0.586636    0.442292    0.246717    11.00000   -1.20000
C14   1    0.954563    0.454580    0.213072    11.00000    0.04608    0.03871 =
         0.03105   -0.00326   -0.00357   -0.00060
O15   4    1.207527    0.453815    0.220927    11.00000    0.04033    0.07975 =
         0.03658    0.01308   -0.00179    0.00280
C16   1    0.824140    0.478549    0.153309    11.00000    0.04431    0.04362 =
         0.01996   -0.00071    0.00516   -0.00008
C17   1    0.837001    0.560831    0.141604    11.00000    0.05115    0.04165 =
         0.01910   -0.00121    0.00064    0.00053
C18   1    1.001085    0.611331    0.170529    11.00000    0.06268    0.04631 =
         0.03271   -0.00181   -0.00012    0.00235
AFIX  43
H18   2    1.132680    0.598209    0.201402    11.00000   -1.20000
AFIX   0
S19   5    0.943730    0.703461    0.144705    11.00000    0.06279    0.04590 =
         0.04661   -0.00221   -0.00534   -0.00404
C20   1    0.698319    0.670802    0.093053    11.00000    0.06878    0.04115 =
         0.02456    0.00018    0.00835   -0.00230
N21   3    0.558932    0.712299    0.053797    11.00000    0.06761    0.03529 =
         0.02889    0.00164    0.00035   -0.00189
H21A  2    0.585533    0.761654    0.054329    11.00000    0.06401
H21B  2    0.447802    0.690217    0.026738    11.00000    0.06935
N22   3    0.671703    0.594202    0.097129    11.00000    0.05146    0.04433 =
         0.02468   -0.00078   -0.00008   -0.00070
H22   2    0.548419    0.567922    0.074843    11.00000    0.08538
C23   1    0.695957    0.428867    0.117031    11.00000    0.05996    0.04532 =
         0.02102    0.00632    0.00071    0.00388
PART 1
AFIX  43
H23   2    0.609951    0.447977    0.080944    21.00000   -1.20000
AFIX  43
PART 2
H23A  2    0.641091    0.447275    0.077935   -21.00000   -1.20000
AFIX   0
PART 1
C24A  1    0.676694    0.343167    0.129100    21.00000    0.06345    0.04113 =
         0.02867   -0.00316   -0.00326    0.00062
AFIX  23
H24A  2    0.792881    0.329912    0.165094    21.00000   -1.20000
H24B  2    0.480167    0.329273    0.138372    21.00000   -1.20000
AFIX   0
C25A  1    0.772801    0.300181    0.076111    21.00000    0.05941    0.03702 =
         0.02880    0.00847   -0.00189    0.00337
O26A  4    0.619861    0.266588    0.039947    21.00000    0.07448    0.08338 =
         0.03378   -0.01848   -0.00433   -0.01276
O27A  4    1.046265    0.301660    0.068768    21.00000    0.07226    0.06468 =
         0.03609   -0.01313   -0.00117    0.00969
AFIX 147
H27A  2    1.087486    0.282934    0.034547    21.00000   -1.50000
AFIX   0
PART 2
C24B  1    0.626323    0.345547    0.130785   -21.00000    0.06972    0.05293 =
         0.02767   -0.00214    0.01280   -0.00275
AFIX  23
H24C  2    0.781827    0.322157    0.154177   -21.00000   -1.20000
H24D  2    0.454938    0.342949    0.156221   -21.00000   -1.20000
AFIX   0
C25B  1    0.582473    0.303064    0.074136   -21.00000    0.08697    0.05806 =
         0.04317   -0.01537   -0.00106   -0.01015
O26B  4    0.401216    0.318118    0.037138   -21.00000    0.15286    0.12219 =
         0.11397   -0.01505   -0.07237   -0.01377
O27B  4    0.759903    0.246796    0.066383   -21.00000    0.13536    0.08815 =
         0.13029   -0.05057    0.00833    0.01768
AFIX  83
H27B  2    0.777928    0.237818    0.028830   -21.00000   -1.50000
AFIX   0
HKLF 4
REM  ext_cat_pf_06264006_00_0003_de_a.res in P2(1)2(1)2(1)
REM wR2 = 0.145514, GooF = S = 1.01846, Restrained GooF = 1.00293 for all data
REM R1 = 0.059621 for 1954 Fo > 4sig(Fo) and 0.116340 for all 3215 data
REM 297 parameters refined using 127 restraints
END
WGHT      0.0594      0.1206
REM Highest difference peak  0.252,  deepest hole -0.305,  1-sigma level  0.065
Q1    1   0.8327  0.2985  0.1986  11.00000  0.05    0.25
Q2    1   0.3079  0.5649  0.4382  11.00000  0.05    0.25
Q3    1   0.3167  0.5905  0.3124  11.00000  0.05    0.23
Q4    1   0.5651  0.5781  0.3194  11.00000  0.05    0.23
Q5    1   0.2897  0.3191  0.5172  11.00000  0.05    0.22
  REM The information below was added by Olex2.
  REM
  REM R1 = 0.059621 for 1954 Fo > 4sig(Fo) and 0.116340 for all 14483 data
  REM 297 parameters refined using n/a restraints
  REM Highest difference peak 0.25, deepest hole -0.31
  REM Mean Shift 0, Max Shift 0.000.
  REM +++ Tabular Listing of Refinement Information +++
  REM R1_all = 0.116340
  REM R1_gt = 0.059621
  REM wR_ref = 0.145514
  REM GOOF = 1.01846
  REM Shift_max = 0.000
  REM Shift_mean = 0
  REM Reflections_all = 14483
  REM Reflections_gt = 1954
  REM Parameters = 297
  REM Hole = -0.31
  REM Peak = 0.25
  REM Flack = 0.02(3)
;
data_II
_audit_creation_method
;
Olex2 1.3
(compiled 2020.11.12 svn.r5f609507 for OlexSys, GUI svn.r6272)
;
_chemical_name_systematic
;\
(6<i>R</i>,7<i>R</i>)-7-{[(<i>Z</i>)-2-(2-Amino-1,3-thiazol-4-yl)-\
4-carboxybut-2-enoyl]amino}-8-oxo-5-thia-1-azabicyclo[4.2.0]oct-2-ene-\
2-carboxylic acid 2.652-hydrate
;
_chemical_name_common
;
Ceftibuten 2.652-hydrate
;
_chemical_formula_moiety     'C15 H14 N4 O6 S2, 2.652(H2 O)'
_chemical_formula_sum     'C15 H19.30 N4 O8.65 S2'
_chemical_formula_iupac     'C15 H14 N4 O6 S2, 2.652H2 O'
_chemical_formula_weight     458.21
_chemical_melting_point     ?
_chemical_absolute_configuration     ad
_space_group_crystal_system     orthorhombic
_space_group_name_H-M_alt     'P 21 21 21'
_space_group_name_Hall     'P 2ac 2ab'
loop_
    _space_group_symop_operation_xyz
    'x, y, z'
    '-x+1/2, -y, z+1/2'
    '-x, y+1/2, -z+1/2'
    'x+1/2, -y+1/2, -z'
_cell_length_a     4.66900(10)
_cell_length_b     17.8029(4)
_cell_length_c     23.1486(5)
_cell_angle_alpha     90
_cell_angle_beta     90
_cell_angle_gamma     90
_cell_volume     1924.15(7)
_cell_formula_units_Z     4
_cell_measurement_reflns_used     8801
_cell_measurement_theta_min     3.131
_cell_measurement_theta_max     77.237
_cell_measurement_temperature     100
_exptl_crystal_description     needle
_exptl_crystal_colour     colourless
_exptl_crystal_size_max     0.1
_exptl_crystal_size_mid     0.02
_exptl_crystal_size_min     0.02
_exptl_crystal_density_diffrn     1.582
_exptl_crystal_density_meas     ?
_exptl_crystal_density_method     ?
_exptl_crystal_F_000     954
_exptl_absorpt_coefficient_mu     3.040
_exptl_absorpt_correction_type     multi-scan
_exptl_absorpt_process_details
;
(SADABS; Bruker, 2016)
;
_exptl_absorpt_correction_T_min     0.9185
_exptl_absorpt_correction_T_max     1.0000
_diffrn_ambient_temperature     100
_diffrn_source     'INCOATEC Imus micro-focus source'
_diffrn_source_power     0.05
_diffrn_source_voltage     50.0
_diffrn_source_current     1.0
_diffrn_radiation_type     CuK\a
_diffrn_radiation_wavelength     1.54178
_diffrn_radiation_monochromator     mirrors
_diffrn_measurement_device_type     'Bruker D8 Venture Photon-II CPAD'
_diffrn_measurement_method     'omega scans'
_diffrn_detector_area_resol_mean     ?
_diffrn_reflns_number     26013
_diffrn_reflns_av_R_equivalents     0.0699
_diffrn_reflns_av_unetI/netI     0.0438
_diffrn_reflns_theta_min     3.131
_diffrn_reflns_theta_max     77.965
_diffrn_reflns_theta_full     67.679
_diffrn_measured_fraction_theta_max     0.996
_diffrn_measured_fraction_theta_full     1.000
_diffrn_reflns_limit_h_min     -5
_diffrn_reflns_limit_h_max     5
_diffrn_reflns_limit_k_min     -22
_diffrn_reflns_limit_k_max     21
_diffrn_reflns_limit_l_min     -28
_diffrn_reflns_limit_l_max     29
_diffrn_standards_number     0
_refine_special_details     ?
_reflns_number_total     4040
_reflns_number_gt     3605
_reflns_threshold_expression     'I > 2\s(I)'
_refine_ls_structure_factor_coef     Fsqd
_refine_ls_matrix_type     full
_refine_ls_R_factor_all     0.0456
_refine_ls_R_factor_gt     0.0381
_refine_ls_wR_factor_gt     0.0824
_refine_ls_wR_factor_ref     0.0854
_refine_ls_goodness_of_fit_ref     1.043
_refine_ls_restrained_S_all     1.043
_refine_ls_number_reflns     4040
_refine_ls_number_parameters     317
_refine_ls_number_restraints     7
_refine_ls_hydrogen_treatment     mixed
_refine_ls_weighting_scheme     calc
_refine_ls_weighting_details
              'w=1/[\s^2^(Fo^2^)+(0.0405P)^2^+0.5445P] where P=(Fo^2^+2Fc^2^)/3'
_atom_sites_solution_hydrogens     mixed
_atom_sites_solution_primary     ?
_atom_sites_solution_secondary     ?
_refine_ls_shift/su_max     0.000
_refine_ls_shift/su_mean     0.000
_refine_diff_density_max     0.304
_refine_diff_density_min     -0.226
_refine_ls_extinction_method     none
_refine_ls_extinction_coef     .
_refine_ls_abs_structure_details
;
Flack <i>x</i> determined using 1302 quotients
[(<i>I</i>^+^)-(<i>I</i>^-^)]/[(<i>I</i>^+^)+(<i>I</i>^-^)]
(Parsons <i>et al.</i>,  2013)
;
_refine_ls_abs_structure_Flack     0.029(11)
loop_
    _atom_type_symbol
    _atom_type_description
    _atom_type_scat_dispersion_real
    _atom_type_scat_dispersion_imag
    _atom_type_scat_source
    'C' 'C' 0.0181 0.0091
                         'International Tables Vol C Tables 4.2.6.8 and 6.1.1.4'
    'H' 'H' 0.0000 0.0000
                         'International Tables Vol C Tables 4.2.6.8 and 6.1.1.4'
    'N' 'N' 0.0311 0.0180
                         'International Tables Vol C Tables 4.2.6.8 and 6.1.1.4'
    'O' 'O' 0.0492 0.0322
                         'International Tables Vol C Tables 4.2.6.8 and 6.1.1.4'
    'S' 'S' 0.3331 0.5567
                         'International Tables Vol C Tables 4.2.6.8 and 6.1.1.4'
_computing_data_collection
;
SAINT (Bruker, 2016)
;
_computing_cell_refinement
;
SAINT (Bruker, 2016)
;
_computing_data_reduction
;
SAINT (Bruker, 2016)
;
_computing_structure_solution
;
SHELXT (Sheldrick, 2015a)
;
_computing_structure_refinement
;
SHELXL  (Sheldrick, 2015b)
;
_computing_molecular_graphics
;
<i>OLEX2</i> (Dolomanov <i>et al.</i>,  2009)
;
_computing_publication_material
;
<i>OLEX2</i> (Dolomanov <i>et al.</i>,  2009)
;
loop_
    _atom_site_type_symbol
    _atom_site_label
    _atom_site_fract_x
    _atom_site_fract_y
    _atom_site_fract_z
    _atom_site_U_iso_or_equiv
    _atom_site_adp_type
    _atom_site_calc_flag
    _atom_site_occupancy
    _atom_site_disorder_assembly
    _atom_site_disorder_group
    O O1 0.2135(6) 0.50647(13) 0.50496(10) 0.0213(6) Uani d 1 . .
    O O2 0.5160(6) 0.59068(13) 0.54303(10) 0.0232(6) Uani d 1 . .
    C C3 0.4020(8) 0.52690(19) 0.54008(14) 0.0180(7) Uani d 1 . .
    C C4 0.5001(8) 0.46858(18) 0.58327(14) 0.0160(7) Uani d 1 . .
    C C5 0.4378(8) 0.39600(19) 0.57856(14) 0.0192(7) Uani d 1 . .
    H H5 0.329092 0.381498 0.545704 0.023 Uiso calc 1 . .
    C C6 0.5210(10) 0.3343(2) 0.61975(15) 0.0273(9) Uani d 1 . .
    H H6A 0.687457 0.307006 0.603607 0.033 Uiso calc 1 . .
    H H6B 0.360269 0.298288 0.622794 0.033 Uiso calc 1 . .
    S S7 0.6123(2) 0.36755(5) 0.69200(4) 0.0228(2) Uani d 1 . .
    C C8 0.8320(8) 0.4455(2) 0.66878(15) 0.0186(7) Uani d 1 . .
    H H8 1.025171 0.430505 0.654104 0.022 Uiso calc 1 . .
    N N9 0.6706(6) 0.49483(15) 0.62916(12) 0.0163(6) Uani d 1 . .
    C C10 0.6178(8) 0.54808(19) 0.67132(14) 0.0167(7) Uani d 1 . .
    O O11 0.4464(5) 0.59867(13) 0.67441(10) 0.0198(5) Uani d 1 . .
    C C12 0.8375(8) 0.5122(2) 0.71215(14) 0.0172(7) Uani d 1 . .
    H H12 1.024780 0.539335 0.710828 0.021 Uiso calc 1 . .
    N N13 0.7457(7) 0.50003(17) 0.77034(13) 0.0172(6) Uani d 1 . .
    H H13 0.572(6) 0.491(2) 0.7776(16) 0.016(10) Uiso d 1 . .
    C C14 0.9261(7) 0.50079(17) 0.81555(14) 0.0146(7) Uani d 1 . .
    O O15 1.1831(5) 0.51428(16) 0.81065(11) 0.0261(6) Uani d 1 . .
    C C16 0.7879(7) 0.48572(18) 0.87346(14) 0.0140(7) Uani d 1 . .
    C C17 0.6484(8) 0.41288(19) 0.87863(14) 0.0160(7) Uani d 1 . .
    C C18 0.6852(8) 0.35256(18) 0.84425(15) 0.0179(7) Uani d 1 . .
    H H18 0.811218 0.351654 0.812040 0.021 Uiso calc 1 . .
    S S19 0.4772(2) 0.27702(4) 0.86532(4) 0.0196(2) Uani d 1 . .
    C C20 0.3429(8) 0.32934(19) 0.92227(15) 0.0176(7) Uani d 1 . .
    N N21 0.1548(7) 0.30362(18) 0.95965(14) 0.0199(7) Uani d 1 . .
    H H21A 0.081(10) 0.260(3) 0.9539(18) 0.029(12) Uiso d 1 . .
    H H21B 0.089(10) 0.333(2) 0.9849(18) 0.023(11) Uiso d 1 . .
    N N22 0.4532(6) 0.39822(15) 0.92347(12) 0.0149(6) Uani d 1 . .
    H H22 0.398(13) 0.430(3) 0.949(2) 0.056(16) Uiso d 1 . .
    C C23 0.8045(8) 0.53727(19) 0.91527(15) 0.0169(7) Uani d 1 . .
    H H23 0.709285 0.526631 0.950597 0.020 Uiso calc 1 . .
    C C24 0.9607(8) 0.61028(19) 0.91095(15) 0.0198(7) Uani d 1 . .
    H H24A 0.957574 0.626679 0.870087 0.024 Uiso calc 1 . .
    H H24B 1.163328 0.601559 0.921618 0.024 Uiso calc 1 . .
    C C25 0.8476(8) 0.6731(2) 0.94744(15) 0.0189(7) Uani d 1 . .
    O O26 0.5947(6) 0.66103(15) 0.97034(12) 0.0249(6) Uani d 1 . .
    H H26 0.559(11) 0.702(3) 0.989(2) 0.039(14) Uiso d 1 . .
    O O27 0.9818(6) 0.73087(14) 0.95451(11) 0.0270(6) Uani d 1 . .
    O O31 0.9738(6) 0.66362(14) 0.59300(12) 0.0247(6) Uani d 1 . .
    H H31A 1.136(7) 0.643(3) 0.591(2) 0.050(16) Uiso d 1 . .
    H H31B 0.849(10) 0.635(3) 0.577(3) 0.09(2) Uiso d 1 . .
    O O32 -0.0194(9) 0.7050(2) 0.73219(18) 0.0412(14) Uani d 0.828(10) . .
    H H32A 0.153(9) 0.700(5) 0.747(3) 0.09(3) Uiso d 0.828(10) . .
    H H32B -0.013(15) 0.686(4) 0.6976(15) 0.07(2) Uiso d 0.828(10) . .
    O O33 -0.5146(9) 0.6766(2) 0.79978(17) 0.0357(14) Uani d 0.824(12) . .
    H H33A -0.563(16) 0.630(5) 0.795(3) 0.07(2) Uiso d 0.824(12) . .
    H H33B -0.382(16) 0.689(3) 0.774(3) 0.04(2) Uiso d 0.824(12) . .
loop_
    _atom_site_aniso_label
    _atom_site_aniso_U_11
    _atom_site_aniso_U_22
    _atom_site_aniso_U_33
    _atom_site_aniso_U_12
    _atom_site_aniso_U_13
    _atom_site_aniso_U_23
    O1 0.0269(14) 0.0204(12) 0.0167(12) -0.0034(11) -0.0091(11) 0.0025(10)
    O2 0.0267(14) 0.0194(12) 0.0236(12) -0.0047(11) -0.0078(12) 0.0047(10)
    C3 0.0193(18) 0.0208(17) 0.0138(16) 0.0021(14) 0.0040(15) -0.0003(13)
    C4 0.0169(17) 0.0201(16) 0.0110(14) 0.0023(14) 0.0027(14) 0.0002(12)
    C5 0.0237(19) 0.0213(16) 0.0127(15) 0.0040(15) -0.0025(15) -0.0010(13)
    C6 0.044(2) 0.0194(16) 0.0190(17) 0.0040(18) -0.0067(18) -0.0022(14)
    S7 0.0331(5) 0.0195(4) 0.0158(4) 0.0004(4) -0.0037(4) 0.0026(3)
    C8 0.0152(18) 0.0262(18) 0.0142(17) 0.0053(14) 0.0007(14) 0.0026(14)
    N9 0.0169(15) 0.0166(14) 0.0154(14) 0.0009(11) -0.0001(12) 0.0037(11)
    C10 0.0159(16) 0.0187(16) 0.0154(16) -0.0044(15) 0.0031(15) 0.0027(13)
    O11 0.0207(13) 0.0197(12) 0.0190(11) -0.0004(10) 0.0030(10) 0.0007(10)
    C12 0.0137(17) 0.0257(18) 0.0121(15) -0.0035(14) 0.0020(14) 0.0014(13)
    N13 0.0127(14) 0.0256(16) 0.0132(14) -0.0059(13) 0.0011(12) 0.0004(12)
    C14 0.0157(16) 0.0144(15) 0.0139(15) 0.0006(13) -0.0001(13) -0.0024(12)
    O15 0.0165(13) 0.0451(16) 0.0166(12) 0.0002(11) -0.0004(11) -0.0013(12)
    C16 0.0146(16) 0.0150(15) 0.0125(16) 0.0024(13) 0.0005(13) 0.0007(13)
    C17 0.0177(17) 0.0183(16) 0.0122(15) 0.0017(14) -0.0005(14) 0.0006(13)
    C18 0.0236(19) 0.0139(16) 0.0161(16) -0.0004(13) 0.0006(15) 0.0008(13)
    S19 0.0289(5) 0.0134(4) 0.0165(4) -0.0009(4) 0.0025(4) -0.0031(3)
    C20 0.0233(18) 0.0174(16) 0.0122(15) 0.0005(15) -0.0039(15) -0.0001(13)
    N21 0.0277(18) 0.0135(15) 0.0186(16) -0.0040(13) 0.0039(14) -0.0020(12)
    N22 0.0164(15) 0.0145(13) 0.0139(13) 0.0005(12) 0.0010(12) -0.0011(11)
    C23 0.0190(19) 0.0172(16) 0.0146(16) 0.0012(14) 0.0011(14) 0.0008(13)
    C24 0.0216(19) 0.0198(16) 0.0180(16) -0.0033(15) 0.0003(15) -0.0044(13)
    C25 0.0219(19) 0.0186(17) 0.0162(16) -0.0038(15) -0.0035(15) 0.0014(13)
    O26 0.0243(14) 0.0187(12) 0.0317(14) -0.0015(11) 0.0046(12) -0.0078(11)
    O27 0.0301(15) 0.0207(13) 0.0301(14) -0.0055(12) 0.0043(12) -0.0073(11)
    O31 0.0174(14) 0.0176(12) 0.0390(16) 0.0012(12) -0.0020(13) -0.0008(11)
    O32 0.038(3) 0.039(2) 0.046(3) 0.0030(19) -0.010(2) -0.0041(18)
    O33 0.040(2) 0.030(2) 0.038(2) 0.0079(18) -0.003(2) -0.0082(16)
_geom_special_details
;
 All esds (except the esd in the dihedral angle between two l.s. planes)
 are estimated using the full covariance matrix.  The cell esds are taken
 into account individually in the estimation of esds in distances, angles
 and torsion angles; correlations between esds in cell parameters are only
 used when they are defined by crystal symmetry.  An approximate (isotropic)
 treatment of cell esds is used for estimating esds involving l.s. planes.
;
loop_
    _geom_bond_atom_site_label_1
    _geom_bond_atom_site_label_2
    _geom_bond_site_symmetry_2
    _geom_bond_distance
    _geom_bond_publ_flag
    O1 C3 . 1.252(4) ?
    O2 C3 . 1.256(4) ?
    C3 C4 . 1.512(5) ?
    C4 C5 . 1.329(5) ?
    C4 N9 . 1.407(4) ?
    C5 H5 . 0.9500 ?
    C5 C6 . 1.505(5) ?
    C6 H6A . 0.9900 ?
    C6 H6B . 0.9900 ?
    C6 S7 . 1.824(4) ?
    S7 C8 . 1.807(4) ?
    C8 H8 . 1.0000 ?
    C8 N9 . 1.477(4) ?
    C8 C12 . 1.555(5) ?
    N9 C10 . 1.383(4) ?
    C10 O11 . 1.207(4) ?
    C10 C12 . 1.534(5) ?
    C12 H12 . 1.0000 ?
    C12 N13 . 1.430(4) ?
    N13 H13 . 0.85(2) ?
    N13 C14 . 1.343(5) ?
    C14 O15 . 1.229(4) ?
    C14 C16 . 1.512(5) ?
    C16 C17 . 1.456(5) ?
    C16 C23 . 1.336(5) ?
    C17 C18 . 1.348(5) ?
    C17 N22 . 1.406(4) ?
    C18 H18 . 0.9500 ?
    C18 S19 . 1.729(4) ?
    S19 C20 . 1.732(4) ?
    C20 N21 . 1.315(5) ?
    C20 N22 . 1.330(4) ?
    N21 H21A . 0.86(5) ?
    N21 H21B . 0.85(4) ?
    N22 H22 . 0.87(5) ?
    C23 H23 . 0.9500 ?
    C23 C24 . 1.494(5) ?
    C24 H24A . 0.9900 ?
    C24 H24B . 0.9900 ?
    C24 C25 . 1.498(5) ?
    C25 O26 . 1.312(5) ?
    C25 O27 . 1.215(4) ?
    O26 H26 . 0.87(5) ?
    O31 H31A . 0.85(2) ?
    O31 H31B . 0.86(3) ?
    O32 H32A . 0.88(3) ?
    O32 H32B . 0.87(3) ?
    O33 H33A . 0.87(8) ?
    O33 H33B . 0.88(8) ?
loop_
    _geom_angle_atom_site_label_1
    _geom_angle_atom_site_label_2
    _geom_angle_atom_site_label_3
    _geom_angle_site_symmetry_1
    _geom_angle_site_symmetry_3
    _geom_angle
    _geom_angle_publ_flag
    O1 C3 O2 . . 126.6(3) ?
    O1 C3 C4 . . 116.3(3) ?
    O2 C3 C4 . . 117.2(3) ?
    C5 C4 C3 . . 123.2(3) ?
    C5 C4 N9 . . 120.6(3) ?
    N9 C4 C3 . . 116.2(3) ?
    C4 C5 H5 . . 116.5 ?
    C4 C5 C6 . . 126.9(3) ?
    C6 C5 H5 . . 116.5 ?
    C5 C6 H6A . . 108.8 ?
    C5 C6 H6B . . 108.8 ?
    C5 C6 S7 . . 113.9(2) ?
    H6A C6 H6B . . 107.7 ?
    S7 C6 H6A . . 108.8 ?
    S7 C6 H6B . . 108.8 ?
    C8 S7 C6 . . 96.25(17) ?
    S7 C8 H8 . . 114.1 ?
    N9 C8 S7 . . 110.6(2) ?
    N9 C8 H8 . . 114.1 ?
    N9 C8 C12 . . 87.4(2) ?
    C12 C8 S7 . . 113.8(2) ?
    C12 C8 H8 . . 114.1 ?
    C4 N9 C8 . . 124.0(3) ?
    C10 N9 C4 . . 131.3(3) ?
    C10 N9 C8 . . 93.5(3) ?
    N9 C10 C12 . . 91.7(3) ?
    O11 C10 N9 . . 132.2(3) ?
    O11 C10 C12 . . 135.9(3) ?
    C8 C12 H12 . . 111.3 ?
    C10 C12 C8 . . 84.8(2) ?
    C10 C12 H12 . . 111.3 ?
    N13 C12 C8 . . 119.2(3) ?
    N13 C12 C10 . . 116.3(3) ?
    N13 C12 H12 . . 111.3 ?
    C12 N13 H13 . . 120(3) ?
    C14 N13 C12 . . 123.0(3) ?
    C14 N13 H13 . . 117(3) ?
    N13 C14 C16 . . 114.9(3) ?
    O15 C14 N13 . . 122.8(3) ?
    O15 C14 C16 . . 122.2(3) ?
    C17 C16 C14 . . 115.0(3) ?
    C23 C16 C14 . . 119.7(3) ?
    C23 C16 C17 . . 125.3(3) ?
    C18 C17 C16 . . 127.2(3) ?
    C18 C17 N22 . . 111.8(3) ?
    N22 C17 C16 . . 121.1(3) ?
    C17 C18 H18 . . 123.8 ?
    C17 C18 S19 . . 112.4(3) ?
    S19 C18 H18 . . 123.8 ?
    C18 S19 C20 . . 89.99(17) ?
    N21 C20 S19 . . 123.7(3) ?
    N21 C20 N22 . . 124.5(3) ?
    N22 C20 S19 . . 111.8(3) ?
    C20 N21 H21A . . 119(3) ?
    C20 N21 H21B . . 119(3) ?
    H21A N21 H21B . . 122(4) ?
    C17 N22 H22 . . 126(4) ?
    C20 N22 C17 . . 114.0(3) ?
    C20 N22 H22 . . 120(4) ?
    C16 C23 H23 . . 117.4 ?
    C16 C23 C24 . . 125.3(3) ?
    C24 C23 H23 . . 117.4 ?
    C23 C24 H24A . . 108.3 ?
    C23 C24 H24B . . 108.3 ?
    C23 C24 C25 . . 116.1(3) ?
    H24A C24 H24B . . 107.4 ?
    C25 C24 H24A . . 108.3 ?
    C25 C24 H24B . . 108.3 ?
    O26 C25 C24 . . 115.0(3) ?
    O27 C25 C24 . . 121.7(3) ?
    O27 C25 O26 . . 123.3(3) ?
    C25 O26 H26 . . 104(3) ?
    H31A O31 H31B . . 109(4) ?
    H32A O32 H32B . . 107(5) ?
    H33A O33 H33B . . 110(6) ?
loop_
    _geom_torsion_atom_site_label_1
    _geom_torsion_atom_site_label_2
    _geom_torsion_atom_site_label_3
    _geom_torsion_atom_site_label_4
    _geom_torsion_site_symmetry_1
    _geom_torsion_site_symmetry_2
    _geom_torsion_site_symmetry_3
    _geom_torsion_site_symmetry_4
    _geom_torsion
    _geom_torsion_publ_flag
    O1 C3 C4 C5 . . . . 12.9(5) ?
    O1 C3 C4 N9 . . . . -168.6(3) ?
    O2 C3 C4 C5 . . . . -167.3(4) ?
    O2 C3 C4 N9 . . . . 11.2(5) ?
    C3 C4 C5 C6 . . . . -178.8(4) ?
    C3 C4 N9 C8 . . . . -167.6(3) ?
    C3 C4 N9 C10 . . . . 58.7(5) ?
    C4 C5 C6 S7 . . . . 20.6(5) ?
    C4 N9 C10 O11 . . . . -19.3(6) ?
    C4 N9 C10 C12 . . . . 155.7(3) ?
    C5 C4 N9 C8 . . . . 10.9(5) ?
    C5 C4 N9 C10 . . . . -122.7(4) ?
    C5 C6 S7 C8 . . . . -44.7(3) ?
    C6 S7 C8 N9 . . . . 55.0(3) ?
    C6 S7 C8 C12 . . . . 151.5(3) ?
    S7 C8 N9 C4 . . . . -45.0(4) ?
    S7 C8 N9 C10 . . . . 102.0(3) ?
    S7 C8 C12 C10 . . . . -100.1(3) ?
    S7 C8 C12 N13 . . . . 17.2(4) ?
    C8 N9 C10 O11 . . . . -162.4(4) ?
    C8 N9 C10 C12 . . . . 12.7(3) ?
    C8 C12 N13 C14 . . . . 110.4(4) ?
    N9 C4 C5 C6 . . . . 2.7(6) ?
    N9 C8 C12 C10 . . . . 11.3(2) ?
    N9 C8 C12 N13 . . . . 128.6(3) ?
    N9 C10 C12 C8 . . . . -12.0(2) ?
    N9 C10 C12 N13 . . . . -132.2(3) ?
    C10 C12 N13 C14 . . . . -150.3(3) ?
    O11 C10 C12 C8 . . . . 162.7(4) ?
    O11 C10 C12 N13 . . . . 42.6(6) ?
    C12 C8 N9 C4 . . . . -159.5(3) ?
    C12 C8 N9 C10 . . . . -12.5(3) ?
    C12 N13 C14 O15 . . . . 2.3(5) ?
    C12 N13 C14 C16 . . . . -179.2(3) ?
    N13 C14 C16 C17 . . . . 60.6(4) ?
    N13 C14 C16 C23 . . . . -120.4(4) ?
    C14 C16 C17 C18 . . . . 16.9(5) ?
    C14 C16 C17 N22 . . . . -164.0(3) ?
    C14 C16 C23 C24 . . . . -2.2(5) ?
    O15 C14 C16 C17 . . . . -120.9(4) ?
    O15 C14 C16 C23 . . . . 58.1(5) ?
    C16 C17 C18 S19 . . . . -179.8(3) ?
    C16 C17 N22 C20 . . . . 179.7(3) ?
    C16 C23 C24 C25 . . . . 151.9(3) ?
    C17 C16 C23 C24 . . . . 176.6(3) ?
    C17 C18 S19 C20 . . . . -0.6(3) ?
    C18 C17 N22 C20 . . . . -1.0(4) ?
    C18 S19 C20 N21 . . . . -179.9(3) ?
    C18 S19 C20 N22 . . . . 0.0(3) ?
    S19 C20 N22 C17 . . . . 0.6(4) ?
    N21 C20 N22 C17 . . . . -179.5(3) ?
    N22 C17 C18 S19 . . . . 1.0(4) ?
    C23 C16 C17 C18 . . . . -162.1(4) ?
    C23 C16 C17 N22 . . . . 17.0(5) ?
    C23 C24 C25 O26 . . . . -12.3(5) ?
    C23 C24 C25 O27 . . . . 168.2(3) ?
loop_
    _geom_hbond_atom_site_label_D
    _geom_hbond_atom_site_label_H
    _geom_hbond_atom_site_label_A
    _geom_hbond_site_symmetry_A
    _geom_hbond_distance_DH
    _geom_hbond_distance_HA
    _geom_hbond_distance_DA
    _geom_hbond_angle_DHA
    _geom_hbond_publ_flag
    N13 H13 O15 1_455 0.85(2) 2.01(3) 2.799(4) 154(4) yes
    N21 H21A O31 3_646 0.86(5) 2.05(5) 2.838(4) 153(4) yes
    N21 H21B O2 2_565 0.85(4) 1.97(5) 2.811(4) 173(4) yes
    N22 H22 O1 2_565 0.87(5) 1.78(5) 2.654(4) 178(5) yes
    O26 H26 O27 4_467 0.87(5) 1.80(5) 2.647(4) 164(4) yes
    O31 H31A O2 1_655 0.85(2) 2.29(3) 3.071(4) 154(5) yes
    O31 H31B O2 . 0.86(3) 1.91(3) 2.756(4) 167(6) yes
    O32 H32A O33 1_655 0.88(3) 2.02(3) 2.874(6) 164(8) yes
    O32 H32B O31 1_455 0.87(3) 2.46(3) 3.305(5) 167(6) yes
    O33 H33A O15 1_355 0.87(8) 2.40(8) 3.226(5) 159(6) yes
    O33 H33B O32 . 0.88(8) 1.97(8) 2.837(6) 165(6) yes
    C12 H12 O11 1_655 1.00 2.39 3.349(4) 161 yes
    C23 H23 O1 2_565 0.95 2.41 3.281(4) 152 yes
    C24 H24B O26 1_655 0.99 2.54 3.387(5) 143 yes
_shelx_space_group_comment
;
The symmetry employed for this shelxl refinement is uniquely defined
by the following loop, which should always be used as a source of
symmetry information in preference to the above space-group names.
They are only intended as comments.
;
_shelx_estimated_absorpt_T_min     0.751
_shelx_estimated_absorpt_T_max     0.942
_shelx_hkl_file
;
   1   0   0    0.63    1.31
  -1   0   0    0.30    1.28
  -1   0   0   -0.62    1.23
  -2   0   0  535.33   15.32
  -3   0   0   -0.72    2.22
  -3   0   0    1.78    1.39
   3   0   0    0.51    1.88
  -3   0   0   -0.61    1.91
  -3   0   0    3.85    1.67
  -3   0   0   -0.95    1.94
  -4   0   0   13.24    2.88
  -4   0   0   11.44    2.92
   4   0   0   12.61    4.56
  -4   0   0   10.99    2.54
  -4   0   0   10.36    4.59
  -4   0   0   11.38    3.50
  -5   0   0   -0.89    1.64
  -5   0   0    1.74    1.88
   0   1   0    0.20    0.28
   0  -1   0    0.14    0.36
   0  -1   0    0.27    0.40
  -1  -1   0  528.75   13.07
   1   1   0  526.16   11.98
   1  -1   0  542.39   13.28
  -1  -1   0  532.83   13.53
  -1   1   0  547.34   13.37
  -1   1   0  550.82   13.60
  -2  -1   0   68.27    4.90
   2   1   0   68.82    4.78
  -2   1   0   71.00    5.69
  -2  -1   0   66.77    4.38
   2  -1   0   68.00    4.40
  -2   1   0   71.52    4.68
  -3  -1   0    2.38    1.92
  -3  -1   0    3.33    1.66
  -3   1   0    1.87    2.65
  -3   1   0    3.77    2.46
  -3  -1   0    1.94    1.52
  -3  -1   0    4.12    2.42
   3  -1   0    4.30    2.27
  -3   1   0    2.15    1.97
  -3   1   0    0.92    1.41
  -3  -1   0    3.18    1.67
   3   1   0    0.39    1.86
  -4   1   0    1.47    2.05
  -4   1   0   -1.49    2.36
  -4  -1   0    2.28    2.09
  -4  -1   0   -2.28    2.25
  -4  -1   0    8.39    2.52
  -4  -1   0   -0.23    1.77
  -4   1   0   -0.39    2.04
  -4   1   0    0.80    1.85
  -5  -1   0    8.69    2.36
  -5   1   0    4.42    2.30
  -5  -1   0   10.73    1.48
  -5   1   0   11.60    2.71
  -5  -1   0    9.51    2.51
  -5   1   0    9.19    2.39
   5  -1   0    5.96    1.93
   0  -2   0  449.63   10.66
   0  -2   0  474.67   10.80
   0  -2   0  449.28   10.20
   0   2   0  461.17   10.41
  -1  -2   0  562.18   14.17
   1  -2   0  548.52   13.72
  -1   2   0  554.05   14.21
  -1  -2   0  570.71   13.85
  -1  -2   0  541.57   13.30
   2   2   0  626.90   14.42
  -2   2   0  680.73   18.64
  -2  -2   0  659.12   17.60
  -2  -2   0  677.15   18.64
  -2   2   0  678.16   18.12
   2  -2   0  647.15   17.74
  -3  -2   0    5.17    2.79
  -3  -2   0    4.34    1.84
   3   2   0    8.95    2.74
  -3   2   0    3.60    2.87
  -3   2   0    5.53    1.71
  -3   2   0    4.46    2.04
  -3   2   0    4.36    1.92
  -3   2   0    2.31    1.42
   3  -2   0    3.99    2.23
  -3  -2   0    0.13    1.78
  -3  -2   0    2.90    1.70
  -4  -2   0    6.95    3.37
   4   2   0   18.81    4.64
  -4   2   0   16.54    2.81
  -4  -2   0   18.73    3.34
  -4   2   0   13.15    2.88
  -4  -2   0   10.96    3.17
  -4   2   0   12.51    2.90
  -4  -2   0   12.76    2.58
   4  -2   0   18.23    5.59
  -4  -2   0    8.69    2.34
   5  -2   0    5.00    2.13
  -5   2   0    2.16    1.86
  -5  -2   0    0.64    1.58
  -5   2   0    3.02    1.92
  -5  -2   0    2.18    2.12
  -5   2   0    1.81    1.92
   0   3   0   -0.46    0.79
   0  -3   0   -0.27    1.09
   0  -3   0    0.43    0.62
   0  -3   0    0.23    1.13
  -1  -3   0    9.82    1.47
   1  -3   0    9.92    1.90
  -1  -3   0    9.04    1.94
  -1  -3   0    8.25    1.85
  -1   3   0    8.36    2.01
  -1   3   0    9.63    1.54
  -2  -3   0    7.26    1.88
   2  -3   0    8.72    2.25
   2   3   0    7.19    1.23
  -2  -3   0    9.56    2.51
  -2   3   0    8.73    2.56
  -2   3   0   11.30    2.34
   3  -3   0   30.24    4.16
  -3   3   0   31.42    4.08
  -3  -3   0   29.78    2.76
  -3   3   0   31.08    3.14
  -3  -3   0   36.53    3.88
  -3   3   0   31.02    2.78
   3   3   0   30.55    4.26
  -3   3   0   31.17    4.61
  -3  -3   0   27.65    2.91
  -3   3   0   26.67    3.07
  -3  -3   0   28.24    3.08
  -4  -3   0    1.67    2.99
  -4   3   0    2.89    2.10
  -4   3   0    2.82    2.70
  -4   3   0    4.25    2.01
  -4  -3   0    3.65    2.12
  -4  -3   0    3.72    2.36
  -4   3   0    4.27    2.69
   4  -3   0    6.35    2.50
   4   3   0    2.97    2.34
  -4  -3   0    4.66    1.83
  -4  -3   0    3.76    2.61
  -5  -3   0    1.29    1.71
  -5   3   0    6.32    1.88
  -5   3   0   -0.23    1.97
  -5  -3   0    0.76    1.78
   5  -3   0    0.51    1.97
   0  -4   0   74.58    3.47
   0   4   0   71.64    3.04
   0  -4   0   75.28    3.61
   0  -4   0   71.45    2.66
  -1  -4   0  263.53    8.12
   1  -4   0  264.49    8.16
  -1  -4   0  258.20    7.02
  -1  -4   0  261.82    8.21
  -1   4   0  254.79    8.35
  -2  -4   0  228.59    7.82
   2   4   0  227.10    7.13
  -2   4   0  238.62    9.48
   2  -4   0  236.58    8.76
  -2   4   0  209.13    5.62
  -2   4   0  239.40    8.42
  -2  -4   0  238.95    9.38
   3   4   0   38.43    4.83
   3  -4   0   37.67    5.09
  -3   4   0   38.91    4.90
  -3   4   0   36.44    3.18
  -3   4   0   32.30    2.66
  -3  -4   0   35.95    3.37
  -3   4   0   30.10    3.28
  -3  -4   0   28.68    2.84
  -3  -4   0   33.32    4.86
  -3  -4   0   35.93    3.27
  -3  -4   0   29.66    3.55
  -4  -4   0   42.28    5.90
   4  -4   0   49.82    5.51
   4   4   0   47.68    5.72
  -4   4   0   48.66    3.91
  -4   4   0   48.19    4.44
  -4  -4   0   49.37    4.55
  -4   4   0   53.21    4.94
  -4  -4   0   55.81    4.84
  -4   4   0   52.49    6.24
  -5  -4   0    1.78    1.77
  -5   4   0    3.58    2.12
   5  -4   0    3.21    1.83
  -5   4   0    2.78    1.63
  -5  -4   0    3.43    1.85
   0  -5   0    0.16    0.80
   0  -5   0    0.29    1.48
   0   5   0   -0.29    1.26
   1  -5   0    1.59    1.64
   1  -5   0    0.57    0.89
  -1   5   0    2.24    1.93
  -1  -5   0    4.42    1.87
  -1  -5   0    2.13    1.55
  -2  -5   0   72.74    5.17
   2   5   0   79.43    4.09
   2  -5   0   81.96    5.18
  -2   5   0   77.05    5.64
  -2  -5   0   77.11    3.97
  -3  -5   0   -0.31    1.88
  -3   5   0    1.35    1.16
  -3   5   0   -0.83    2.18
  -3  -5   0    2.52    1.67
  -3  -5   0    2.38    1.40
  -3   5   0    1.74    1.98
  -3  -5   0    0.36    1.51
  -3  -5   0   -0.26    1.51
  -3   5   0   -0.18    1.50
   3  -5   0   -0.80    1.90
   4  -5   0    1.17    2.02
  -4  -5   0    0.06    2.20
  -4   5   0    0.93    1.87
   4   5   0    2.60    2.38
   4  -5   0   -0.73    1.80
  -4   5   0   -0.04    2.40
  -4   5   0    0.25    1.72
  -4  -5   0   -2.06    2.56
  -4   5   0    4.94    3.39
  -4  -5   0    3.43    2.23
  -5   5   0   18.97    2.94
  -5  -5   0   15.62    3.31
   5  -5   0   12.74    2.07
  -5  -5   0   19.56    3.65
   0  -6   0  980.68   23.55
   0  -6   0  936.91   22.05
   0   6   0 1000.00   22.86
  -1   6   0    0.87    1.77
  -1  -6   0    4.76    1.89
  -1  -6   0   -0.48    1.43
   1  -6   0    1.21    1.61
   1  -6   0    0.48    0.84
  -2  -6   0  294.19   11.18
  -2   6   0  292.37    8.64
  -2  -6   0  292.19    8.83
  -2   6   0  302.52   11.59
   2   6   0  294.77    9.79
   2  -6   0  308.78   10.94
   3  -6   0  114.32    7.48
  -3   6   0  115.37    5.68
  -3   6   0  120.13    8.26
  -3   6   0  111.23    5.38
  -3  -6   0  116.29    5.58
   3  -6   0  124.58    5.65
  -3  -6   0  118.26    5.64
  -3  -6   0  118.23    8.25
  -3  -6   0  116.11    5.77
  -3   6   0  135.03    6.29
  -4   6   0   10.36    2.36
   4  -6   0   10.96    3.24
  -4  -6   0   10.21    2.60
   4   6   0   12.84    3.41
  -4   6   0   14.37    3.41
   4  -6   0   16.14    2.94
  -4  -6   0   13.92    3.93
  -4   6   0   13.09    4.06
  -4  -6   0   15.52    3.16
  -5  -6   0   56.31    4.22
   5  -6   0   57.70    3.70
  -5  -6   0   60.66    4.28
  -5   6   0   57.21    4.37
   0  -7   0    0.93    1.63
   0   7   0   -0.96    1.17
  -1  -7   0  163.45    7.01
   1  -7   0  169.41    7.01
  -1   7   0  170.24    7.27
   1  -7   0  162.47    4.99
   1   7   0  154.59    6.85
  -1  -7   0  165.03    6.63
  -2   7   0   12.96    1.89
  -2   7   0    7.99    2.79
  -2  -7   0   11.91    2.86
   2  -7   0    7.80    2.43
  -2  -7   0    9.93    2.69
   2   7   0    9.56    2.14
   2  -7   0   11.13    1.83
  -3  -7   0   52.88    6.00
  -3  -7   0   60.40    4.74
  -3   7   0   56.76    5.23
  -3  -7   0   59.39    4.23
   3  -7   0   63.40    5.59
   3  -7   0   52.63    3.93
  -3   7   0   64.35    6.48
  -3  -7   0   52.07    4.09
  -4   7   0    5.03    3.65
  -4  -7   0    2.17    2.45
  -4   7   0    3.69    2.36
   4   7   0    6.02    3.10
   4  -7   0    3.55    1.99
   4  -7   0    5.67    2.71
  -4  -7   0   -0.66    2.42
  -4  -7   0    1.75    2.93
  -5  -7   0    5.16    2.01
   5  -7   0    2.87    1.51
  -5   7   0    8.11    2.39
  -5  -7   0    7.25    2.21
   0   8   0  311.96    9.50
   0  -8   0  297.48    8.44
   0  -8   0  319.53   10.41
   1   8   0   21.50    2.71
   1  -8   0   25.44    3.25
  -1   8   0   23.82    3.28
  -1  -8   0   22.00    3.39
  -1  -8   0   24.09    2.89
   1  -8   0   25.32    1.49
   2  -8   0   22.71    3.68
   2   8   0   16.49    2.87
  -2   8   0   15.95    2.31
  -2   8   0   20.49    2.86
  -2  -8   0   16.00    2.13
  -2  -8   0   15.60    3.09
   2  -8   0   20.47    2.40
  -2  -8   0   18.45    3.42
  -2  -8   0   16.78    2.33
  -2   8   0   18.87    3.90
  -2  -8   0   22.65    2.47
  -3  -8   0   49.43    3.94
  -3  -8   0   40.44    5.46
  -3   8   0   37.88    4.31
   3  -8   0   44.85    5.13
  -3  -8   0   42.91    4.22
   3  -8   0   44.82    3.79
  -3  -8   0   44.28    4.06
  -4  -8   0   -0.32    2.13
   4  -8   0    0.51    1.85
  -4   8   0    4.81    5.39
  -4   8   0    3.58    2.47
   4  -8   0   -0.41    2.96
  -4  -8   0    1.71    2.05
  -4  -8   0    1.77    3.65
  -5  -8   0    5.17    1.95
  -5   8   0    7.38    2.20
   5  -8   0    7.93    1.79
   5  -8   0    5.81    1.78
  -5  -8   0    5.40    1.87
   0  -9   0    1.24    0.69
   0   9   0   -0.17    1.14
   0  -9   0    0.89    1.73
   1  -9   0   17.30    3.03
  -1   9   0   18.52    3.18
  -1  -9   0   17.92    2.71
  -1  -9   0   23.73    3.66
   2  -9   0   12.28    2.09
  -2  -9   0   15.32    3.46
   2   9   0   17.20    3.14
   2  -9   0   13.63    3.05
  -2  -9   0   17.49    2.55
  -2  -9   0   10.41    1.89
  -2   9   0   15.89    2.49
  -2  -9   0   12.80    3.19
  -2  -9   0   22.43    4.01
  -2  -9   0   18.53    2.64
  -2   9   0   16.84    3.78
  -2   9   0   21.35    2.98
  -3  -9   0   19.88    3.05
   3  -9   0   20.96    4.23
  -3  -9   0   23.39    3.58
  -3   9   0   17.51    3.19
   3  -9   0   21.37    3.07
  -3  -9   0   23.62    4.61
  -3   9   0   22.00    4.65
  -3  -9   0   18.70    2.99
  -4  -9   0   11.33    2.80
  -4  -9   0    7.36    2.28
   4   9   0   17.26    4.65
   4  -9   0   10.25    2.56
   4  -9   0    9.56    3.23
  -4   9   0   10.57    3.16
  -4  -9   0    9.52    2.76
  -4   9   0   10.22    4.19
  -4  -9   0    4.18    3.15
   5  -9   0    3.30    1.56
   5  -9   0    6.54    1.36
  -5  -9   0    1.61    1.41
  -5  -9   0    4.66    1.76
  -5   9   0    6.62    1.88
   0 -10   0  242.76    9.59
   0 -10   0  217.96    6.74
   0  10   0  232.11    8.23
   1 -10   0  346.23   10.31
  -1 -10   0  374.80   13.14
   1 -10   0  378.89   13.08
  -1 -10   0  351.26   11.60
  -1  10   0  386.27   13.11
  -1 -10   0  346.07   10.73
  -1 -10   0  342.30   10.49
  -1 -10   0  337.81   10.34
  -2 -10   0    1.68    1.30
  -2 -10   0    1.70    2.24
  -2 -10   0    2.00    1.59
  -2 -10   0    0.37    1.69
   2 -10   0   -0.21    1.41
   2 -10   0    0.10    1.40
  -2 -10   0    1.91    1.44
   2 -10   0    0.97    1.94
  -2  10   0    1.03    1.75
  -2  10   0   -1.85    1.23
   2 -10   0    0.67    1.02
  -2 -10   0    2.62    1.82
  -2  10   0    0.67    1.94
   2  10   0    1.19    1.67
  -3 -10   0   30.44    4.84
   3 -10   0   28.84    5.54
  -3 -10   0   29.30    3.60
  -3 -10   0   35.40    3.86
  -3 -10   0   32.68    4.16
  -3  10   0   26.41    7.12
   3 -10   0   33.59    3.69
  -3  10   0   29.29    4.17
   4 -10   0   25.22    3.45
  -4 -10   0   25.03    3.40
  -4 -10   0   17.45    2.76
   4 -10   0   23.38    3.17
  -4  10   0   22.29    3.63
  -4 -10   0   26.16    3.63
   5 -10   0   10.49    1.54
  -5 -10   0    7.34    1.67
  -5 -10   0   11.30    2.04
  -5  10   0    5.82    2.33
   0 -11   0    1.77    1.54
   0 -11   0    1.62    1.96
   0 -11   0   -1.07    1.24
   0 -11   0    0.67    1.30
  -1  11   0   27.20    3.83
  -1 -11   0   26.76    2.78
  -1 -11   0   30.38    3.13
   1 -11   0   30.63    2.85
  -1 -11   0   32.63    3.22
   1 -11   0   30.65    2.78
   1 -11   0   29.50    3.80
   1 -11   0   33.36    5.53
  -1 -11   0   26.57    3.75
   1 -11   0   26.79    2.61
  -1 -11   0   26.00    2.95
  -1 -11   0   26.07    3.09
  -2  11   0   14.72    2.66
   2 -11   0   13.23    2.47
  -2  11   0   11.04    2.60
  -2 -11   0   20.01    3.00
  -2 -11   0   12.82    3.51
  -2 -11   0   15.87    2.82
  -2  11   0   17.49    3.62
   2  11   0    9.16    2.79
  -2 -11   0   19.17    2.64
   2 -11   0    9.73    3.11
  -2 -11   0   10.18    2.44
  -2 -11   0   14.75    2.67
   2 -11   0   22.91    2.97
   2 -11   0   15.10    2.29
   3 -11   0    6.00    2.26
  -3  11   0    5.09    2.73
  -3 -11   0    7.11    2.63
   3 -11   0    6.53    2.29
  -3  11   0    3.12    2.73
  -3 -11   0    8.90    2.46
   3 -11   0    8.98    2.95
  -3 -11   0    3.27    2.43
  -3 -11   0    7.11    2.69
  -4  11   0    0.14    2.07
  -4 -11   0   -2.86    1.65
   4 -11   0   -0.23    1.72
  -4 -11   0   -0.13    1.85
  -4 -11   0   -0.07    1.89
   4 -11   0    2.78    1.80
  -5 -11   0    4.50    1.44
  -5  11   0    2.71    1.30
   5 -11   0    5.07    1.16
  -5 -11   0    4.58    1.49
   0 -12   0   79.02    4.23
   0 -12   0   84.10    6.15
   0 -12   0   74.33    4.58
   0 -12   0   73.15    4.26
   0  12   0   84.01    4.73
   0 -12   0   75.70    4.31
  -1 -12   0   54.46    4.08
   1 -12   0   47.29    3.83
  -1 -12   0   52.33    3.99
  -1  12   0   50.63    5.31
   1  12   0   52.90    5.52
   1 -12   0   49.92    3.48
   1 -12   0   52.50    3.65
   1 -12   0   57.10    5.30
  -1  12   0   48.52    3.67
  -1  12   0   50.36    4.69
  -1 -12   0   50.77    5.24
  -1 -12   0   54.62    3.83
  -1 -12   0   57.69    4.13
   1 -12   0   50.10    3.69
   2 -12   0    4.97    2.59
   2 -12   0    7.91    2.04
   2 -12   0    6.19    1.99
  -2 -12   0    6.82    2.31
  -2 -12   0    6.43    2.13
   2 -12   0    7.06    1.90
  -2  12   0    8.71    2.63
  -2 -12   0    7.06    2.27
  -2 -12   0    6.91    2.30
  -2  12   0    5.22    2.23
  -2  12   0    5.77    2.79
   2  12   0    7.34    2.76
  -2 -12   0    9.16    3.13
   2 -12   0    7.58    2.18
  -2 -12   0   10.98    2.12
   3 -12   0   31.64    5.34
  -3 -12   0   30.92    5.18
  -3  12   0   32.90    6.20
  -3  12   0   42.09    6.96
   3 -12   0   37.15    5.74
  -3 -12   0   48.50    6.69
  -3 -12   0   37.08    5.61
  -4 -12   0   13.64    2.65
   4 -12   0    5.75    1.67
  -4 -12   0    6.03    2.10
   4 -12   0    7.75    2.59
  -4 -12   0   11.40    3.78
  -4  12   0    7.38    2.64
  -5  12   0   -0.34    0.91
   0  13   0    0.10    2.19
   0 -13   0   -0.91    1.49
   0 -13   0   -0.73    1.58
   0 -13   0   -0.43    1.78
   0 -13   0   -2.42    1.67
   0 -13   0    1.32    1.55
  -1 -13   0   28.43    3.26
   1  13   0   24.79    4.73
   1 -13   0   22.93    3.01
   1 -13   0   22.39    3.00
   1 -13   0   23.06    4.16
  -1  13   0   21.94    2.70
  -1  13   0   16.51    3.13
   1 -13   0   22.68    3.28
  -1 -13   0   14.01    3.38
  -1  13   0   26.95    4.32
   2 -13   0    3.69    1.86
  -2 -13   0    5.02    2.28
   2  13   0    6.09    2.64
  -2 -13   0    6.93    2.99
  -2 -13   0    1.71    2.12
   2 -13   0   -1.15    2.01
  -2 -13   0    4.07    1.54
  -2  13   0    5.80    2.19
  -2 -13   0    5.94    2.36
  -2  13   0    6.03    3.17
  -2 -13   0    2.21    2.19
   2 -13   0    1.53    1.84
   2 -13   0    1.66    1.65
  -2  13   0    3.53    2.38
   2 -13   0    4.08    2.21
  -3  13   0    3.32    2.32
  -3 -13   0    7.40    2.05
   3 -13   0    5.26    2.00
  -3 -13   0    6.73    2.49
  -3  13   0   10.36    3.28
  -3 -13   0    4.87    2.31
   3 -13   0    6.03    2.20
  -3 -13   0   10.85    3.35
   3 -13   0    0.08    3.48
  -4  13   0    5.07    2.00
  -4 -13   0    4.55    1.74
   4 -13   0    8.85    2.18
  -4 -13   0    1.58    1.80
   4 -13   0    2.83    1.61
   0 -14   0   12.75    2.71
   0 -14   0    8.45    2.60
   0 -14   0   10.88    3.35
   0 -14   0    9.35    2.41
   0  14   0   11.36    3.33
  -1 -14   0   30.55    3.93
  -1 -14   0   28.88    3.40
   1  14   0   31.50    5.07
  -1 -14   0   29.61    3.43
  -1 -14   0   31.45    4.55
  -1 -14   0   27.47    4.01
  -1  14   0   35.11    3.42
  -1  14   0   28.20    3.78
   1 -14   0   33.95    3.98
   1 -14   0   30.97    3.37
   1 -14   0   25.05    3.43
   1 -14   0   30.07    5.09
   1 -14   0   28.54    3.42
  -1  14   0   31.48    4.81
   2 -14   0   24.59    3.35
   2 -14   0   28.13    3.59
  -2  14   0   25.40    3.56
   2 -14   0   23.43    4.64
  -2 -14   0   24.87    3.85
  -2 -14   0   19.46    3.05
  -2 -14   0   20.95    4.08
   2 -14   0   21.30    2.96
   2  14   0   18.36    4.29
  -2 -14   0   26.16    3.57
  -2  14   0   19.09    4.10
   2 -14   0   26.13    3.60
   3 -14   0   -0.11    1.43
  -3  14   0    0.74    1.97
   3 -14   0    2.53    1.87
  -3 -14   0    0.62    1.52
  -3 -14   0   -0.21    1.84
  -3 -14   0    3.02    2.05
  -4 -14   0   -0.66    1.39
   4 -14   0   -1.36    1.16
  -4  14   0   -0.04    1.61
   0 -15   0    0.12    1.53
   0 -15   0    0.37    2.26
   0 -15   0   -0.69    2.15
   0  15   0    0.20    2.57
   0 -15   0    0.15    2.04
   0 -15   0   -0.69    1.72
  -1 -15   0   20.48    3.66
   1  15   0   16.00    4.39
  -1 -15   0   12.91    3.37
  -1 -15   0   15.27    2.82
   1 -15   0   19.38    2.97
  -1 -15   0   15.02    2.71
   1 -15   0   22.72    3.51
   1 -15   0   24.64    3.82
  -1  15   0   13.44    3.51
   1 -15   0   21.43    3.27
   1 -15   0   23.63    4.66
   2 -15   0    2.23    1.61
   2  15   0    1.19    2.73
  -2  15   0    5.59    2.92
  -2 -15   0    2.74    2.39
  -2 -15   0    2.51    2.12
  -2 -15   0   -0.03    2.17
  -2  15   0    3.46    2.15
   2 -15   0   -2.57    2.49
  -2 -15   0   -0.22    2.85
   2 -15   0    0.34    1.77
   2 -15   0    2.25    1.74
  -3 -15   0   28.38    3.61
   3 -15   0   33.05    3.57
   3 -15   0   27.96    2.84
  -3  15   0   30.74    3.60
  -3 -15   0   27.49    3.62
   4 -15   0    3.42    1.31
  -4 -15   0    2.42    1.36
  -4  15   0    2.64    1.47
   0 -16   0   45.40    4.32
   0 -16   0   46.62    4.86
   0 -16   0   42.80    4.00
   0 -16   0   41.41    5.34
   0 -16   0   45.95    3.84
   0  16   0   48.06    6.04
   1  16   0    5.86    2.98
  -1 -16   0    4.53    2.67
  -1 -16   0    5.40    2.26
  -1  16   0    6.40    3.15
  -1 -16   0    6.83    2.40
   1 -16   0    1.94    1.92
  -1 -16   0    5.57    2.80
   1 -16   0    1.31    1.91
   1 -16   0    4.73    2.26
   1 -16   0    5.67    2.73
   1 -16   0    8.71    2.97
   2 -16   0  118.60    5.36
   2 -16   0  131.49    5.89
  -2  16   0  116.65    5.82
  -2 -16   0  125.81    6.31
  -2 -16   0  120.83    6.41
   2 -16   0  126.92    5.61
  -3 -16   0   32.85    3.59
   3 -16   0   32.91    2.39
  -3 -16   0   32.93    3.43
   3 -16   0   40.60    3.73
  -3  16   0   38.13    3.29
   4 -16   0   28.61    2.12
   0 -17   0    0.78    2.08
   0 -17   0    0.58    1.67
   0  17   0    3.17    3.09
   0 -17   0    1.23    2.66
   0 -17   0    1.13    2.14
   0 -17   0    0.82    2.52
   1 -17   0    0.57    1.55
   1 -17   0    3.52    2.26
  -1 -17   0   -0.89    2.68
   1 -17   0    2.44    2.07
  -1 -17   0    1.48    2.04
   1 -17   0    1.49    2.06
  -1 -17   0    1.52    1.70
  -1 -17   0    0.90    2.31
  -1  17   0    8.30    3.56
   1  17   0    0.63    2.79
   1 -17   0    1.09    2.45
   2 -17   0   58.66    4.26
   2 -17   0   50.81    3.80
  -2 -17   0   62.21    4.68
  -2  17   0   64.58    3.98
  -2 -17   0   60.36    4.40
  -2 -17   0   58.67    4.21
   3 -17   0    3.17    1.66
  -3  17   0    3.48    1.64
  -3 -17   0    4.68    1.73
  -3 -17   0    2.45    1.58
   0 -18   0   86.69    5.26
   0 -18   0   83.88    4.57
   0 -18   0   78.51    5.62
  -1 -18   0   15.24    2.86
   1 -18   0   12.67    2.81
  -1 -18   0   11.76    2.78
   1 -18   0   14.85    2.76
   1 -18   0   12.56    2.58
   1 -18   0   10.34    2.02
  -1 -18   0   14.59    2.49
  -2 -18   0   26.46    3.13
  -2 -18   0   27.44    3.44
  -2 -18   0   31.67    3.99
   2 -18   0   25.08    3.50
  -3 -18   0    9.50    1.99
  -3 -18   0    7.77    1.30
   3 -18   0    9.02    1.86
   0 -19   0   -1.21    1.28
   0 -19   0    0.84    2.21
   0 -19   0   -0.38    1.78
   1 -19   0    2.01    1.81
  -1 -19   0   -0.74    1.84
  -1 -19   0    1.42    1.87
  -1 -19   0   -0.21    1.50
   1 -19   0    1.92    2.07
  -2 -19   0   12.92    2.23
  -2 -19   0   17.49    2.74
   2 -19   0   11.48    1.90
  -3 -19   0    1.02    1.34
   3 -19   0    2.73    1.14
   0 -20   0   -1.47    1.70
   0 -20   0    0.97    1.54
  -1 -20   0    8.77    1.34
   1 -20   0    6.53    1.86
  -1 -20   0    4.09    1.90
   1 -20   0    7.34    2.02
  -1 -20   0    5.59    1.94
  -2 -20   0   21.44    2.71
   2 -20   0   16.74    2.37
   0 -21   0    1.22    1.46
   0 -21   0   -0.27    1.52
   1 -21   0    8.68    1.63
  -1 -21   0    6.17    1.47
  -2 -21   0   13.40    1.79
   2 -21   0   11.80    1.72
   0 -22   0   55.36    2.72
  -1 -22   0   11.42    1.70
   1 -22   0   12.09    1.54
   0   0   1    0.09    0.26
   0   0   1    0.04    0.26
   0   0  -1    0.11    0.26
  -1   0   1  459.41   11.77
  -1   0  -1  458.30   11.67
   1   0   1  459.35   11.54
   1   0   1  441.20   10.06
   1   0  -1  453.66   11.32
  -1   0   1  451.66   11.61
   2   0   1    7.11    2.19
  -2   0   1    6.88    2.41
  -2   0   1    7.78    2.59
   2   0  -1    6.87    2.08
  -2   0  -1    9.18    2.29
  -2   0  -1    8.56    3.13
  -3   0  -1   30.52    4.77
  -3   0  -1   23.82    2.84
  -3   0  -1   24.57    2.87
  -3   0   1   28.00    3.02
   3   0  -1   20.59    3.50
  -3   0  -1   26.15    4.10
  -3   0  -1   21.71    3.82
   3   0   1   26.26    4.12
  -3   0   1   23.35    3.98
  -3   0   1   25.29    2.79
  -3   0   1   28.35    4.23
  -3   0   1   23.26    2.64
  -4   0  -1    0.10    1.85
  -4   0   1    3.43    2.26
   4   0  -1    2.98    3.28
  -4   0   1   -0.93    1.84
  -4   0  -1    1.10    1.98
  -4   0   1   -1.79    1.76
  -4   0   1    1.24    2.60
  -4   0  -1   -0.16    1.84
  -4   0  -1    0.50    3.01
   4   0   1    0.39    2.76
  -5   0  -1    7.99    2.05
  -5   0  -1   10.00    1.99
  -5   0   1   12.50    2.43
  -5   0   1    8.69    2.29
  -5   0  -1   10.38    2.16
  -5   0   1   16.16    2.72
   0  -1  -1   23.04    1.03
   0   1   1   21.93    1.15
   0  -1   1   22.64    1.15
   0  -1   1   22.63    1.03
   0  -1  -1   21.26    1.10
   0   1   1   25.04    0.95
   1  -1   1  248.55    7.14
  -1  -1  -1  235.60    6.66
  -1   1   1  253.31    7.25
   1  -1   1  233.99    5.62
  -1   1   1  238.04    5.25
  -1   1   1  239.59    7.25
  -1  -1  -1  240.39    7.21
   1   1   1  233.77    5.95
  -1   1  -1  235.80    7.21
  -1  -1   1  233.52    6.95
   1  -1  -1  237.71    6.89
  -1  -1   1  236.43    7.26
   2   1  -1    5.51    2.31
  -2   1   1    7.07    2.77
  -2  -1  -1    4.17    2.12
  -2  -1  -1    6.62    2.05
   2  -1   1    6.25    2.19
  -2  -1   1    9.65    2.31
  -2  -1   1    4.95    2.17
  -2   1  -1    6.35    2.08
  -2   1  -1    6.66    2.26
   2   1   1    7.84    2.32
   3  -1   1    0.53    1.95
  -3   1   1    1.47    2.33
  -3   1   1   -0.97    2.00
  -3   1   1    1.90    1.58
  -3   1   1   -1.87    1.55
   3   1  -1   -1.08    1.72
  -3  -1  -1    1.86    1.43
  -3  -1  -1    1.49    1.45
  -3  -1  -1    2.33    1.60
  -3  -1  -1   -0.05    2.06
  -3  -1  -1    1.52    1.97
  -3   1  -1    4.17    2.76
  -3   1  -1    2.94    1.60
  -3   1  -1    0.27    2.10
   3   1   1    5.03    2.50
  -3  -1   1    4.84    1.70
  -3  -1   1    0.12    1.90
  -3  -1   1    1.15    1.50
   3  -1  -1   -1.17    1.64
  -3  -1   1    5.78    2.47
  -3   1  -1    1.70    1.49
  -3   1  -1    4.52    2.19
  -3  -1   1    0.11    1.48
  -4   1   1   24.41    3.57
  -4   1   1   21.29    3.27
  -4  -1  -1   22.83    4.46
  -4  -1  -1   20.10    3.11
  -4  -1  -1   23.35    3.23
  -4  -1  -1   22.71    3.36
  -4   1   1   13.95    5.01
  -4   1   1   22.14    3.09
  -4   1  -1   20.87    3.23
  -4  -1   1   18.14    2.93
  -4  -1   1   20.11    3.34
  -4   1  -1   22.01    5.25
  -4   1  -1   15.67    4.06
  -4  -1   1   17.41    2.96
  -4   1  -1   19.45    3.23
  -4  -1   1   12.77    5.10
  -4   1  -1   24.12    3.40
  -5   1   1    9.24    2.21
  -5  -1  -1    9.19    2.43
  -5   1   1    7.54    2.62
  -5   1   1    3.47    1.94
  -5  -1  -1    4.55    1.89
  -5   1  -1    6.58    2.20
  -5  -1   1   11.68    2.35
  -5  -1   1   10.77    2.54
  -5   1  -1    6.57    2.19
   5  -1  -1    7.94    2.24
  -5  -1   1   10.46    2.00
   0  -2  -1   47.48    2.02
   0  -2   1   41.97    1.30
   0  -2  -1   40.67    1.82
   0  -2   1   42.27    1.98
   0  -2   1   43.25    1.93
   0   2   1   42.33    1.54
  -1  -2  -1  167.58    5.70
  -1  -2  -1  164.43    4.99
   1  -2   1  169.90    5.71
  -1   2   1  167.45    5.63
   1  -2   1  167.13    4.63
  -1   2   1  166.91    4.48
  -1  -2  -1  165.96    5.90
  -1   2   1  160.50    5.91
   1  -2  -1  171.89    5.52
  -1  -2   1  174.89    4.95
  -1  -2   1  172.11    5.59
   1   2   1  171.93    4.97
  -1   2  -1  171.79    5.96
  -1   2  -1  178.32    5.38
  -1  -2   1  177.87    5.91
  -2  -2  -1   60.83    3.96
  -2   2   1   62.65    4.39
   2  -2   1   62.66    4.38
  -2  -2  -1   60.20    4.51
  -2   2   1   59.91    4.67
  -2   2  -1   67.64    4.74
   2   2   1   57.66    2.20
  -2  -2   1   57.40    4.09
   2  -2  -1   61.23    4.19
  -2  -2   1   64.36    4.66
  -2   2  -1   62.68    4.26
  -3   2   1   40.88    3.65
  -3   2   1   43.79    3.55
  -3  -2  -1   42.51    3.40
  -3  -2  -1   48.49    4.47
  -3  -2  -1   46.14    5.22
  -3  -2  -1   45.38    3.32
  -3   2   1   46.75    4.78
  -3  -2  -1   45.50    3.62
   3   2  -1   47.11    4.69
  -3   2   1   49.72    5.39
   3  -2   1   41.89    4.63
  -3   2  -1   54.83    3.58
   3   2   1   62.17    5.30
  -3  -2   1   48.68    3.54
  -3  -2   1   47.14    3.49
  -3   2  -1   54.63    3.87
  -3  -2   1   46.46    3.53
  -3  -2   1   53.05    5.43
  -3  -2   1   52.46    4.74
  -3   2  -1   47.57    3.23
  -3   2  -1   55.49    4.95
  -3   2  -1   65.08    5.90
   3  -2  -1   56.14    4.91
  -4  -2  -1   37.11    3.87
  -4  -2  -1   35.50    4.12
   4  -2   1   41.32    5.47
  -4  -2  -1   25.24    4.15
  -4   2   1   29.71    3.89
  -4  -2  -1   34.62    5.43
  -4  -2  -1   31.49    3.37
  -4   2   1   28.30    7.46
  -4   2   1   35.31    4.31
  -4   2   1   37.29    3.98
  -4  -2   1   29.08    3.77
  -4   2  -1   32.39    3.86
  -4  -2   1   33.36    4.06
  -4  -2   1   30.51    4.96
  -4  -2   1   33.32    3.73
  -4   2  -1   40.24    4.28
   4  -2  -1   41.91    8.08
   4   2   1   39.50    5.59
  -4   2  -1   37.86    3.71
  -4  -2   1   32.46    5.24
  -5   2   1    9.83    2.48
  -5   2   1    9.42    2.35
  -5  -2  -1   13.62    2.72
  -5   2   1    9.71    3.21
   5  -2   1    9.26    2.36
  -5  -2  -1    9.81    2.48
  -5  -2   1    9.29    2.36
  -5   2  -1    8.52    2.18
  -5   2  -1    8.42    2.19
  -5   2  -1    7.58    2.05
  -5  -2   1    8.52    2.21
   5  -2  -1    8.85    2.90
   0  -3   1    1.88    1.16
   0  -3  -1    0.91    0.93
   0  -3  -1    1.98    1.12
   0   3   1    1.00    0.76
   0  -3   1    1.63    0.54
   0  -3   1    0.71    1.17
   0   3  -1    1.14    1.00
  -1   3   1  236.99    7.69
  -1  -3  -1  232.93    7.48
  -1  -3  -1  239.36    7.38
  -1  -3  -1  233.89    6.20
   1  -3   1  236.44    6.49
   1  -3   1  224.07    7.19
  -1  -3   1  241.12    7.27
  -1  -3   1  232.50    6.82
   1  -3  -1  238.14    7.16
  -1   3  -1  229.54    6.57
   1   3   1  230.80    6.83
  -1   3  -1  229.06    7.65
  -1  -3   1  233.92    7.43
  -2  -3  -1   17.78    2.42
  -2  -3  -1   15.51    2.86
   2  -3   1   14.94    2.63
  -2   3   1   17.64    3.30
  -2   3   1   15.70    2.58
   2   3  -1   12.85    1.40
   2  -3  -1   19.69    2.82
  -2  -3   1   24.12    3.48
  -2  -3   1   21.75    2.81
  -2   3  -1   20.75    2.80
  -2   3  -1   22.59    3.42
   2   3   1   22.68    1.94
  -3   3   1   23.97    3.04
  -3  -3  -1   17.47    2.56
  -3  -3  -1   19.82    3.17
  -3  -3  -1   23.06    2.68
  -3  -3  -1   18.02    2.72
  -3   3   1   17.50    3.97
  -3   3   1   23.06    2.94
   3  -3   1   26.04    4.58
   3   3  -1   23.82    4.12
  -3   3  -1   18.83    2.34
  -3   3  -1   20.08    2.73
  -3  -3   1   21.55    2.57
  -3   3  -1   22.22    3.52
  -3  -3   1   22.61    2.80
  -3  -3   1   19.49    2.73
  -3   3  -1   18.31    3.86
  -3   3  -1   22.43    2.81
   3  -3  -1   23.34    3.88
   3   3   1   21.84    4.29
  -3  -3   1   21.20    3.33
  -3  -3   1   20.07    2.90
  -4   3   1    2.45    2.15
   4  -3   1   -0.48    2.18
  -4  -3  -1    1.35    1.16
  -4   3   1    1.46    2.44
  -4   3   1    9.01    3.66
  -4   3   1    1.38    1.97
   4   3  -1    0.53    2.49
  -4  -3  -1    0.41    2.15
  -4  -3  -1    3.49    2.46
  -4  -3  -1    1.07    1.90
  -4  -3   1   -2.79    3.87
  -4  -3   1   -1.35    1.98
   4   3   1   -1.77    2.20
  -4  -3   1    1.46    2.34
  -4   3  -1   -1.92    1.77
  -4  -3   1    4.39    2.15
   4  -3  -1    7.03    2.68
  -4   3  -1    0.72    1.79
  -4  -3   1    4.07    1.84
  -4   3  -1    8.99    3.02
  -4   3  -1    6.50    2.77
  -5  -3  -1   -0.48    1.54
   5  -3   1    1.12    1.77
  -5   3   1    0.53    1.58
  -5  -3  -1    2.88    1.96
  -5   3   1    2.18    2.46
  -5   3  -1    2.78    1.77
  -5  -3   1    0.39    1.78
  -5  -3   1    3.04    1.93
  -5   3  -1    3.91    1.98
   5  -3  -1    0.91    2.13
   0  -4   1    6.27    1.72
   0  -4   1    7.88    1.75
   0  -4   1    7.86    1.02
   0  -4  -1    6.72    1.30
   0   4   1    8.59    1.26
   0   4  -1    7.83    1.59
   0  -4  -1    9.72    1.74
  -1  -4  -1  322.19    8.05
   1  -4   1  325.65    9.59
   1  -4   1  331.10    9.02
  -1  -4  -1  335.64    9.88
  -1  -4  -1  329.05    9.69
  -1   4   1  329.63    9.95
  -1  -4   1  331.09    9.54
  -1  -4   1  330.07    8.90
  -1   4  -1  328.03   10.02
  -1  -4   1  325.28    9.62
   1  -4  -1  335.36    9.53
  -2  -4  -1   23.81    2.41
  -2   4   1   25.29    3.78
   2   4  -1   20.63    1.93
  -2  -4  -1   23.44    3.43
   2  -4   1   21.91    3.28
  -2   4  -1   22.89    3.64
  -2   4  -1   21.66    2.79
  -2  -4   1   25.57    3.77
  -2   4  -1   20.14    1.24
   2   4   1   23.02    2.11
  -2  -4   1   20.97    2.69
   2  -4  -1   20.25    3.17
  -3   4   1   70.46    6.45
  -3  -4  -1   71.09    4.12
  -3  -4  -1   72.90    4.46
  -3  -4  -1   72.15    4.82
   3  -4   1   78.10    5.94
  -3   4   1   73.56    4.38
  -3   4   1   72.01    4.62
  -3  -4  -1   70.14    4.31
  -3  -4  -1   77.41    6.57
  -3   4  -1   67.16    3.73
  -3   4  -1   74.47    6.45
  -3  -4   1   76.22    5.30
  -3   4  -1   76.82    4.43
   3   4   1   80.34    6.23
  -3  -4   1   87.98    6.90
  -3  -4   1   79.64    4.24
  -3   4  -1   75.40    4.62
  -3  -4   1   74.15    4.42
  -3  -4   1   78.12    4.39
  -4   4   1    2.34    2.06
  -4  -4  -1    1.58    2.10
   4  -4   1    3.21    2.61
  -4   4   1    5.43    2.04
   4   4  -1   -0.15    2.46
  -4  -4  -1    5.30    2.43
  -4   4   1    3.78    2.78
  -4   4   1    3.66    2.48
  -4  -4  -1    3.17    2.90
  -4  -4   1    2.06    1.20
  -4  -4   1    3.09    2.41
   4   4   1    0.23    2.59
   4  -4  -1    0.03    2.22
  -4   4  -1    3.14    2.01
  -4  -4   1    2.64    2.09
  -4   4  -1    3.15    2.57
  -4   4  -1    4.04    1.91
  -4   4  -1    6.16    3.38
  -5  -4  -1   10.52    2.51
   5  -4   1   14.29    3.35
  -5  -4  -1    7.34    2.08
  -5   4   1   13.72    2.13
  -5   4   1   12.86    2.71
  -5  -4   1    6.92    2.07
   5  -4  -1   10.04    2.16
  -5   4  -1    8.34    1.89
  -5   4  -1    3.87    2.19
  -5  -4   1    4.26    1.99
   0  -5   1   47.93    3.27
   0  -5   1   48.37    3.41
   0  -5  -1   46.20    2.57
   0   5   1   44.92    2.52
   0   5  -1   46.62    2.89
   0  -5   1   45.17    2.00
   0  -5  -1   47.45    3.15
  -1   5   1   51.01    3.84
  -1  -5  -1   51.12    3.66
   1  -5   1   60.37    3.82
   1  -5   1   58.46    3.37
   1  -5   1   55.89    2.40
  -1  -5  -1   56.32    3.82
  -1  -5   1   53.48    3.76
  -1   5  -1   53.02    3.88
   1  -5  -1   53.19    3.55
  -1  -5   1   55.28    3.58
   1  -5  -1   48.45    2.85
  -1  -5   1   50.12    2.80
   2   5  -1   26.59    2.49
   2  -5   1   29.17    3.53
  -2  -5  -1   30.65    3.92
  -2  -5  -1   24.35    2.17
  -2   5   1   28.79    1.83
  -2   5   1   32.07    3.98
  -2  -5   1   30.19    2.82
   2   5   1   29.48    2.67
  -2  -5   1   29.72    3.83
   2  -5  -1   28.53    3.53
  -2   5  -1   25.59    1.91
  -2   5  -1   24.64    3.85
   3   5  -1   98.36    6.72
  -3   5   1   89.97    5.27
  -3   5   1  107.92    7.72
   3  -5   1   98.26    6.82
  -3   5   1   99.10    5.11
  -3  -5  -1   90.79    4.89
  -3  -5  -1   93.66    4.90
  -3   5   1   76.33    5.59
  -3  -5  -1   92.78    5.02
  -3  -5  -1   90.11    7.04
  -3   5  -1   90.77    7.24
  -3  -5   1   90.48    7.26
  -3   5  -1   81.69    4.00
  -3   5  -1   85.72    4.74
  -3   5  -1   81.43    5.08
   3  -5  -1   92.78    6.54
   3   5   1   86.13    6.77
  -3  -5   1   88.12    4.55
  -3  -5   1   87.35    4.93
  -3  -5   1   82.91    4.89
  -3  -5   1   91.04    5.38
  -4   5   1   15.24    3.01
  -4  -5  -1   12.95    2.99
   4  -5   1   10.47    3.05
   4  -5   1   11.57    2.54
  -4   5   1   14.89    3.90
  -4   5   1   11.78    2.46
  -4  -5  -1   14.15    2.89
   4   5  -1   11.01    3.26
  -4  -5  -1    9.18    3.51
  -4   5   1   15.48    3.35
  -4   5  -1   13.55    2.67
  -4  -5   1    8.38    2.44
  -4  -5   1   10.62    2.78
   4  -5  -1   11.76    2.50
   4   5   1    9.73    3.07
  -4  -5   1   17.89    4.34
  -4   5  -1    9.86    3.05
   4  -5  -1    8.34    2.62
  -4   5  -1   13.00    4.24
  -4   5  -1   11.65    2.36
  -5  -5  -1    2.17    2.29
  -5   5   1    3.50    2.10
  -5  -5  -1    1.12    2.06
   5  -5   1    0.70    1.43
   5  -5  -1    1.27    1.57
  -5   5  -1    0.43    2.03
  -5  -5   1    0.22    2.20
  -5  -5   1    0.26    2.27
   0  -6   1  108.09    5.08
   0  -6   1  107.76    4.98
   0   6  -1  104.75    4.49
   0  -6   1  100.91    3.42
   0  -6  -1  107.66    4.10
   0   6   1  104.32    4.09
   0  -6  -1  107.25    4.92
  -1  -6  -1  108.73    5.36
   1  -6   1  103.44    5.19
  -1   6   1  105.89    5.39
   1  -6   1  100.36    3.37
  -1  -6  -1  108.00    5.24
  -1   6  -1  111.15    5.68
   1  -6  -1  114.43    5.32
  -1  -6   1  109.51    5.07
   1  -6  -1  113.32    4.31
  -1  -6   1  110.24    5.25
   1   6   1  112.43    3.36
  -2   6   1   11.20    2.93
   2   6  -1    7.32    1.83
  -2  -6  -1    7.99    1.26
  -2  -6  -1   11.75    2.91
   2  -6   1    9.39    2.54
  -2   6   1    9.82    1.49
   2  -6  -1   13.21    2.78
  -2   6  -1   10.94    1.69
  -2  -6   1   11.28    2.77
  -2   6  -1    8.42    2.82
   2   6   1   15.77    2.49
  -2  -6   1   10.95    1.93
  -3   6   1    2.05    1.99
  -3  -6  -1    1.97    1.86
   3  -6   1    3.21    2.22
  -3   6   1   -0.59    1.60
  -3  -6  -1    0.67    2.20
   3  -6   1    2.06    1.74
  -3   6   1    0.63    2.34
   3   6  -1    1.98    2.32
  -3   6   1    2.65    1.23
  -3  -6  -1    2.85    1.91
  -3  -6  -1    1.68    1.77
   3  -6  -1    1.55    2.12
  -3  -6   1    1.21    2.29
  -3  -6   1    1.90    1.65
  -3   6  -1    3.94    1.84
   3  -6  -1    0.99    1.67
  -3   6  -1    2.32    2.04
  -3  -6   1    3.49    1.84
  -3   6  -1    1.73    2.42
  -3  -6   1    1.91    1.83
   4  -6   1   68.12    6.73
  -4  -6  -1   73.74    5.10
  -4   6   1   70.05    7.52
  -4   6   1   73.92    5.60
   4   6  -1   78.89    7.16
   4  -6   1   73.82    5.02
  -4   6   1   72.10    4.83
  -4  -6  -1   75.73    5.33
  -4  -6  -1   65.33    7.10
  -4   6  -1   73.76    7.72
  -4  -6   1   65.82    4.97
   4   6   1   62.59    6.75
  -4  -6   1   65.26    6.95
  -4   6  -1   68.87    5.54
   4  -6  -1   75.81    6.72
  -4  -6   1   70.20    5.27
  -4   6  -1   62.93    5.91
   4  -6  -1   67.05    4.70
  -5  -6  -1    2.63    1.90
  -5   6   1    2.31    2.20
   5  -6   1    1.04    1.61
  -5  -6  -1    1.56    1.78
   5  -6  -1    1.80    1.51
  -5  -6   1    0.20    1.74
  -5   6  -1    1.49    2.09
  -5  -6   1    1.23    1.89
   0   7   1   14.56    2.02
   0  -7  -1   15.68    2.54
   0  -7   1   17.83    2.66
   0  -7  -1   14.22    1.84
   0   7  -1   17.37    2.41
   0  -7   1   14.16    1.39
  -1   7   1   11.86    2.53
   1  -7   1   11.62    2.53
  -1  -7  -1   16.28    2.72
  -1  -7  -1   13.23    2.66
   1  -7   1   10.34    0.76
   1   7   1    7.60    0.86
  -1   7  -1    8.26    2.72
  -1  -7   1    9.34    2.04
   1  -7  -1   11.17    2.46
  -1  -7   1    9.24    2.36
   1  -7  -1    6.48    1.31
   2  -7   1   58.12    3.26
  -2  -7  -1   57.38    5.05
  -2  -7  -1   59.87    3.74
  -2  -7  -1   58.55    4.98
   2  -7   1   59.74    4.80
  -2   7   1   63.75    3.54
  -2  -7  -1   55.37    3.87
   2  -7   1   59.52    3.97
   2   7  -1   60.59    4.32
  -2   7   1   61.57    5.25
  -2   7  -1   62.81    5.43
  -2  -7   1   56.55    3.37
  -2   7  -1   60.47    3.60
   2  -7  -1   62.78    4.86
  -2   7  -1   57.67    5.49
  -2  -7   1   69.02    5.41
  -2  -7   1   64.25    5.05
   2  -7  -1   62.92    3.88
   2   7   1   66.24    4.51
  -3  -7  -1    8.96    2.48
  -3   7   1   12.47    3.28
  -3   7   1    7.36    3.33
  -3  -7  -1    5.13    2.78
  -3  -7  -1    8.04    3.15
  -3  -7  -1    7.43    2.17
   3  -7   1    9.63    2.33
   3  -7   1    8.22    2.84
  -3   7  -1    2.83    2.82
  -3   7  -1    3.63    3.32
   3  -7  -1    7.52    2.79
  -3  -7   1    7.98    2.25
  -3  -7   1    8.13    3.15
  -3  -7   1    9.35    2.42
  -3  -7   1    8.76    2.43
   3  -7  -1    3.39    1.84
   3  -7  -1    5.75    2.04
  -4  -7  -1    3.59    3.07
  -4  -7  -1    8.31    2.66
   4  -7   1    3.53    1.96
  -4   7   1    9.15    4.22
   4   7  -1    8.71    3.83
  -4   7   1    8.04    2.95
   4  -7   1    4.89    2.78
  -4  -7  -1    7.40    2.67
   4  -7  -1    4.94    1.98
  -4  -7   1    9.40    2.89
  -4  -7   1    5.31    3.10
  -4   7  -1    7.09    2.72
  -4   7  -1    6.44    3.68
   4   7   1    4.34    3.07
   4  -7  -1    6.95    3.05
  -4  -7   1    6.11    2.16
  -5   7   1    5.50    2.04
   5  -7   1    1.28    1.54
  -5  -7  -1    6.70    2.02
  -5  -7  -1    5.26    2.07
  -5  -7   1    8.44    2.18
  -5  -7   1    6.04    2.09
  -5   7  -1    2.56    1.95
   5  -7  -1    6.32    1.72
   0  -8  -1    9.79    1.59
   0  -8  -1    8.14    2.18
   0  -8   1   10.66    1.21
   0  -8   1   10.11    2.31
   0   8  -1    9.84    2.05
   0   8   1   12.14    1.91
  -1   8   1   43.50    3.88
  -1  -8  -1   44.35    4.29
  -1  -8  -1   44.36    4.06
   1   8  -1   40.95    2.58
   1  -8   1   44.38    3.88
  -1  -8   1   33.21    3.67
   1   8   1   32.72    1.42
  -1   8  -1   36.36    3.89
   1  -8  -1   31.48    2.18
  -1  -8   1   35.81    3.20
   1  -8  -1   37.18    3.74
  -2   8   1   28.35    2.92
  -2  -8  -1   31.77    4.17
  -2  -8  -1   30.05    2.99
  -2  -8  -1   25.25    3.89
   2  -8   1   35.93    3.80
  -2   8   1   31.59    2.98
   2   8  -1   36.97    3.77
   2  -8   1   27.53    3.82
  -2   8   1   25.78    4.14
  -2  -8  -1   28.84    2.61
  -2  -8   1   25.74    2.76
   2  -8  -1   23.70    2.43
  -2   8  -1   25.43    3.01
   2  -8  -1   25.93    2.43
  -2  -8   1   27.50    2.69
  -2   8  -1   26.46    2.73
  -2  -8   1   33.39    3.65
  -2  -8   1   27.37    4.11
   2   8   1   24.19    3.44
  -2  -8   1   27.08    4.22
   2  -8  -1   24.47    3.46
  -2   8  -1   27.64    4.30
   3  -8   1    0.28    2.15
  -3  -8  -1    2.60    2.12
  -3   8   1    4.54    2.39
  -3   8   1    4.29    2.82
  -3  -8  -1    2.18    2.15
  -3  -8  -1    1.04    1.74
  -3  -8  -1    2.37    2.12
   3  -8   1   -0.11    1.64
  -3   8  -1   -0.07    2.60
  -3  -8   1   -1.01    1.74
   3  -8  -1    1.72    2.16
   3  -8  -1   -1.30    1.79
  -3  -8   1    0.58    2.27
  -3  -8   1    4.32    2.02
  -3   8  -1    3.86    2.22
   3  -8  -1    4.03    1.92
  -3  -8   1   -0.03    1.74
  -4   8   1    2.72    2.56
   4  -8   1    2.94    3.13
  -4   8   1    2.59    4.17
  -4  -8  -1    0.05    1.97
  -4  -8  -1    1.39    3.41
   4   8  -1    3.20    3.79
  -4  -8  -1   -0.83    1.94
   4  -8   1   -0.53    1.71
  -4  -8   1    0.77    1.94
   4  -8  -1    1.30    3.56
   4   8   1    1.15    4.77
  -4   8  -1   -0.45    2.18
  -4  -8   1    1.49    1.90
  -4  -8   1    1.38    3.01
  -4   8  -1   -4.79    3.44
   4  -8  -1    0.47    1.82
  -5  -8  -1   19.75    2.58
   5  -8   1   18.18    2.47
  -5   8   1   15.02    2.52
   5  -8   1   22.16    2.14
  -5  -8  -1   11.95    2.18
  -5  -8   1   16.61    2.57
  -5   8  -1   11.36    2.14
  -5  -8   1   16.13    2.48
   5  -8  -1   14.07    2.14
   5  -8  -1   16.12    2.15
   0  -9  -1  126.81    6.48
   0  -9   1  129.14    6.38
   0  -9  -1  124.44    4.90
   0   9  -1  130.29    5.83
   0  -9   1  118.19    3.92
   0   9   1  124.14    5.17
   1   9  -1   97.33    4.22
  -1  -9  -1  103.44    5.49
  -1   9   1  104.12    5.99
   1  -9   1  103.51    5.94
  -1  -9  -1  106.78    6.24
  -1   9  -1   93.76    5.79
   1  -9  -1   94.39    5.82
  -1  -9   1   99.13    5.12
  -1  -9   1   91.08    5.78
   1  -9  -1   89.27    3.60
  -2  -9  -1   28.38    2.93
  -2  -9  -1   26.90    3.85
  -2   9   1   23.84    4.31
  -2  -9  -1   21.51    2.71
  -2  -9  -1   17.69    2.48
   2  -9   1   20.62    2.45
  -2  -9  -1   31.31    4.79
  -2   9   1   26.76    2.90
  -2   9   1   22.52    2.94
   2   9  -1   24.68    3.58
  -2   9  -1   22.21    2.95
  -2  -9   1   26.69    2.89
  -2  -9   1   19.97    2.43
  -2  -9   1   26.90    2.91
   2  -9  -1   25.01    3.94
  -2  -9   1   26.85    4.16
  -2  -9   1   24.19    2.47
   2   9   1   26.70    3.66
  -2  -9   1   21.63    3.43
  -2   9  -1   23.09    4.13
  -2   9  -1   23.31    3.12
   2  -9  -1   23.73    2.68
   3  -9   1    8.62    2.40
  -3   9   1    7.63    2.63
  -3  -9  -1    8.05    2.16
   3  -9   1    6.04    2.91
  -3  -9  -1    5.48    2.78
  -3  -9  -1    8.25    2.48
  -3   9   1    7.60    3.11
  -3  -9  -1    7.55    2.40
  -3   9  -1    5.93    3.77
  -3   9  -1    4.77    2.65
  -3  -9   1    6.11    2.27
  -3  -9   1    4.52    2.63
   3  -9  -1    6.82    2.25
  -3  -9   1    7.17    2.30
   3  -9  -1    3.65    2.68
  -3  -9   1    7.50    2.52
  -4  -9  -1   37.54    5.81
   4  -9   1   33.64    5.27
  -4   9   1   34.65    5.54
   4  -9   1   35.80    3.84
  -4  -9  -1   36.31    4.20
  -4  -9  -1   41.10    4.29
  -4  -9  -1   41.94    4.37
   4   9  -1   17.52    6.57
  -4   9   1   36.67    4.46
   4   9   1   29.18    5.81
  -4  -9   1   39.81    4.21
  -4  -9   1   22.34    5.71
   4  -9  -1   37.45    3.71
  -4  -9   1   42.78    4.26
   4  -9  -1   39.96    7.99
  -4   9  -1   28.94    5.85
  -4   9  -1   34.61    4.50
  -5  -9  -1    1.14    1.44
  -5   9   1    0.91    1.60
   5  -9   1    1.55    1.29
  -5  -9  -1    1.47    1.57
   5  -9  -1    0.30    1.20
  -5  -9   1   -0.02    1.40
  -5   9  -1    2.29    1.81
  -5  -9   1    2.94    1.67
   5  -9  -1    1.15    1.22
   0  10   1   80.53    4.24
   0 -10  -1   74.12    3.67
   0 -10   1   79.06    5.37
   0 -10  -1   80.18    5.32
   0  10  -1   78.53    5.34
  -1 -10  -1    1.54    1.41
   1 -10   1    1.35    1.37
  -1  10   1    2.98    1.82
   1  10  -1    3.11    1.04
  -1  10   1    0.67    1.81
  -1 -10  -1    8.34    2.60
  -1 -10  -1    0.99    1.33
   1 -10   1    0.09    1.83
  -1 -10  -1    3.31    1.66
  -1 -10  -1    1.06    1.50
  -1 -10  -1    0.80    1.41
  -1 -10   1    0.76    1.93
  -1 -10   1    2.00    1.34
  -1  10  -1    2.68    2.10
   1 -10  -1    2.87    1.96
  -1 -10   1    1.62    1.46
  -1 -10   1    0.62    1.33
   1  10   1    4.28    2.43
  -1 -10   1    3.89    1.50
   1 -10  -1    2.30    1.33
  -2 -10  -1   55.43    3.83
  -2  10   1   59.84    5.75
   2 -10   1   56.94    3.71
  -2 -10  -1   62.07    4.20
  -2  10   1   52.81    4.41
  -2  10   1   59.69    4.25
  -2 -10  -1   59.71    5.77
  -2 -10  -1   57.84    3.65
   2  10  -1   66.29    5.34
  -2 -10  -1   59.35    4.26
   2 -10   1   56.70    3.75
   2 -10   1   63.63    5.53
   2 -10   1   54.70    3.85
   2 -10  -1   58.98    3.99
  -2 -10   1   73.61    4.07
  -2 -10   1   68.20    5.91
  -2 -10   1   60.64    4.05
   2 -10  -1   70.73    5.80
   2  10   1   63.16    5.50
   2 -10  -1   57.66    3.66
  -2  10  -1   54.95    4.34
  -2 -10   1   59.14    3.62
  -2 -10   1   62.11    4.18
  -2  10  -1   56.21    4.57
  -2 -10   1   57.36    5.11
  -2  10  -1   63.27    6.06
   2 -10  -1   63.03    4.01
  -3  10   1   22.77    7.93
   3 -10   1   23.09    3.31
   3 -10   1   23.05    6.62
  -3  10   1   19.05    3.26
  -3 -10  -1   11.40    3.50
  -3 -10  -1   22.38    3.57
  -3 -10  -1   23.86    3.36
  -3 -10  -1   19.74    2.91
  -3  10  -1   30.38    4.23
   3 -10  -1   26.49    3.46
  -3 -10   1   22.99    3.33
  -3 -10   1   19.55    3.17
  -3 -10   1   21.41    4.41
   3 -10  -1   22.02    5.96
  -3 -10   1   22.02    3.28
   4 -10   1    2.69    1.92
   4 -10   1    3.95    2.12
  -4  10   1    4.86    2.55
  -4 -10  -1    5.00    2.21
  -4 -10  -1    3.07    2.17
  -4 -10  -1    3.03    2.06
  -4 -10   1    5.38    2.34
   4 -10  -1    3.57    2.09
   4 -10  -1    3.00    2.00
  -4 -10   1    7.49    2.26
  -4 -10   1    0.15    2.10
  -4  10  -1    5.00    2.51
  -5 -10  -1   11.70    1.81
   5 -10   1   10.16    1.53
  -5 -10  -1    9.82    2.05
  -5  10   1    6.55    2.52
  -5  10  -1   10.59    2.11
  -5 -10   1   11.55    1.78
  -5 -10   1   10.33    1.79
   5 -10  -1    9.82    1.46
   0 -11   1   11.95    3.52
   0 -11  -1   13.26    2.89
   0 -11  -1   12.70    3.33
   0 -11   1   15.82    2.38
   0  11  -1    8.59    2.12
   0 -11  -1   12.29    2.13
   0 -11  -1   11.24    1.86
   0 -11  -1   12.58    2.44
   0 -11   1   10.11    2.74
   0  11   1   12.38    2.08
   0 -11   1   11.07    2.98
  -1 -11  -1    4.80    1.96
   1 -11   1    4.70    2.21
  -1 -11  -1    3.76    2.22
  -1 -11  -1    7.56    2.13
  -1 -11  -1    2.67    1.69
  -1 -11  -1    5.24    1.73
   1 -11   1    5.39    1.72
  -1  11   1    3.98    2.38
  -1  11   1    4.70    2.02
   1 -11   1    3.75    1.36
  -1 -11  -1    6.48    1.70
  -1 -11   1    6.62    1.60
   1  11   1    5.04    2.80
  -1 -11   1    5.42    1.89
   1 -11  -1    4.97    2.38
   1 -11  -1    7.61    1.80
  -1 -11   1    8.97    2.29
  -1  11  -1    6.42    2.42
  -1 -11   1    6.62    1.91
   1 -11  -1    4.12    2.79
   1 -11  -1    3.38    1.65
  -1 -11   1    4.82    2.50
  -1 -11   1    7.69    1.99
   1 -11  -1    8.28    2.79
  -2 -11  -1   31.64    3.47
  -2 -11  -1   28.62    4.18
  -2  11   1   27.07    4.49
   2 -11   1   31.84    2.91
   2 -11   1   33.69    3.21
  -2 -11  -1   30.67    4.73
  -2  11   1   30.71    3.73
   2 -11   1   29.07    4.37
  -2 -11  -1   24.73    3.43
   2 -11   1   26.40    3.27
   2 -11   1   33.29    2.76
   2  11  -1   31.48    4.30
  -2 -11  -1   30.04    3.13
  -2  11   1   29.69    4.24
  -2 -11  -1   28.12    3.47
  -2 -11   1   29.54    2.82
   2  11   1   25.97    4.18
  -2  11  -1   35.83    4.94
  -2 -11   1   28.45    3.26
   2 -11  -1   28.97    2.57
   2 -11  -1   31.24    2.73
   2 -11  -1   29.05    4.45
  -2 -11   1   31.69    3.26
   2 -11  -1   28.75    3.40
  -2  11  -1   30.24    3.91
  -2  11  -1   30.39    3.79
  -2 -11   1   26.39    3.48
  -2 -11   1   29.37    4.07
  -2 -11   1   34.22    5.28
   2 -11  -1   27.18    3.29
  -3 -11  -1    7.00    2.46
  -3 -11  -1    6.10    2.33
  -3  11   1    7.59    2.91
  -3  11   1    7.74    3.21
  -3 -11  -1    6.27    2.58
   3 -11   1    6.63    2.34
   3 -11   1    8.60    2.59
   3 -11   1    6.79    3.07
  -3 -11  -1    7.56    2.99
   3 -11  -1    8.37    2.86
  -3  11  -1    5.45    2.44
  -3 -11   1    4.56    2.58
  -3 -11   1    6.81    2.04
  -3 -11   1    4.03    2.33
  -3  11  -1    4.21    3.07
   3 -11  -1    9.54    2.65
  -3 -11   1    4.82    2.41
   3 -11  -1    2.58    1.99
  -4 -11  -1   12.24    2.71
   4 -11   1   12.05    2.46
  -4 -11  -1   10.78    2.30
   4 -11   1   12.91    3.03
  -4 -11  -1   13.42    2.59
  -4  11   1    7.51    2.46
  -4 -11   1   10.16    2.25
  -4 -11   1   13.63    2.74
  -4 -11   1   13.83    2.76
   4 -11  -1   15.36    2.70
   4 -11  -1    8.71    2.20
  -4  11  -1    9.28    2.70
  -5 -11  -1    3.61    1.21
  -5  11   1    4.10    1.38
  -5 -11  -1    4.09    1.28
   5 -11   1    2.42    1.08
  -5  11  -1    0.62    1.25
  -5 -11   1    2.77    1.44
  -5 -11   1    1.86    1.24
   0 -12   1  140.07    6.35
   0 -12   1  147.18    6.00
   0 -12  -1  156.62    8.23
   0  12  -1  145.41    6.79
   0  12   1  142.73    8.45
   0 -12  -1  141.71    5.90
   0 -12  -1  142.00    6.03
   0 -12   1  142.43    6.04
   0 -12  -1  137.20    6.23
   0 -12  -1  136.39    5.82
   0 -12   1  162.80    8.38
  -1 -12  -1    9.91    2.91
   1 -12   1   10.76    3.08
  -1 -12  -1    6.66    1.90
  -1  12   1    7.09    2.85
  -1 -12  -1    5.81    2.04
   1 -12   1    9.24    1.81
  -1 -12  -1    9.43    2.27
  -1 -12  -1    7.04    2.24
  -1 -12  -1    9.09    2.40
  -1  12   1    6.12    2.13
   1 -12   1    6.14    2.06
   1 -12   1    7.27    2.02
  -1  12   1    8.62    2.10
   1 -12   1    7.59    1.91
   1 -12  -1   12.39    2.44
  -1 -12   1   10.31    1.98
   1  12   1   12.23    3.38
   1 -12  -1    9.87    1.98
  -1 -12   1   12.50    2.58
  -1  12  -1   11.14    2.96
   1 -12  -1   11.52    2.28
  -1 -12   1   14.64    2.59
  -1  12  -1   15.92    2.41
   1 -12  -1   10.57    3.06
  -1 -12   1   14.68    2.79
   1 -12  -1   11.96    2.05
  -1 -12   1   10.95    3.02
  -2  12   1    8.69    2.35
  -2 -12  -1   14.54    2.90
  -2  12   1   15.34    2.99
  -2 -12  -1   10.16    3.67
   2 -12   1   13.69    3.12
  -2 -12  -1   12.40    2.66
  -2 -12  -1   13.22    2.87
  -2 -12  -1    6.20    2.15
  -2  12   1   12.00    3.52
   2 -12   1   12.67    3.25
   2 -12   1    9.69    2.25
   2 -12   1   12.74    2.45
   2  12  -1   12.10    3.27
  -2 -12  -1   10.08    2.31
   2 -12  -1   12.24    2.44
  -2 -12   1    9.89    2.51
  -2 -12   1    6.88    1.77
  -2 -12   1    8.20    2.46
  -2  12  -1   11.21    3.16
  -2  12  -1    9.86    2.48
   2 -12  -1   11.20    2.34
   2 -12  -1    8.58    2.01
  -2 -12   1   11.10    2.58
   2 -12  -1   10.06    3.30
   2  12   1    8.88    3.18
  -2  12  -1   13.54    2.82
   2 -12  -1    9.29    2.12
  -2 -12   1    5.64    2.17
  -2 -12   1    6.99    2.89
   3 -12   1    2.74    2.64
   3 -12   1   -0.71    2.28
   3 -12   1    1.29    3.02
  -3 -12  -1   -0.36    2.42
  -3  12   1   -3.03    2.85
  -3 -12  -1    3.05    3.39
   3 -12  -1    4.50    3.53
  -3 -12   1    1.38    2.43
   3 -12  -1    1.88    2.45
  -3 -12   1    5.17    3.41
  -3  12  -1    2.86    3.14
  -3  12  -1    0.13    2.34
   4 -12   1   11.71    2.46
  -4 -12  -1    7.52    2.30
  -4 -12  -1   11.35    2.33
   4 -12   1    7.00    1.60
  -4  12   1    6.17    2.21
  -4 -12  -1    7.80    2.23
   4 -12  -1   10.64    2.08
  -4 -12   1    6.92    2.84
  -4 -12   1   10.88    3.53
  -4 -12   1    8.72    2.25
  -4  12  -1    8.21    2.76
   4 -12  -1    8.67    3.29
  -5 -12  -1    7.76    1.64
  -5  12   1    4.46    1.17
  -5  12  -1    5.43    1.14
   0 -13   1   11.31    3.10
   0 -13  -1    7.66    2.40
   0  13   1    5.87    3.07
   0 -13   1    4.92    1.57
   0 -13   1    7.95    2.16
   0  13  -1    8.30    2.15
   0 -13  -1   10.94    2.30
   0 -13  -1    7.85    1.93
   0 -13   1    5.36    2.27
   0 -13  -1   12.55    3.18
   0 -13   1    9.75    2.24
   0 -13  -1   10.02    2.32
  -1 -13  -1   43.04    3.88
  -1  13   1   56.10    5.55
   1 -13   1   50.30    3.68
  -1  13   1   52.06    4.90
   1  13  -1   52.77    6.00
  -1  13   1   54.24    3.58
   1 -13   1   52.10    5.77
   1 -13   1   53.95    3.95
  -1 -13  -1   53.39    5.55
   1 -13   1   51.70    5.41
   1 -13   1   44.47    3.94
   1 -13  -1   43.42    3.96
   1 -13  -1   42.58    3.62
  -1  13  -1   43.96    4.65
   1  13   1   47.76    5.54
   1 -13  -1   51.90    5.48
  -1 -13   1   42.03    5.35
  -1 -13   1   45.98    3.61
   1 -13  -1   47.07    3.68
  -1  13  -1   57.88    5.67
  -1  13  -1   45.88    3.70
  -2 -13  -1   -1.05    1.96
   2 -13   1   -1.57    1.45
  -2 -13  -1    1.37    1.28
   2 -13   1    1.30    2.43
  -2 -13  -1    1.11    2.03
  -2  13   1    4.40    2.13
  -2 -13  -1    0.71    2.13
   2 -13   1    1.02    1.72
  -2  13   1    1.35    2.06
  -2 -13  -1    1.11    2.15
  -2 -13  -1    0.13    1.98
   2 -13   1    2.75    1.81
   2  13  -1    1.15    2.16
   2 -13   1    1.34    1.88
  -2  13   1   -3.85    2.15
  -2  13  -1    0.94    2.09
  -2  13  -1    0.12    2.42
   2 -13  -1    2.69    2.14
  -2 -13   1   -1.92    2.15
   2 -13  -1    1.43    1.81
  -2 -13   1   -0.80    1.94
  -2  13  -1   -2.33    2.08
   2 -13  -1    0.96    1.46
  -2 -13   1   -1.25    1.68
   2 -13  -1    1.09    1.70
   2  13   1    1.11    2.37
   2 -13  -1   -1.85    1.65
  -2 -13   1   -1.44    1.98
  -2 -13   1    0.33    1.99
  -3 -13  -1    7.76    2.08
  -3 -13  -1    2.79    2.12
   3 -13   1    6.48    2.34
   3 -13   1    1.25    4.05
  -3 -13  -1    3.18    3.10
  -3 -13  -1    6.35    2.44
   3 -13   1    3.45    1.76
  -3  13   1    0.38    2.82
  -3  13   1    2.20    2.25
   3 -13  -1    5.29    1.99
  -3  13  -1    5.74    2.68
   3 -13  -1    6.92    2.44
  -3 -13   1    9.20    4.00
  -3 -13   1    3.90    1.85
  -3 -13   1    4.29    2.17
   3 -13  -1    5.94    3.42
  -3  13  -1    2.92    3.46
  -3 -13   1    6.70    2.45
  -4 -13  -1    5.09    1.97
  -4  13   1   12.07    2.52
  -4 -13  -1    9.05    1.99
  -4 -13  -1    8.03    2.02
   4 -13   1    6.74    1.94
   4 -13  -1    6.44    1.74
   4 -13  -1    7.57    1.68
  -4 -13   1    9.48    1.86
  -4  13  -1    5.71    1.94
  -4 -13   1    7.59    2.19
   0 -14  -1    4.79    2.05
   0 -14  -1    4.28    2.58
   0 -14   1    4.49    1.78
   0  14  -1    6.23    2.98
   0 -14  -1    4.50    2.17
   0 -14  -1    7.61    2.68
   0 -14  -1    2.38    2.01
   0  14   1    4.31    2.95
   0 -14   1    3.14    2.23
   0 -14   1    6.72    2.79
   0 -14   1    9.60    2.51
   0 -14   1    6.03    2.29
   1 -14   1    0.11    1.88
   1 -14   1   -0.41    1.66
  -1 -14  -1    0.35    1.74
  -1  14   1    0.92    2.14
  -1 -14  -1    6.20    2.30
   1 -14   1   -0.50    1.39
   1 -14   1   -3.01    1.68
  -1  14   1   -3.34    1.84
  -1 -14  -1   -0.22    2.21
   1  14  -1    2.85    2.59
   1 -14   1    0.54    1.76
  -1 -14  -1    1.70    2.23
  -1 -14  -1   -0.33    1.58
  -1  14  -1    0.90    1.82
  -1 -14   1    0.71    1.87
  -1  14  -1   -0.17    2.41
   1 -14  -1    3.39    2.35
  -1 -14   1    0.45    2.02
   1 -14  -1    3.64    2.04
  -1 -14   1    0.34    2.08
   1 -14  -1   -1.95    1.74
  -1 -14   1    0.84    2.03
  -1 -14   1    2.00    1.67
   1  14   1    3.07    2.78
   1 -14  -1    1.57    1.69
   1 -14  -1    1.84    1.77
   2 -14   1    5.94    2.28
  -2 -14  -1    5.35    2.53
   2 -14   1    5.43    2.13
   2  14  -1   -1.52    2.15
   2 -14   1    4.84    1.99
   2 -14   1    1.77    2.43
  -2 -14  -1    4.09    2.48
  -2 -14  -1    0.58    2.40
  -2  14   1    7.75    3.24
  -2  14   1    5.21    2.73
  -2 -14  -1    5.85    2.46
   2 -14   1    7.12    2.23
  -2  14   1    3.48    2.26
   2  14   1    1.90    2.27
   2 -14  -1    1.95    1.99
   2 -14  -1   10.23    3.14
   2 -14  -1    6.95    2.15
  -2 -14   1    7.41    2.38
   2 -14  -1    2.44    1.88
  -2  14  -1   -0.01    2.35
  -2  14  -1    4.66    2.36
   2 -14  -1    3.68    2.29
  -2 -14   1    4.85    2.75
  -2 -14   1    3.09    2.23
  -2 -14   1    8.67    2.57
  -3 -14  -1    9.97    2.41
  -3 -14  -1   11.30    2.81
   3 -14   1    9.30    1.80
   3 -14   1   11.73    2.65
  -3 -14  -1   10.73    2.12
  -3  14   1    5.82    2.28
  -3 -14   1   10.43    2.60
  -3 -14   1    9.95    2.46
  -3 -14   1   10.96    2.12
   3 -14  -1   11.25    2.59
  -3  14  -1   12.68    2.78
   3 -14  -1   10.50    2.22
  -4  14   1   18.40    2.62
  -4 -14  -1   15.83    2.15
   4 -14   1   18.20    2.46
  -4 -14  -1   19.25    2.78
   4 -14  -1   25.49    2.02
   4 -14  -1   16.74    2.33
  -4 -14   1   20.00    2.74
  -4 -14   1   21.33    1.86
  -4  14  -1   19.20    2.91
   0 -15   1   64.97    5.20
   0  15  -1   72.01    7.10
   0 -15   1   80.66    6.66
   0 -15  -1   70.31    6.61
   0 -15   1   65.86    4.72
   0 -15   1   68.33    4.60
   0 -15  -1   72.78    4.98
   0 -15  -1   70.11    4.77
   0 -15   1   70.16    4.33
   0  15   1   66.82    6.98
   0 -15  -1   65.60    5.40
   0 -15  -1   72.62    4.63
  -1 -15  -1   17.10    3.53
   1 -15   1   10.48    2.20
  -1 -15  -1    9.28    2.39
   1  15  -1   12.99    3.81
  -1  15   1   11.14    3.45
  -1 -15  -1   11.74    3.30
   1 -15   1   11.10    2.77
  -1 -15  -1    7.58    2.30
   1 -15   1   10.91    3.33
   1 -15   1   14.42    2.95
   1 -15   1   13.01    2.70
   1  15   1   18.45    4.33
  -1 -15   1   11.85    2.85
  -1 -15   1   17.40    2.82
   1 -15  -1    7.27    2.65
   1 -15  -1   15.59    2.99
  -1 -15   1   12.42    3.05
  -1  15  -1   12.87    3.32
   1 -15  -1   14.13    3.86
  -1 -15   1   13.72    2.64
   1 -15  -1   15.17    2.69
  -1  15  -1   14.49    2.56
   1 -15  -1    9.96    2.41
  -1  15  -1   12.04    3.18
  -1 -15   1    8.01    3.16
  -2  15   1   36.22    5.50
   2 -15   1   39.72    4.04
  -2 -15  -1   46.63    4.37
  -2 -15  -1   41.55    5.95
   2 -15   1   48.17    3.88
  -2 -15  -1   43.27    4.31
  -2  15   1   41.43    3.98
   2 -15   1   36.53    5.56
  -2 -15  -1   46.88    4.46
   2  15  -1   43.87    5.87
   2 -15   1   41.72    3.36
   2 -15   1   40.11    3.83
   2 -15  -1   44.86    3.61
   2 -15  -1   45.21    4.10
   2 -15  -1   45.12    3.92
  -2 -15   1   48.45    6.08
   2 -15  -1   45.00    3.83
   2 -15  -1   39.70    5.70
   2  15   1   34.39    5.04
  -2  15  -1   38.91    4.12
  -2 -15   1   44.78    4.40
  -2 -15   1   38.98    4.12
  -2  15  -1   33.37    5.40
  -2 -15   1   43.26    4.36
  -3  15   1    6.00    2.37
   3 -15   1    4.81    2.11
   3 -15   1    6.17    1.27
  -3 -15  -1    5.15    2.10
  -3 -15  -1    5.04    1.37
  -3 -15  -1    6.93    2.38
  -3  15  -1    5.41    2.01
  -3 -15   1    5.77    2.27
  -3 -15   1    3.75    2.08
   3 -15  -1    5.34    2.05
   3 -15  -1    5.58    2.21
  -4 -15  -1   11.44    1.98
  -4  15   1    8.12    1.58
   4 -15   1   11.76    2.28
   4 -15  -1    9.27    1.54
  -4 -15   1    8.60    1.67
  -4  15  -1    9.13    1.77
   0 -16  -1    9.47    2.51
   0 -16   1   10.44    3.72
   0 -16  -1   16.99    2.80
   0 -16  -1   11.96    2.87
   0 -16  -1   14.54    3.41
   0 -16   1   13.90    3.07
   0  16  -1   10.87    3.65
   0 -16   1    9.42    2.92
   0  16   1   11.49    3.83
   0 -16  -1   10.48    3.26
   0 -16   1   12.59    2.37
   0 -16   1   13.91    2.85
   1 -16   1   25.60    3.90
  -1  16   1   30.57    5.23
  -1 -16  -1   35.98    4.60
   1 -16   1   27.11    4.12
   1 -16   1   27.23    3.48
  -1 -16  -1   27.63    3.70
  -1 -16  -1   28.93    3.59
  -1 -16  -1   23.32    4.35
   1 -16   1   20.57    4.12
   1 -16   1   30.57    4.29
   1  16  -1   35.65    5.58
   1 -16  -1   27.34    3.74
   1 -16  -1   24.66    3.79
   1 -16  -1   27.55    4.15
  -1  16  -1   28.31    4.96
  -1 -16   1   23.01    3.30
  -1 -16   1   24.28    3.77
   1 -16  -1   27.90    3.87
  -1 -16   1   26.75    3.62
  -1 -16   1   22.07    4.23
   1 -16  -1   36.02    5.11
   2 -16   1   15.04    2.54
  -2 -16  -1   10.96    2.49
   2 -16   1    9.81    1.84
  -2 -16  -1    7.20    2.32
  -2  16   1   12.04    2.37
   2 -16   1    4.33    2.50
   2 -16   1    9.36    2.41
  -2 -16  -1    7.95    2.33
   2 -16   1   11.86    2.54
   2 -16  -1   12.46    2.29
   2 -16  -1    6.74    2.31
   2 -16  -1    4.60    2.46
  -2  16  -1    7.77    2.35
  -2 -16   1    5.68    2.30
   2 -16  -1    8.43    2.37
  -2 -16   1    8.11    2.48
  -2 -16   1    9.56    2.69
   2 -16  -1    6.34    2.00
   3 -16   1    8.73    2.50
  -3 -16  -1   14.91    2.57
  -3  16   1   12.07    2.23
  -3 -16  -1   12.76    3.02
   3 -16  -1    9.62    2.15
   3 -16  -1   15.31    1.98
  -3 -16   1   18.99    2.78
  -3 -16   1    9.94    2.23
  -3  16  -1   12.89    2.50
   4 -16   1    4.98    1.18
  -4 -16  -1    5.57    1.32
   4 -16  -1    2.93    1.20
   0 -17   1   -0.31    1.79
   0 -17   1    3.33    2.35
   0 -17  -1    3.51    2.46
   0 -17   1    2.87    2.79
   0  17  -1   -0.78    2.80
   0 -17   1    1.05    2.45
   0 -17  -1   -0.14    1.85
   0 -17  -1   -2.82    2.19
   0 -17   1    2.88    1.80
   0 -17  -1    0.01    1.70
   0  17   1    5.04    2.98
   1 -17   1   29.15    4.07
   1 -17   1   31.24    2.92
  -1 -17  -1   22.68    3.61
  -1 -17  -1   25.60    3.49
   1 -17   1   30.72    5.21
   1  17  -1   22.32    4.96
  -1 -17  -1   27.77    3.58
   1 -17   1   30.51    3.80
  -1 -17  -1   21.46    4.19
   1 -17   1   33.68    3.85
  -1  17   1   21.13    4.43
   1 -17  -1   28.31    3.65
   1  17   1   25.85    5.46
  -1 -17   1   25.50    3.57
   1 -17  -1   37.39    3.85
  -1 -17   1   29.88    4.32
  -1  17  -1   17.29    4.64
  -1 -17   1   29.54    3.32
  -1 -17   1   20.52    4.32
   1 -17  -1   19.61    4.10
   1 -17  -1   30.84    3.31
   1 -17  -1   33.34    4.23
  -2 -17  -1   23.57    3.52
  -2 -17  -1   23.84    3.45
   2 -17   1   23.51    3.21
  -2 -17  -1   23.88    3.40
   2 -17   1   26.77    3.45
   2 -17   1   20.22    3.11
   2 -17  -1   29.75    4.31
  -2 -17   1   31.73    3.48
   2 -17  -1   24.29    3.35
  -2  17  -1   20.67    3.03
  -2 -17   1   25.41    3.52
  -2 -17   1   26.62    3.51
  -3  17   1   10.61    1.78
   3 -17   1   11.93    2.03
  -3 -17  -1   12.33    2.02
  -3 -17  -1   15.78    2.20
  -3 -17   1   14.66    2.25
  -3 -17   1   13.20    2.11
  -3  17  -1   11.95    2.32
   3 -17  -1   10.94    1.86
   0 -18  -1    8.03    2.73
   0 -18   1    4.66    2.10
   0 -18  -1    5.81    2.06
   0 -18   1    3.81    2.50
   0 -18   1    6.76    2.62
   0 -18   1   12.44    2.28
   0 -18  -1    5.20    2.05
   1 -18   1    3.90    2.16
  -1 -18  -1    2.37    1.65
   1 -18   1    2.57    1.68
   1 -18   1    1.81    2.06
  -1 -18  -1    2.99    2.53
   1 -18  -1    0.43    1.91
   1 -18  -1    5.58    2.14
  -1 -18   1    1.03    1.65
   1 -18  -1    1.49    1.51
  -1 -18   1    1.73    2.41
  -1 -18   1    0.66    1.92
   2 -18   1   12.71    2.67
  -2 -18  -1   17.82    2.53
  -2 -18  -1    9.82    2.63
   2 -18  -1   10.97    1.55
   2 -18  -1   10.99    2.76
  -2 -18   1   13.24    2.24
  -2 -18   1   12.11    2.39
   3 -18   1   10.93    1.79
  -3 -18  -1   11.30    1.76
  -3 -18  -1   11.09    1.93
   3 -18  -1   13.07    2.35
  -3 -18   1   13.23    1.93
  -3 -18   1    8.04    1.76
   0 -19  -1    1.73    1.47
   0 -19   1    1.73    1.60
   0 -19   1   -0.71    0.95
   0 -19  -1   -1.01    1.93
   0 -19  -1    1.19    1.64
   0 -19   1    0.13    2.01
  -1 -19  -1   17.25    2.61
  -1 -19  -1   13.64    2.45
   1 -19   1   14.08    2.48
   1 -19   1   14.25    3.21
  -1 -19  -1   16.16    3.10
  -1 -19   1   12.90    1.87
   1 -19  -1   10.76    2.27
  -1 -19   1   10.55    2.20
   1 -19  -1   15.25    2.27
   1 -19  -1   13.52    2.84
  -1 -19   1   10.49    2.45
   2 -19   1   21.84    2.54
  -2 -19  -1   21.81    2.60
  -2 -19  -1   23.57    2.82
  -2 -19   1   17.08    2.45
  -2 -19   1   17.46    2.08
   2 -19  -1   12.59    1.96
   3 -19   1    6.70    1.20
  -3 -19  -1    5.07    1.21
   3 -19  -1    6.46    1.31
  -3 -19   1    4.44    1.14
   0 -20  -1    4.89    2.27
   0 -20  -1    4.22    1.76
   0 -20   1    0.87    1.72
   0 -20   1    4.33    1.93
   0 -20  -1    1.71    1.36
  -1 -20  -1   21.35    2.64
  -1 -20  -1   20.04    3.11
  -1 -20  -1   20.10    2.87
   1 -20   1   13.12    2.19
   1 -20   1   13.03    2.01
   1 -20  -1   23.68    2.84
  -1 -20   1   19.72    3.05
  -1 -20   1   21.30    2.63
   2 -20   1    7.13    1.62
  -2 -20  -1    6.10    1.56
  -2 -20   1    3.66    1.55
   0 -21  -1    0.61    1.35
   0 -21   1    0.77    1.33
   0 -21   1    1.03    1.59
   1 -21   1    6.60    1.53
  -1 -21  -1    6.12    1.52
  -1 -21   1    8.74    1.70
   1 -21  -1    7.03    1.65
  -2 -21  -1   14.06    1.88
   2 -21   1   13.27    1.75
  -2 -21   1   13.21    1.52
   0 -22   1    2.43    1.11
   0 -22  -1    3.52    1.14
  -1 -22  -1   31.56    2.02
   1 -22   1   27.83    2.02
  -1 -22   1   30.43    2.26
   1 -22  -1   34.12    2.30
   0   0   2   31.81    1.48
   0   0  -2   34.37    1.51
   0   0   2   32.08    0.93
   0   0   2   32.21    1.46
  -1   0   2   17.47    2.24
  -1   0  -2   14.21    2.12
  -1   0   2   16.88    2.49
   1   0   2   14.38    1.32
   1   0   2   15.98    2.35
  -1   0   2   14.14    0.97
   2   0  -2   30.54    3.33
   2   0   2   35.72    3.54
  -2   0  -2   29.75    3.32
  -2   0   2   33.59    3.70
  -3   0   2   33.05    4.37
  -3   0  -2   25.03    3.87
   3   0  -2   28.28    3.65
  -3   0  -2   29.27    2.89
  -3   0   2   24.18    2.84
  -3   0  -2   25.71    4.12
  -3   0  -2   29.11    4.18
  -3   0   2   30.56    3.06
  -3   0   2   27.09    4.24
   3   0   2   26.34    4.15
  -3   0  -2   23.39    2.69
  -4   0  -2    4.49    2.36
  -4   0   2    9.88    2.59
  -4   0   2    4.93    2.28
   4   0  -2    1.60    3.93
  -4   0   2    5.84    4.09
  -4   0   2    4.77    2.44
  -4   0  -2    7.32    2.30
  -4   0  -2    4.10    2.14
  -4   0  -2    9.18    2.97
   4   0   2    5.80    4.13
  -5   0  -2    3.86    2.26
  -5   0   2    5.99    2.16
  -5   0   2    7.87    2.12
  -5   0  -2    3.71    1.87
  -5   0   2    1.92    1.75
  -5   0  -2    7.78    1.51
   0  -1   2    9.52    1.17
   0  -1  -2    7.20    0.74
   0  -1  -2    8.77    1.17
   0  -1   2    7.08    1.11
   0  -1   2    7.54    0.74
   0   1  -2    7.00    0.75
   0   1   2    7.23    0.84
   0   1   2   10.05    1.21
  -1   1   2  390.08   10.42
   1  -1   2  379.38   10.17
  -1  -1  -2  379.82    9.71
  -1   1   2  372.78    8.70
  -1  -1  -2  375.65   10.33
   1  -1   2  373.80    9.06
  -1   1   2  372.50   10.37
  -1  -1   2  378.96    9.00
  -1  -1   2  381.21   10.20
   1  -1  -2  400.30    9.93
  -1   1  -2  390.40   10.39
   1   1   2  377.07    9.27
  -1  -1   2  396.36   10.53
   2   1  -2  141.07    6.16
  -2   1   2  144.35    6.85
  -2  -1  -2  134.91    5.97
  -2  -1  -2  135.94    6.47
  -2   1   2  138.88    6.53
   2  -1   2  142.23    6.40
  -2   1  -2  126.00    6.23
  -2   1  -2  133.10    6.21
   2   1   2  130.65    6.28
  -2  -1   2  130.41    6.60
   2  -1  -2  130.81    5.96
   2   1   2  114.16    3.35
  -2  -1   2  131.99    6.32
  -3  -1  -2    6.49    1.88
  -3   1   2    7.22    2.79
  -3  -1  -2    4.21    2.12
  -3  -1  -2    8.96    2.87
  -3  -1  -2    7.39    1.86
  -3   1   2    6.32    1.92
   3  -1   2    6.15    2.60
  -3   1   2    6.16    1.76
  -3   1   2    4.77    2.68
  -3   1   2    8.50    2.04
   3   1  -2    5.08    2.14
  -3  -1   2    5.45    2.63
  -3  -1   2    6.50    1.91
  -3   1  -2    5.57    2.39
  -3  -1   2    5.11    2.72
  -3   1  -2    5.98    1.71
  -3  -1   2    9.09    2.11
  -3  -1   2    2.82    1.74
  -3   1  -2    5.58    2.17
  -3   1  -2    3.79    2.44
  -3   1  -2    6.21    1.92
   3   1   2    7.83    2.88
   3  -1  -2    6.55    2.34
  -4   1   2   19.01    3.23
  -4  -1  -2   15.35    3.40
  -4  -1  -2   25.57    3.74
   4  -1   2   24.29    5.69
  -4   1   2   18.42    3.24
  -4  -1  -2   13.58    4.70
  -4  -1  -2   15.06    2.85
  -4   1   2   18.48    3.41
  -4  -1  -2   12.78    2.43
  -4   1  -2   12.16    2.66
  -4  -1   2    9.55    3.50
   4   1   2   16.61    4.66
  -4   1  -2   20.23    3.26
  -4  -1   2   16.44    3.16
  -4  -1   2   18.36    3.10
  -4   1  -2   16.17    3.00
  -4   1  -2    7.26    3.77
  -4  -1   2   13.88    2.84
  -5  -1  -2   15.51    2.65
  -5   1   2   10.75    2.29
  -5   1   2   17.46    2.79
  -5   1   2   16.41    2.74
  -5  -1  -2   13.75    2.40
  -5   1  -2   15.42    2.35
   5  -1  -2   11.21    2.69
  -5   1  -2   17.31    2.67
  -5  -1   2   20.86    2.94
  -5  -1   2   18.30    2.96
  -5   1  -2   20.07    2.82
  -5  -1   2   13.66    2.44
   0  -2   2  108.76    3.63
   0   2   2  104.93    2.96
   0  -2  -2  107.05    3.60
   0  -2  -2  111.06    3.32
   0   2   2  103.87    3.56
   0  -2   2  107.64    3.34
   1  -2   2    5.43    1.62
   1  -2   2    6.02    1.08
  -1   2   2    7.81    1.97
  -1  -2  -2    5.07    1.08
  -1   2   2    6.65    1.04
  -1  -2  -2    4.40    1.66
  -1   2  -2    4.81    1.77
   1  -2  -2    3.06    1.35
  -1  -2   2    4.46    1.52
  -1   2  -2    2.37    1.08
   1   2   2    3.59    1.18
  -1  -2   2    3.56    1.62
  -1  -2   2    3.72    1.38
  -1  -2   2    3.52    1.09
  -2  -2  -2   48.69    4.35
  -2   2   2   47.75    4.00
   2  -2   2   46.82    3.85
   2   2  -2   39.77    1.39
  -2  -2  -2   45.77    3.44
  -2   2   2   46.50    4.37
  -2   2  -2   42.77    4.11
  -2   2  -2   43.12    3.58
  -2  -2   2   40.69    4.18
   2   2   2   38.91    2.06
  -2  -2   2   41.24    3.76
  -3   2   2   21.61    2.71
  -3  -2  -2   20.16    3.33
   3   2  -2   20.39    3.48
  -3   2   2   22.06    3.90
  -3  -2  -2   27.21    4.18
  -3   2   2   23.29    3.02
  -3  -2  -2   18.62    2.57
  -3   2   2   19.08    3.91
  -3  -2  -2   21.07    2.80
  -3  -2  -2   23.69    2.68
   3  -2   2   20.54    3.71
  -3   2   2   27.22    3.03
  -3  -2   2   17.37    2.49
   3  -2  -2   18.03    3.24
  -3  -2   2   24.99    3.69
  -3   2  -2   16.53    2.61
  -3  -2   2   18.02    2.70
  -3   2  -2   16.78    2.38
  -3  -2   2   23.41    4.29
  -3   2  -2   19.62    3.43
  -3   2  -2   21.41    2.37
  -3   2  -2   24.40    4.25
   3   2   2   15.88    3.35
  -3  -2   2   21.89    2.69
  -4  -2  -2   35.48    3.27
  -4  -2  -2   37.45    4.11
   4   2  -2   41.06    5.68
  -4  -2  -2   35.15    3.96
  -4   2   2   43.34    4.69
  -4  -2  -2   29.95    4.89
  -4   2   2   40.70    4.30
   4  -2   2   44.99    5.74
  -4  -2  -2   26.33    4.87
  -4   2   2   44.97    6.15
  -4   2   2   37.90    4.01
   4  -2  -2   28.74    6.26
  -4   2  -2   41.90    4.33
  -4  -2   2   39.90    3.91
  -4  -2   2   43.51    4.39
  -4   2  -2   38.02    3.67
  -4  -2   2   37.02    5.74
  -4   2  -2   35.94    7.95
  -4  -2   2   36.86    4.24
  -4   2  -2   41.10    4.14
   5  -2   2   33.05    3.51
  -5  -2  -2   33.73    3.65
  -5  -2  -2   35.37    3.83
  -5   2   2   30.79    3.69
  -5   2   2   38.64    4.33
  -5   2   2   36.35    4.86
  -5  -2   2   30.86    3.71
  -5   2  -2   32.55    3.35
  -5  -2   2   36.99    2.20
   5  -2  -2   33.68    3.81
  -5   2  -2   32.77    4.09
  -5  -2   2   39.07    3.94
  -5   2  -2   38.59    3.48
   0  -3   2   49.97    2.61
   0  -3   2   51.88    1.69
   0  -3  -2   56.54    2.74
   0   3   2   53.42    2.05
   0  -3  -2   51.89    2.58
   1  -3   2   68.94    3.61
  -1   3   2   70.73    3.83
  -1  -3  -2   68.71    3.85
  -1   3   2   66.40    2.86
  -1  -3  -2   65.86    2.33
  -1  -3  -2   70.13    3.77
   1  -3   2   68.32    2.99
  -1  -3   2   55.94    3.30
  -1   3  -2   56.10    3.71
   1  -3  -2   53.82    3.24
  -1  -3   2   54.83    3.03
  -1  -3   2   54.48    3.61
   1   3   2   55.30    3.13
  -1  -3   2   58.33    3.25
  -1   3  -2   55.18    2.71
  -2   3   2   51.32    4.53
   2   3  -2   46.36    2.52
  -2  -3  -2   48.65    3.26
   2  -3   2   47.50    4.10
  -2  -3  -2   46.25    4.36
  -2   3  -2   52.33    4.38
   2   3   2   49.41    2.70
  -2   3  -2   51.43    3.82
  -2  -3   2   49.24    3.82
  -2  -3   2   52.68    4.52
   2  -3  -2   48.07    3.80
  -3   3   2   35.43    3.26
  -3  -3  -2   38.19    3.41
   3  -3   2   37.60    7.15
  -3  -3  -2   33.48    3.63
  -3   3   2   34.99    3.55
   3   3  -2   35.28    4.26
  -3   3   2   34.84    2.82
  -3  -3  -2   31.50    3.04
  -3  -3  -2   47.50    8.60
  -3  -3  -2   30.73    3.06
  -3   3  -2   37.99    3.18
  -3   3  -2   33.25    4.01
  -3   3  -2   32.21    2.73
  -3  -3   2   35.59    5.81
   3  -3  -2   39.52    4.26
  -3   3  -2   33.36    4.69
  -3  -3   2   33.43    3.96
  -3  -3   2   38.18    2.94
  -3  -3   2   30.94    3.27
  -3   3  -2   33.89    3.37
  -3  -3   2   29.25    3.13
  -3  -3   2   34.54    2.92
  -4   3   2   11.23    3.76
  -4   3   2    9.83    2.45
  -4   3   2    8.76    2.77
  -4  -3  -2   11.96    2.90
  -4  -3  -2   12.18    3.82
   4   3  -2    8.30    3.23
  -4  -3  -2   11.61    2.71
   4  -3   2   10.66    3.49
  -4   3   2   10.54    2.92
   4   3   2    6.88    3.23
  -4  -3   2   17.73    4.14
  -4   3  -2   19.93    3.00
  -4   3  -2   21.91    4.61
  -4  -3   2    1.22    4.86
   4  -3  -2    7.53    2.97
  -4   3  -2   12.53    2.57
  -4  -3   2    9.59    2.31
  -4  -3   2    9.14    2.52
  -4  -3   2   16.21    3.06
  -4   3  -2   16.53    3.30
   4   3   2   16.04    3.04
  -5   3   2    9.87    2.91
  -5  -3  -2   14.07    2.68
   5  -3   2   11.22    2.39
  -5   3   2    9.01    2.08
  -5  -3  -2   13.26    2.62
  -5   3  -2    9.90    2.04
  -5  -3   2    6.71    2.06
  -5   3  -2   11.08    2.43
  -5  -3   2    6.80    2.05
   5  -3  -2   14.19    2.29
   0   4   2   42.89    2.10
   0  -4   2   43.09    2.84
   0  -4   2   44.19    3.02
   0  -4  -2   42.25    3.03
   0  -4  -2   43.06    2.79
   0  -4   2   41.04    1.59
  -1   4   2   36.56    2.55
   1  -4   2   39.07    3.12
  -1   4   2   38.97    3.18
   1  -4   2   39.00    2.64
  -1  -4  -2   36.71    3.05
  -1  -4  -2   34.03    1.37
  -1  -4  -2   35.59    3.22
  -1   4  -2   34.01    3.37
   1  -4  -2   33.65    2.88
  -1  -4   2   32.32    2.79
  -1   4  -2   33.24    1.92
  -1  -4   2   32.01    2.59
  -1  -4   2   34.30    2.96
  -1  -4   2   34.80    3.00
   1   4   2   35.48    2.92
  -2   4   2   31.63    3.92
  -2  -4  -2   37.36    4.12
  -2  -4  -2   33.55    2.48
   2  -4   2   32.95    3.69
  -2   4  -2   33.42    2.99
   2  -4  -2   32.65    3.54
   2   4   2   29.77    2.45
  -2   4  -2   29.96    3.95
  -2  -4   2   28.57    3.06
  -2  -4   2   35.65    4.04
  -3   4   2    7.75    1.74
  -3   4   2   10.27    3.57
  -3  -4  -2    5.32    1.84
  -3   4   2    6.35    2.07
  -3  -4  -2    5.78    1.85
  -3  -4  -2    2.56    1.40
  -3  -4  -2    5.17    1.95
   3  -4   2    5.12    2.56
  -3   4   2    5.58    2.26
  -3  -4  -2    4.96    2.80
  -3  -4   2    3.98    1.64
  -3   4  -2    5.67    2.85
  -3  -4   2    8.52    2.42
  -3  -4   2    7.65    3.09
  -3  -4   2    6.92    2.02
  -3   4  -2    4.78    1.93
  -3   4  -2    7.66    1.80
  -3  -4   2    5.49    1.73
   3   4   2    6.92    2.67
  -3   4  -2    5.83    1.45
  -3  -4   2    9.09    2.21
  -3   4  -2    4.31    2.03
  -4  -4  -2    7.99    2.62
   4  -4   2    6.89    2.71
  -4  -4  -2    4.82    2.40
  -4  -4  -2    4.79    3.16
  -4   4   2    9.97    3.13
  -4   4   2    4.92    2.21
  -4   4   2   11.25    2.49
  -4   4   2    4.58    3.46
   4   4  -2   11.10    3.69
  -4  -4   2   11.32    2.35
   4   4   2    9.06    3.46
  -4  -4   2    8.35    2.67
   4  -4  -2    4.29    2.70
   4  -4  -2    6.19    2.29
  -4   4  -2    4.57    1.97
  -4   4  -2    2.11    2.67
  -4  -4   2    7.55    3.27
  -4  -4   2    4.11    2.25
  -4   4  -2    7.22    2.29
  -4  -4   2    8.47    3.20
  -4   4  -2    4.14    2.51
  -5   4   2    2.91    1.62
   5  -4   2    3.36    3.35
  -5  -4  -2    3.43    2.75
  -5  -4  -2    2.74    2.84
  -5   4   2    9.55    2.48
  -5  -4   2    1.58    1.77
  -5   4  -2    1.05    2.02
   5  -4  -2    2.98    1.62
  -5  -4   2    1.24    1.95
   0  -5   2  341.46    8.07
   0   5  -2  356.15    9.76
   0  -5   2  352.03    9.83
   0  -5  -2  333.55    9.37
   0  -5  -2  355.81    9.82
   0  -5   2  340.97    9.95
   0   5   2  344.05    8.80
   1  -5   2  545.48   14.47
  -1  -5  -2  575.79   15.17
   1  -5   2  518.54   12.66
  -1   5   2  541.43   15.04
  -1  -5  -2  535.83   14.99
   1  -5   2  554.01   14.89
  -1   5   2  554.05   14.39
  -1  -5   2  578.10   14.86
   1  -5  -2  554.36   14.21
   1   5   2  583.03   15.05
  -1  -5   2  594.00   14.98
   1  -5  -2  571.87   14.75
  -1  -5   2  566.24   14.22
  -1   5  -2  568.86   15.57
  -1  -5   2  556.52   14.79
  -2  -5  -2  134.48    4.86
   2  -5   2  146.07    7.00
  -2  -5  -2  132.65    7.16
  -2   5   2  146.72    7.61
  -2   5  -2  144.06    7.61
  -2  -5   2  138.85    6.08
   2  -5  -2  150.94    6.86
   2   5   2  142.67    5.81
  -2  -5   2  149.82    7.32
  -3   5   2   21.93    4.34
   3  -5   2   21.26    3.73
   3   5  -2   23.66    4.17
  -3  -5  -2   21.53    2.95
  -3   5   2   21.21    2.53
  -3  -5  -2   23.11    4.27
  -3  -5  -2   25.76    3.17
  -3   5   2   24.39    3.30
  -3   5   2   25.36    3.33
  -3  -5  -2   21.63    3.14
  -3   5  -2   24.43    3.37
  -3  -5   2   21.18    2.03
  -3  -5   2   22.96    4.34
  -3  -5   2   23.73    3.11
  -3  -5   2   26.06    3.20
   3   5   2   28.22    4.40
  -3  -5   2   24.51    2.99
  -3   5  -2   19.35    2.65
  -3  -5   2   23.21    2.73
  -3   5  -2   22.36    4.41
  -3   5  -2   21.73    2.22
   3  -5  -2   20.78    3.61
  -4   5   2    4.44    2.63
  -4   5   2    5.00    2.22
   4  -5   2    2.74    2.58
  -4   5   2    4.80    2.41
  -4  -5  -2    9.51    3.22
   4   5  -2    5.22    2.85
  -4   5   2   13.95    4.09
  -4  -5  -2    5.14    2.37
  -4  -5  -2    7.40    2.66
   4  -5   2   11.56    2.83
   4   5   2    5.97    2.93
   4  -5  -2    4.06    2.17
  -4   5  -2   10.55    3.00
  -4   5  -2    5.37    2.14
   4  -5  -2    6.05    2.73
  -4   5  -2    4.83    1.86
  -4   5  -2   -1.36    2.90
  -4  -5   2    6.38    2.40
  -4  -5   2    5.12    2.39
  -4  -5   2    9.15    3.39
   4  -5  -2    7.67    2.90
   5  -5   2    1.27    1.70
  -5   5   2    6.88    1.91
  -5   5   2    2.29    1.96
  -5  -5  -2    1.42    1.62
  -5  -5  -2    2.01    1.83
  -5   5  -2    2.12    1.97
   5  -5  -2    1.90    1.62
  -5  -5   2    1.37    1.93
  -5  -5   2    0.35    1.84
   0   6   2   43.84    2.53
   0  -6   2   44.61    1.83
   0  -6   2   45.98    3.49
   0  -6  -2   47.17    3.34
   0   6  -2   45.62    3.25
   0  -6   2   48.55    3.49
   0  -6  -2   46.96    2.97
   1  -6   2   11.96    2.24
   1  -6   2    9.87    2.21
  -1  -6  -2   10.97    2.40
  -1  -6  -2    8.99    2.13
  -1   6   2    9.86    2.05
  -1   6   2   10.29    2.29
  -1  -6   2    6.56    1.72
  -1  -6   2    9.64    2.18
   1  -6  -2    6.23    1.93
   1  -6  -2    6.92    1.57
  -1   6  -2    9.20    2.50
   1   6   2    7.53    2.19
  -1  -6   2    7.93    2.17
  -2   6   2   34.14    4.31
  -2  -6  -2   37.13    1.82
  -2   6   2   37.72    2.46
   2  -6   2   35.82    3.86
  -2  -6  -2   31.98    4.14
  -2  -6   2   34.04    4.09
  -2  -6   2   34.60    2.98
   2  -6  -2   32.32    3.28
   2  -6  -2   34.22    3.62
  -2   6  -2   30.89    4.25
  -3   6   2   18.41    2.91
  -3  -6  -2    9.35    3.25
  -3   6   2   10.48    2.66
   3   6  -2   11.52    3.45
  -3  -6  -2   15.73    2.68
   3  -6   2   16.76    2.69
  -3  -6  -2   13.02    2.41
  -3   6   2   13.63    2.12
  -3   6   2    8.00    3.20
  -3  -6  -2   12.77    2.65
   3  -6   2   15.05    3.50
  -3  -6   2   17.58    2.81
  -3  -6   2   17.01    2.86
  -3  -6   2   16.17    2.55
  -3   6  -2   14.05    2.87
   3  -6  -2   19.09    2.71
  -3   6  -2   13.97    3.90
  -3  -6   2   15.80    3.69
   3  -6  -2   12.67    3.15
  -3  -6   2   13.03    2.51
  -3   6  -2   16.69    2.66
   3   6   2   15.35    3.55
  -4   6   2   19.65    3.43
  -4   6   2    4.87    3.36
   4  -6   2    8.13    3.02
  -4   6   2   16.94    4.20
  -4  -6  -2   11.62    2.76
  -4  -6  -2   14.29    2.94
  -4  -6  -2   11.12    3.72
   4  -6   2   10.93    2.55
   4   6  -2    5.16    3.55
   4   6   2   16.14    4.16
  -4  -6   2    9.05    2.46
  -4  -6   2   11.73    3.78
  -4  -6   2   14.53    2.92
  -4   6  -2   12.72    3.39
   4  -6  -2    9.80    3.17
  -4   6  -2   20.42    5.29
   4  -6  -2   10.21    2.35
   4  -6  -2   15.08    3.14
   5  -6   2    7.20    1.99
  -5  -6  -2    2.41    1.73
  -5   6   2    4.60    2.14
  -5  -6  -2    7.40    2.19
  -5  -6   2    4.10    1.94
  -5  -6   2    3.59    1.69
  -5   6  -2    5.69    2.11
   5  -6  -2    4.65    1.65
   0  -7   2   81.66    4.63
   0  -7  -2   83.21    4.54
   0  -7   2   74.22    2.51
   0   7   2   76.06    3.49
   0   7  -2   80.23    4.27
   0  -7   2   81.08    4.86
   0  -7  -2   80.43    3.91
  -1  -7  -2  358.65   11.62
  -1  -7  -2  376.40   11.94
  -1   7   2  370.18   11.53
   1  -7   2  383.81   11.91
  -1   7   2  371.73   11.77
   1  -7   2  368.82   11.51
  -1  -7   2  366.08   11.68
   1  -7  -2  369.88   10.54
   1  -7  -2  385.28   11.70
  -1  -7   2  370.80   11.16
  -1   7  -2  375.86   12.20
   1   7   2  387.62   12.13
  -2  -7  -2  153.57    7.69
   2  -7   2  133.39    5.39
   2  -7   2  157.46    7.56
  -2  -7  -2  142.53    5.59
  -2   7   2  144.25    5.71
  -2   7   2  143.94    7.96
  -2  -7  -2  147.14    7.81
  -2  -7  -2  151.08    5.77
   2  -7  -2  142.17    7.07
  -2  -7   2  147.97    7.40
   2   7   2  145.77    6.82
  -2   7  -2  139.38    8.06
   2  -7  -2  133.18    6.15
  -2  -7   2  138.88    7.43
  -2  -7   2  134.28    5.82
  -2   7  -2  129.74    5.96
  -3  -7  -2  175.15   10.32
  -3   7   2  176.57   10.53
  -3   7   2  153.70    6.16
   3  -7   2  178.09    9.55
   3  -7   2  181.20    9.93
  -3  -7   2  177.01    7.19
   3  -7  -2  170.35    6.78
  -3  -7   2  198.88    9.46
  -3  -7   2  166.73    6.91
  -3   7  -2  186.82   10.70
  -3  -7   2  176.38   10.22
   3  -7  -2  179.82    9.32
   4  -7   2    1.47    2.00
  -4  -7  -2    1.57    2.07
   4   7  -2    1.44    2.76
  -4   7   2    1.79    2.51
  -4   7   2    0.68    2.62
  -4  -7  -2   -2.00    2.30
  -4   7   2    1.66    1.64
  -4  -7  -2    1.10    1.97
   4  -7   2    0.19    2.68
   4  -7  -2    4.06    1.92
  -4  -7   2    1.65    2.03
   4  -7  -2    1.36    2.36
  -4  -7   2    7.28    2.95
  -4   7  -2   -0.51    3.09
  -4  -7   2    1.00    1.99
  -4   7  -2   -0.91    2.13
   4   7   2   -0.83    2.73
  -5   7   2   20.73    2.94
   5  -7   2   21.49    2.70
  -5  -7  -2   21.00    3.16
   5  -7   2   23.70    3.31
  -5  -7  -2   23.97    3.22
   5  -7  -2   20.25    2.44
  -5   7  -2   27.18    3.37
  -5  -7   2   24.18    3.12
  -5  -7   2   23.76    3.23
   0  -8   2   58.91    4.53
   0  -8   2   59.50    2.03
   0   8  -2   62.85    4.08
   0  -8  -2   59.35    3.50
   0   8   2   60.06    3.25
   0  -8  -2   59.94    4.22
   0  -8   2   63.95    4.34
  -1  -8  -2    5.23    2.05
  -1   8   2    6.93    2.14
  -1   8   2    7.00    2.07
   1  -8   2    4.85    2.02
  -1  -8  -2    5.27    2.13
   1   8   2    4.32    2.27
  -1   8  -2    4.74    2.23
  -1  -8   2    6.02    1.78
   1  -8  -2    2.77    1.11
  -1  -8   2    3.68    2.00
   1  -8  -2    2.30    1.80
  -2   8   2   35.70    4.62
  -2  -8  -2   30.08    4.17
  -2  -8  -2   31.66    4.89
  -2  -8  -2   34.88    4.20
  -2   8   2   25.57    2.93
   2  -8   2   31.01    3.84
  -2  -8  -2   32.42    2.75
  -2   8   2   29.29    2.85
  -2  -8  -2   29.97    4.23
   2  -8  -2   30.63    2.67
  -2   8  -2   31.21    4.55
  -2  -8   2   32.20    4.03
   2   8   2   28.08    3.57
  -2  -8   2   34.78    4.10
  -2  -8   2   29.14    2.69
   2  -8  -2   29.25    2.84
  -2  -8   2   35.53    5.11
   2  -8  -2   30.48    3.87
  -2  -8   2   31.46    2.83
  -3  -8  -2    3.18    1.92
  -3   8   2    2.04    2.16
  -3  -8  -2    3.78    2.40
   3  -8   2    1.38    1.80
  -3   8   2    4.37    2.68
   3  -8   2   -0.67    1.98
  -3  -8  -2   -1.38    1.97
  -3  -8  -2    2.73    2.07
   3  -8  -2    3.99    2.17
  -3  -8   2    4.43    2.17
  -3   8  -2    1.84    2.33
  -3  -8   2    8.08    2.24
  -3  -8   2    2.09    2.20
   3  -8  -2    0.86    1.81
   3  -8  -2    4.78    1.92
  -3  -8   2    3.55    1.97
  -3   8  -2    0.78    2.72
  -4  -8  -2   20.40    3.38
   4  -8   2   11.81    4.57
  -4   8   2   18.62    3.38
  -4  -8  -2   22.08    3.34
   4  -8   2   25.88    3.41
   4   8  -2   17.45    4.32
  -4   8  -2    8.16    4.94
  -4   8  -2   18.03    3.22
  -4  -8   2   18.44    2.98
  -4  -8   2    9.58    4.06
   4   8   2   23.97    6.29
   4  -8  -2   26.10    4.55
   4  -8  -2   32.14    3.58
  -4  -8   2   19.70    3.09
   5  -8   2   25.76    1.92
  -5  -8  -2   21.24    2.98
  -5   8   2   19.46    2.95
   5  -8   2   23.56    2.62
  -5  -8  -2   21.85    2.73
  -5  -8   2   23.64    2.85
  -5  -8   2   21.16    2.79
  -5   8  -2   20.71    2.79
   5  -8  -2   22.89    2.59
   5  -8  -2   23.99    2.73
   0   9   2  117.96    4.85
   0  -9  -2  117.84    5.14
   0  -9  -2  125.00    6.37
   0  -9   2  124.43    6.27
   0   9  -2  122.09    5.93
   0   9   2  123.93    6.68
  -1  -9  -2  113.35    5.89
  -1   9   2  112.54    6.11
  -1   9   2  111.10    6.22
   1   9  -2  103.29    4.87
   1  -9   2  107.97    6.13
  -1  -9  -2  112.51    6.35
   1   9   2  110.90    6.60
   1  -9  -2  108.82    6.21
   1  -9  -2  102.90    4.46
  -1   9  -2  114.31    6.60
  -1  -9   2  101.92    6.15
  -1  -9   2  104.86    5.22
   2  -9   2  107.52    5.06
  -2  -9  -2  109.17    5.19
   2  -9   2  111.98    4.88
  -2   9   2  126.13    7.81
  -2  -9  -2  116.17    5.03
   2   9  -2  115.53    6.73
  -2  -9  -2  120.87    7.41
  -2  -9  -2  112.20    5.13
   2  -9   2  106.14    9.93
  -2  -9  -2  107.08    5.30
  -2   9   2  116.82    5.82
  -2   9   2  104.29    5.31
   2  -9  -2  115.84    6.93
   2  -9  -2  118.58    5.05
  -2  -9   2  113.59    4.87
   2   9   2  123.39    7.09
  -2  -9   2  120.85    5.34
  -2   9  -2  129.99    8.62
  -2  -9   2  118.71    7.28
  -2  -9   2  117.88    6.99
  -2   9  -2  117.55    5.73
  -2  -9   2  112.94    5.01
  -2  -9   2  112.29    5.22
  -3  -9  -2    2.06    2.13
  -3   9   2    3.39    2.28
  -3  -9  -2    6.84    3.15
   3  -9   2    4.91    2.57
   3  -9   2    0.44    1.70
  -3  -9  -2    0.23    1.86
  -3   9   2    4.15    2.68
  -3  -9  -2    0.69    2.07
   3  -9  -2    1.57    2.01
   3  -9  -2    1.96    1.75
  -3  -9   2    5.74    2.05
  -3   9  -2    3.35    2.77
  -3  -9   2    3.24    2.05
  -3  -9   2    2.50    2.42
  -3   9  -2    2.39    2.33
  -3  -9   2   -0.06    1.69
  -4  -9  -2   55.20    4.58
  -4   9   2   54.66    5.13
  -4  -9  -2   52.80    4.76
  -4   9   2   50.56    7.03
   4  -9   2   52.93    4.26
  -4  -9  -2   57.54    9.11
  -4  -9  -2   55.93    4.73
   4   9   2   43.31    7.76
   4  -9  -2   61.80    4.25
  -4  -9   2   56.34    4.76
  -4  -9   2   57.67    4.63
  -4   9  -2   58.63    5.13
  -4   9  -2   46.64    6.74
  -5  -9  -2    2.61    1.65
  -5   9   2    0.90    1.54
  -5  -9  -2    3.65    1.57
   5  -9   2    3.34    1.47
   5  -9  -2    4.27    1.45
  -5   9  -2    1.78    1.72
   5  -9  -2    5.20    1.26
  -5  -9   2    4.97    1.64
  -5  -9   2    3.98    1.68
   0  10   2    0.31    1.01
   0 -10  -2    0.88    1.75
   0  10   2    4.45    2.31
   0 -10   2   -0.29    1.66
   0 -10  -2    2.16    1.09
   0  10  -2    2.89    1.63
   1 -10   2   14.45    2.14
   1 -10   2   19.31    3.15
  -1 -10  -2   13.63    2.24
  -1 -10  -2   12.23    2.39
   1  10  -2   16.47    2.03
  -1  10   2   15.13    2.93
   1 -10   2   12.71    2.85
  -1 -10  -2   16.50    2.53
  -1 -10  -2   16.19    3.30
  -1 -10  -2   15.53    2.32
  -1 -10  -2   18.29    2.73
  -1  10   2   17.95    3.28
  -1 -10   2   14.70    3.07
  -1 -10   2   14.92    2.31
  -1 -10   2   19.65    2.33
   1 -10  -2   21.22    2.45
  -1 -10   2   15.99    2.29
   1  10   2   21.76    3.76
  -1  10  -2   20.02    3.57
   1 -10  -2   16.12    3.17
   1 -10  -2   16.08    2.31
   2 -10   2   43.33    3.00
   2 -10   2   39.44    3.84
  -2  10   2   38.34    3.63
  -2 -10  -2   37.75    3.56
   2  10  -2   39.89    4.43
  -2 -10  -2   38.17    4.63
  -2 -10  -2   34.60    3.01
  -2  10   2   39.89    4.94
  -2 -10  -2   39.69    4.82
  -2 -10  -2   39.58    3.73
   2 -10   2   36.05    3.36
   2 -10   2   36.67    3.12
  -2 -10  -2   40.04    3.35
   2 -10   2   43.60    4.84
  -2  10  -2   46.97    4.21
  -2  10  -2   42.48    3.83
  -2 -10   2   37.27    3.14
   2 -10  -2   41.47    4.56
  -2  10  -2   46.95    5.47
  -2 -10   2   41.56    4.84
   2  10   2   44.68    8.33
  -2 -10   2   39.74    4.39
   2 -10  -2   40.97    3.28
  -2 -10   2   38.00    3.32
   2 -10  -2   36.67    3.48
  -2 -10   2   38.22    3.42
  -2 -10   2   39.41    2.95
  -3 -10  -2   33.61    4.17
  -3  10   2   36.32    4.37
  -3 -10  -2   37.23    4.14
  -3 -10  -2   27.81    6.36
   3 -10   2   34.61    3.71
   3 -10   2   37.21    3.48
  -3 -10  -2   36.78    3.90
   3 -10  -2   42.17    3.77
  -3  10  -2   34.91    4.26
  -3 -10   2   33.84    3.93
  -3 -10   2   36.76    3.74
  -3 -10   2   35.35    3.88
  -3 -10   2   30.66    4.77
  -4 -10  -2    2.50    2.18
   4 -10   2    1.66    1.94
   4 -10   2    1.02    1.67
  -4 -10  -2    1.71    2.17
  -4 -10  -2    0.36    2.16
  -4  10   2    4.05    2.37
  -4 -10   2    6.13    2.39
  -4 -10   2    4.01    2.08
   4 -10  -2    2.48    1.73
  -4  10  -2    3.77    2.54
   4 -10  -2    6.61    2.33
   5 -10   2    4.51    1.28
  -5  10   2    5.51    1.89
  -5 -10  -2    4.18    1.46
  -5 -10  -2    4.43    1.80
  -5 -10   2    3.75    1.47
  -5  10  -2    1.46    1.49
   5 -10  -2    5.27    1.20
   5 -10  -2    7.34    1.49
  -5 -10   2    4.81    1.52
   0 -11   2    1.78    1.81
   0 -11  -2    0.25    0.90
   0  11   2    0.95    1.03
   0  11  -2   -0.49    1.45
   0 -11  -2   -0.37    1.27
   0 -11  -2    1.86    1.39
   0 -11  -2    0.48    1.66
   0  11   2   -0.56    1.88
  -1 -11  -2   20.42    2.55
   1 -11   2   20.50    3.92
  -1  11   2   20.43    3.73
  -1 -11  -2   17.91    3.97
   1  11  -2   15.35    2.13
   1 -11   2   19.69    2.60
   1 -11   2   16.93    2.60
  -1 -11  -2   21.40    2.98
  -1 -11  -2   21.73    3.06
  -1 -11  -2   23.91    2.73
  -1  11   2   20.02    3.09
   1 -11   2   18.53    2.53
  -1 -11  -2   21.36    2.99
   1 -11  -2   19.04    3.93
  -1 -11   2   22.12    2.60
  -1 -11   2   21.90    2.83
  -1  11  -2   22.59    3.89
   1 -11  -2   17.19    3.31
  -1 -11   2   22.14    2.54
  -1 -11   2   21.60    2.73
   1 -11  -2   20.57    2.57
   1 -11  -2   23.42    2.41
   1  11   2   22.48    4.12
  -1 -11   2   22.12    3.76
   1 -11  -2   22.31    2.53
  -2 -11  -2   44.63    4.04
   2 -11   2   44.37    5.59
   2 -11   2   42.01    3.13
  -2 -11  -2   47.87    3.58
  -2 -11  -2   43.21    4.80
  -2  11   2   29.94    4.11
  -2 -11  -2   38.87    3.88
   2  11  -2   47.42    5.01
  -2  11   2   45.87    5.27
  -2  11   2   42.45    3.91
   2 -11   2   52.34    5.32
  -2 -11  -2   40.84    5.69
   2 -11   2   39.64    3.39
   2 -11   2   47.56    3.53
  -2 -11  -2   44.81    5.20
  -2 -11   2   41.70    3.66
   2  11   2   38.36    4.75
   2 -11  -2   39.83    3.71
   2 -11  -2   39.45    4.74
   2 -11  -2   45.85    3.27
  -2 -11   2   34.25    3.01
  -2 -11   2   42.59    3.80
  -2 -11   2   41.91    4.47
   2 -11  -2   39.87    3.54
  -2 -11   2   46.50    3.64
  -2  11  -2   44.82    4.16
  -2  11  -2   37.31    5.01
  -2 -11   2   37.73    5.05
  -3  11   2   66.73    6.96
  -3 -11  -2   61.07    6.75
   3 -11   2   70.05    4.41
  -3 -11  -2   71.05    5.32
  -3  11   2   71.12    5.42
   3 -11   2   67.54    6.54
  -3 -11  -2   68.85    5.09
   3 -11   2   69.41    4.81
  -3 -11  -2   71.64    4.97
  -3 -11   2   71.10    5.02
   3 -11  -2   68.14    4.91
  -3 -11   2   71.22    4.86
  -3  11  -2   74.86    7.80
  -3  11  -2   76.63    5.71
   3 -11  -2   71.75    6.22
  -3 -11   2   67.20    6.45
   3 -11  -2   73.60    4.78
  -4  11   2   55.66    4.90
   4 -11   2   50.89    3.42
  -4 -11  -2   55.64    4.51
  -4 -11  -2   56.24    4.39
   4 -11   2   57.31    4.26
  -4 -11  -2   63.15    4.75
  -4 -11   2   56.51    4.55
   4 -11  -2   62.75    4.11
   4 -11  -2   65.35    4.30
  -4 -11   2   59.98    4.33
  -4  11  -2   58.41    4.81
  -5  11   2    3.96    1.38
  -5 -11  -2    3.62    1.23
   5 -11   2    2.68    1.04
  -5 -11  -2    4.89    1.34
  -5 -11   2    5.02    1.26
  -5  11  -2    2.48    1.32
   0 -12   2   57.22    4.02
   0 -12  -2   56.31    4.09
   0 -12  -2   59.26    3.80
   0  12  -2   57.76    4.50
   0 -12  -2   54.99    3.61
   0  12   2   61.61    5.64
   0 -12  -2   56.32    5.14
   0 -12   2   49.66    3.52
   0 -12   2   55.62    5.06
   0 -12  -2   59.73    3.79
   0 -12   2   57.17    3.86
   0 -12   2   58.16    3.43
   1 -12   2   22.64    2.79
  -1  12   2   10.27    3.04
  -1 -12  -2   21.00    2.87
  -1 -12  -2   12.27    2.82
  -1  12   2   14.56    2.01
  -1 -12  -2   14.20    2.70
  -1 -12  -2    8.26    2.51
  -1  12   2   17.84    3.24
   1 -12   2   15.74    2.55
   1 -12   2   15.43    3.38
   1 -12   2   14.91    2.50
  -1 -12  -2   12.48    3.38
   1 -12   2   14.55    2.09
  -1 -12  -2   12.64    2.33
  -1 -12   2   10.29    1.96
  -1 -12   2   13.86    3.48
   1 -12  -2   12.51    3.12
   1 -12  -2   14.41    2.32
   1 -12  -2   17.27    2.43
   1 -12  -2   14.92    2.66
  -1 -12   2   13.64    2.65
  -1  12  -2   11.78    3.15
  -1 -12   2   15.84    2.75
   1 -12  -2   15.02    2.43
  -1 -12   2   14.38    2.73
   1  12   2   13.48    3.63
   2 -12   2    9.58    2.63
   2 -12   2   11.49    2.40
   2 -12   2   10.47    3.39
   2 -12   2   14.90    2.73
  -2  12   2   11.99    3.16
  -2 -12  -2   14.08    2.85
   2 -12   2   12.02    3.51
  -2 -12  -2    6.76    3.15
  -2  12   2   11.88    3.26
  -2 -12  -2   10.37    2.52
  -2  12   2    9.11    2.41
   2  12  -2   11.94    3.22
  -2 -12  -2   12.91    2.70
   2 -12  -2   21.47    3.23
   2 -12  -2   16.17    2.54
  -2  12  -2   14.12    2.98
  -2 -12   2   19.68    2.42
   2 -12  -2   21.77    3.22
  -2  12  -2   14.05    3.77
  -2  12  -2   11.36    2.71
   2  12   2   11.76    3.08
   2 -12  -2   15.82    3.71
  -2 -12   2   16.82    2.75
  -2 -12   2   11.08    3.23
  -2 -12   2   14.09    2.66
  -2 -12   2   13.91    2.91
  -2 -12   2   10.59    2.31
  -3  12   2   26.18    5.48
   3 -12   2   14.91    2.59
  -3 -12  -2   24.79    5.17
   3 -12   2    9.21    2.96
  -3 -12  -2   10.20    3.49
  -3 -12   2    9.57    3.30
  -3 -12   2   12.50    3.86
  -3 -12   2    3.24    2.92
  -3  12  -2   19.00    4.30
   3 -12  -2    3.96    2.82
   4 -12   2   21.42    2.97
  -4 -12  -2   21.68    3.22
  -4  12   2   22.02    3.85
  -4 -12  -2   24.05    3.33
   4 -12   2   22.15    1.91
  -4 -12  -2   16.13    2.70
  -4  12  -2   27.12    3.78
   4 -12  -2   19.87    2.91
   4 -12  -2   22.04    2.99
  -4 -12   2   23.58    3.23
  -4 -12   2   15.27    3.63
  -5  12  -2   -0.25    1.13
   0 -13  -2   56.96    4.12
   0 -13   2   51.30    4.12
   0 -13  -2   50.02    3.93
   0 -13  -2   54.43    4.35
   0 -13   2   53.77    5.35
   0 -13   2   54.66    3.87
   0 -13   2   49.86    4.32
   0  13   2   57.14    5.89
   0  13  -2   45.32    4.25
   0 -13  -2   60.42    5.62
   0 -13   2   46.88    3.34
   0 -13  -2   51.93    4.07
  -1 -13  -2    0.74    1.39
  -1 -13  -2    3.51    3.18
  -1 -13  -2    2.34    2.42
  -1 -13  -2    2.99    1.86
   1 -13   2    2.49    1.80
   1 -13   2   -0.02    1.84
  -1  13   2   -0.41    1.85
  -1  13   2   -2.02    1.94
   1 -13   2    0.90    1.64
   1 -13   2   -0.69    1.38
   1 -13   2    1.69    2.07
  -1 -13  -2    0.68    2.01
   1 -13  -2    2.49    1.76
   1 -13  -2    1.65    1.98
  -1 -13   2    2.13    2.18
  -1  13  -2    0.77    1.74
  -1 -13   2    2.56    1.46
  -1 -13   2    4.10    3.12
   1  13   2    3.10    2.55
   1 -13  -2    0.78    1.91
  -1 -13   2    3.29    2.35
   1 -13  -2    1.39    1.51
  -1  13  -2    1.26    2.17
  -1 -13   2    0.92    2.86
   2 -13   2   11.61    2.00
  -2 -13  -2    8.80    3.36
  -2  13   2   16.22    2.95
  -2 -13  -2   16.04    3.60
   2  13  -2   11.41    3.24
   2 -13   2   15.42    2.87
  -2 -13  -2   18.09    2.51
  -2 -13  -2    9.65    2.55
  -2  13   2   12.12    3.40
   2 -13   2   15.84    2.49
   2 -13   2    9.00    4.32
  -2 -13  -2   13.31    2.60
   2 -13   2   12.86    2.36
  -2  13   2   18.28    3.66
  -2 -13  -2   14.02    2.97
   2 -13  -2    9.92    2.24
  -2  13  -2   16.93    3.22
   2  13   2    7.73    3.21
  -2 -13   2   11.79    2.61
  -2 -13   2   12.37    3.74
  -2 -13   2   11.69    2.74
  -2 -13   2   14.75    2.84
   2 -13  -2   15.27    2.72
   2 -13  -2    8.93    3.27
   2 -13  -2   14.38    2.65
  -2  13  -2   11.41    2.93
   2 -13  -2   12.66    2.42
  -3  13   2   42.38    4.35
   3 -13   2   45.06    3.32
   3 -13   2   42.86    4.03
  -3 -13  -2   42.92    6.14
  -3 -13  -2   42.47    4.37
   3 -13   2   27.27    5.43
  -3 -13  -2   42.67    3.92
  -3 -13  -2   51.32    4.63
   3 -13  -2   44.67    3.98
   3 -13  -2   45.36    3.91
   3 -13  -2   34.59    5.14
  -3 -13   2   48.57    3.75
  -3 -13   2   41.64    4.03
  -3  13  -2   35.81    5.79
  -3 -13   2   44.39    4.16
  -3  13  -2   45.78    4.52
   4 -13   2    1.53    1.44
  -4  13   2    0.85    1.69
  -4 -13  -2    0.48    1.60
  -4 -13  -2    2.98    1.68
  -4 -13  -2    1.50    1.85
   4 -13  -2    1.65    1.45
  -4  13  -2    1.50    1.72
   4 -13  -2    0.65    1.39
  -4 -13   2   -0.60    1.50
  -4 -13   2    0.62    1.71
   0 -14   2   99.98    7.27
   0  14   2   97.74    7.59
   0 -14   2   98.23    5.36
   0 -14   2   97.33    5.35
   0 -14  -2   88.39    5.13
   0 -14  -2   95.00    5.75
   0 -14  -2   81.52    5.16
   0 -14  -2   87.29    5.14
   0 -14   2   88.72    4.60
   0 -14  -2   89.42    7.05
   0 -14   2   89.76    5.59
  -1 -14  -2   17.92    4.07
  -1  14   2   17.95    4.26
   1 -14   2   13.39    2.16
   1 -14   2   15.30    2.80
  -1 -14  -2   12.25    3.06
  -1 -14  -2   16.09    2.88
   1  14  -2   13.38    3.88
   1 -14   2   11.97    2.69
  -1  14   2   12.33    2.91
   1 -14   2   13.84    2.51
  -1 -14  -2   17.61    3.11
   1 -14   2   14.68    3.60
   1 -14  -2   13.31    2.70
   1 -14  -2   10.07    3.17
  -1  14  -2   10.79    3.62
  -1 -14   2   19.72    2.90
   1 -14  -2   13.96    3.15
  -1 -14   2   11.24    3.24
  -1  14  -2    6.27    2.68
  -1 -14   2   12.71    2.77
   1 -14  -2   13.37    2.57
  -1 -14   2   17.17    2.87
  -1 -14   2   13.17    2.86
   1  14   2   13.34    3.87
  -1  14  -2   13.26    2.61
   1 -14  -2   17.72    2.95
   2 -14   2   11.22    3.29
  -2 -14  -2   16.98    3.23
  -2 -14  -2   16.07    2.95
   2 -14   2   19.90    3.03
   2 -14   2   16.91    2.74
   2 -14   2   13.68    2.60
  -2 -14  -2   18.81    2.66
  -2 -14  -2   18.70    3.20
  -2 -14  -2   14.86    3.52
   2 -14   2   16.77    2.42
  -2  14   2   10.22    2.68
  -2  14   2   12.68    2.69
  -2  14   2   14.78    3.04
   2 -14  -2   22.73    3.28
  -2  14  -2   17.57    3.76
   2 -14  -2   13.24    2.50
   2 -14  -2   14.37    2.56
  -2  14  -2    7.78    2.60
   2 -14  -2   12.04    3.07
  -2 -14   2   16.03    3.07
  -2 -14   2   14.38    2.53
   2  14   2   16.17    3.90
   2 -14  -2   16.35    2.72
  -2 -14   2   13.20    2.74
  -2 -14   2   12.48    3.27
   3 -14   2    7.64    2.13
  -3 -14  -2   12.41    2.37
  -3  14   2    6.84    2.31
  -3 -14  -2   11.36    2.84
  -3 -14  -2   12.00    2.85
  -3 -14   2   11.22    2.59
   3 -14  -2   14.87    2.49
  -3 -14   2    9.81    2.31
   3 -14  -2    9.01    2.14
  -3  14  -2    6.48    2.45
  -4 -14  -2    2.46    1.34
   4 -14   2    0.83    1.40
  -4  14   2   -0.05    1.56
  -4 -14  -2    0.53    1.46
   4 -14  -2    3.41    1.46
  -4 -14   2    0.18    1.35
   4 -14  -2   -0.71    1.12
  -4  14  -2    1.59    1.74
   0 -15  -2   36.99    4.68
   0 -15  -2   37.02    3.74
   0  15   2   36.63    6.06
   0 -15  -2   35.84    4.10
   0 -15   2   40.67    3.50
   0 -15  -2   36.63    5.05
   0 -15   2   39.77    4.40
   0 -15  -2   36.33    3.78
   0 -15   2   30.44    3.91
   0  15  -2   27.79    5.06
   0 -15   2   37.43    3.83
   0 -15   2   38.53    5.74
   1 -15   2   68.29    5.05
  -1 -15  -2   69.50    6.57
  -1 -15  -2   75.20    5.17
   1 -15   2   77.22    6.97
  -1 -15  -2   72.66    5.64
   1 -15   2   71.91    4.89
   1 -15   2   68.55    4.19
  -1 -15  -2   77.25    5.02
   1  15  -2   71.13    6.95
   1 -15   2   69.09    5.03
  -1  15   2   57.98    6.57
   1  15   2   87.98    7.78
  -1 -15   2   84.34    5.59
   1 -15  -2   82.98    4.90
  -1 -15   2   73.92    6.92
  -1  15  -2   74.35    6.79
  -1 -15   2   83.78    5.18
   1 -15  -2   74.86    5.43
  -1 -15   2   74.40    4.60
   1 -15  -2   81.15    4.91
  -1  15  -2   66.84    6.52
   1 -15  -2   78.94    6.87
  -1 -15   2   86.15    5.43
  -1  15  -2   75.61    4.76
   1 -15  -2   80.56    5.08
   2 -15   2   10.34    2.40
  -2 -15  -2    6.01    2.26
  -2  15   2    4.89    2.22
  -2 -15  -2    4.46    2.33
  -2 -15  -2    6.86    3.47
   2 -15   2    4.32    2.06
   2 -15   2    8.41    2.38
   2 -15   2    5.83    2.70
  -2 -15  -2    6.60    2.61
   2 -15  -2    7.30    2.28
  -2 -15   2   11.64    2.86
   2  15   2    7.38    3.19
  -2  15  -2    8.16    2.96
   2 -15  -2   10.02    3.36
   2 -15  -2    9.11    2.60
  -2 -15   2    3.70    3.18
  -2  15  -2   10.13    2.53
   2 -15  -2    9.06    2.23
  -2 -15   2   15.55    2.68
  -2 -15   2    7.14    2.55
   3 -15   2   20.13    2.95
  -3 -15  -2   25.01    3.33
  -3 -15  -2   19.96    2.96
  -3  15   2   20.34    3.24
  -3 -15  -2   27.08    2.54
  -3 -15   2   15.93    2.55
  -3  15  -2   22.94    3.31
   3 -15  -2   15.68    2.86
   3 -15  -2   17.73    2.56
  -3 -15   2   24.54    3.15
  -4  15   2    5.81    1.49
  -4 -15  -2   11.01    2.18
   4 -15   2    4.67    1.72
  -4 -15   2    4.72    1.34
  -4  15  -2    6.29    1.66
   4 -15  -2    4.71    1.20
   0 -16   2   65.61    5.05
   0 -16  -2   69.85    5.16
   0 -16  -2   69.19    4.72
   0 -16   2   69.81    6.48
   0  16   2   62.16    7.21
   0 -16  -2   68.44    4.84
   0 -16   2   76.73    4.85
   0  16  -2   64.60    6.95
   0 -16  -2   77.22    6.73
   0 -16   2   66.93    5.40
   0 -16  -2   64.75    5.59
   0 -16   2   68.57    4.36
   1 -16   2  111.46    6.66
   1  16  -2  106.97    8.90
  -1 -16  -2  107.33    6.69
  -1  16   2  103.88    8.44
   1 -16   2   96.65    6.31
  -1 -16  -2  103.90    6.00
  -1 -16  -2  110.74    6.74
   1 -16   2  109.41    6.11
   1 -16   2  109.64    8.23
  -1 -16  -2  120.88    8.37
   1 -16  -2  103.48    7.88
  -1 -16   2  100.69    5.88
   1 -16  -2   82.37    7.40
  -1 -16   2   99.67    6.77
  -1 -16   2  108.23    6.18
  -1 -16   2   93.54    7.61
   1 -16  -2   86.10    7.16
   1 -16  -2  105.64    5.79
   1  16   2  108.90    8.83
  -1  16  -2  101.11    8.02
   1 -16  -2  102.17    7.07
   2 -16   2   18.66    2.82
  -2 -16  -2   18.22    3.09
   2 -16   2   13.31    3.99
  -2 -16  -2   27.95    3.69
  -2 -16  -2   20.60    3.25
  -2  16   2   17.58    2.70
   2 -16   2   19.97    2.91
   2 -16   2   21.19    3.15
   2 -16  -2   25.72    3.37
  -2 -16   2   23.03    3.42
  -2 -16   2   20.59    2.86
  -2 -16   2   25.31    3.74
   2 -16  -2   21.09    3.00
  -2  16  -2   24.15    3.55
  -3 -16  -2    3.50    2.09
  -3  16   2    5.05    1.85
  -3 -16  -2    0.30    1.64
   3 -16   2   -0.42    2.04
  -3 -16   2    0.32    1.58
   3 -16  -2    2.15    1.77
   3 -16  -2    2.97    1.52
  -3  16  -2   -0.27    1.67
  -3 -16   2    2.05    1.63
   4 -16   2    2.60    1.06
  -4 -16  -2    2.83    1.47
   0 -17   2    5.24    2.27
   0 -17  -2    6.47    2.28
   0 -17   2    4.67    3.09
   0 -17   2    7.45    2.65
   0 -17   2    7.57    3.02
   0  17  -2    6.46    3.98
   0 -17  -2    3.58    2.60
   0  17   2    4.49    3.21
   0 -17  -2    4.81    2.97
   0 -17  -2    8.49    2.55
   0 -17   2    6.43    1.64
  -1 -17  -2   72.89    4.92
   1 -17   2   79.45    5.43
  -1  17   2   61.26    6.78
   1 -17   2   77.35    4.95
   1 -17   2   76.05    4.93
   1 -17   2   62.32    6.36
  -1 -17  -2   75.52    5.58
  -1 -17  -2   70.19    4.95
   1  17  -2   75.98    7.73
  -1 -17  -2   73.79    7.00
  -1 -17   2   69.80    5.45
  -1 -17   2   68.17    4.68
  -1 -17   2   70.82    6.73
   1 -17  -2   72.02    5.24
  -1  17  -2   68.77    6.91
   1 -17  -2   73.27    4.62
   1  17   2   73.36    7.42
   1 -17  -2   72.34    4.69
  -1 -17   2   71.61    4.39
   1 -17  -2   72.58    6.63
   2 -17   2   37.80    3.86
   2 -17   2   36.61    3.35
  -2 -17  -2   32.85    3.95
   2 -17   2   31.81    4.84
  -2 -17  -2   33.69    3.88
  -2 -17  -2   36.11    3.82
  -2 -17   2   36.55    3.73
   2 -17  -2   38.64    3.68
  -2 -17   2   41.64    3.91
  -2  17  -2   41.79    3.95
  -2 -17   2   36.90    3.62
   2 -17  -2   40.18    3.47
   3 -17   2    3.08    1.55
  -3 -17  -2    2.13    1.77
  -3 -17  -2    2.27    1.66
  -3  17   2    3.38    1.83
  -3 -17   2    6.91    1.71
   3 -17  -2    6.09    1.09
  -3 -17   2    2.17    1.78
   3 -17  -2    6.88    1.71
   0 -18  -2    3.47    2.72
   0 -18   2    1.11    2.49
   0 -18   2    6.54    2.57
   0 -18  -2    4.60    1.98
   0 -18   2   -0.23    1.12
   0 -18  -2    1.29    1.70
   0 -18   2    0.09    1.96
   1 -18   2    3.66    2.08
   1 -18   2    4.69    1.98
  -1 -18  -2    0.70    2.15
  -1 -18  -2    5.72    2.00
  -1 -18  -2    5.95    2.01
   1 -18   2    2.16    2.31
  -1 -18   2    5.34    2.76
   1 -18  -2    0.91    1.65
   1 -18  -2    2.03    2.14
  -1 -18   2    4.24    2.12
  -1 -18   2   14.12    3.11
   1 -18  -2    5.87    2.23
  -2 -18  -2   20.74    2.83
   2 -18   2   15.39    3.37
  -2 -18  -2   17.98    3.22
   2 -18  -2   23.13    3.49
   2 -18  -2   14.08    2.01
  -2 -18   2   18.88    2.31
  -2 -18   2   12.33    2.33
  -2 -18   2   10.85    2.35
   3 -18   2    3.16    1.37
  -3 -18  -2    3.12    1.45
  -3 -18  -2    3.10    1.45
   3 -18  -2    5.78    1.41
  -3 -18   2    2.70    1.25
   0 -19  -2   -1.26    1.49
   0 -19  -2    0.04    2.24
   0 -19   2   -0.81    1.80
   0 -19  -2    0.82    1.70
   0 -19   2   -0.01    1.53
  -1 -19  -2    2.03    1.94
  -1 -19  -2    2.09    2.00
   1 -19   2    1.57    1.91
   1 -19   2    4.23    1.91
  -1 -19  -2    5.42    1.86
   1 -19   2    2.52    1.82
   1 -19  -2    1.87    1.53
  -1 -19   2    1.63    1.97
   1 -19  -2    5.86    2.11
   1 -19  -2    2.24    1.93
  -1 -19   2    5.32    1.96
  -2 -19  -2    7.56    1.89
  -2 -19  -2    3.10    1.64
   2 -19   2    1.15    1.49
  -2 -19   2    3.72    1.65
  -2 -19   2    0.03    1.39
   2 -19  -2    2.87    1.59
   3 -19   2   17.94    1.61
  -3 -19  -2   20.72    1.77
   0 -20  -2    1.10    1.62
   0 -20   2    0.73    1.62
   0 -20  -2    0.27    1.23
   0 -20   2    0.85    1.63
   0 -20  -2    1.75    1.86
  -1 -20  -2    2.81    1.58
   1 -20   2    3.93    1.70
  -1 -20  -2    4.34    1.71
   1 -20   2    3.92    1.80
  -1 -20   2    3.78    1.76
  -1 -20   2    1.56    1.75
   1 -20  -2    2.08    0.98
   1 -20  -2    3.64    1.71
  -2 -20  -2    4.02    1.77
  -2 -20  -2    3.31    1.69
   2 -20   2    5.20    1.52
   2 -20  -2    5.92    1.41
  -2 -20   2    5.16    1.44
   0 -21  -2    1.60    1.41
   0 -21   2    1.92    1.69
   0 -21   2    2.37    1.33
  -1 -21  -2   19.20    2.15
   1 -21   2   18.45    2.14
  -1 -21   2   16.35    2.61
  -1 -21   2   13.16    2.09
   1 -21  -2   19.49    2.72
   2 -21   2    1.29    1.12
   0 -22  -2   15.73    1.74
   0 -22   2   16.51    1.78
  -1 -22  -2    5.90    1.35
   1 -22   2    5.83    1.34
  -1 -22   2    2.17    0.89
   1 -22  -2    3.20    1.02
   0   0  -3    0.31    0.82
   0   0   3    0.32    0.32
   0   0   3    0.45    0.82
   0   0   3   -0.64    0.81
   1   0  -3  254.46    6.96
   1   0   3  249.61    6.73
  -1   0   3  252.39    6.41
  -1   0  -3  255.76    7.37
   1   0   3  252.43    7.49
  -1   0   3  249.85    7.81
  -1   0   3  255.71    7.83
  -1   0  -3  252.21    7.51
   2   0   3   64.43    4.56
   2   0   3   57.44    2.05
  -2   0   3   62.22    4.55
  -2   0   3   59.89    4.48
   2   0  -3   65.88    4.09
  -2   0  -3   58.66    4.28
  -2   0  -3   61.70    5.23
  -3   0   3   13.70    3.34
  -3   0   3   16.77    3.64
   3   0  -3   17.98    3.22
  -3   0  -3   14.50    2.32
  -3   0  -3   14.63    2.37
  -3   0   3   14.42    2.41
  -3   0   3   18.14    2.70
  -3   0  -3   14.00    2.98
  -3   0  -3   15.13    3.22
  -3   0   3   14.73    2.44
   3   0   3   11.81    3.25
  -3   0  -3   10.86    2.06
  -4   0  -3   61.27    4.67
  -4   0  -3   66.74    8.09
  -4   0   3   64.03    5.08
  -4   0   3   62.75    4.92
  -4   0   3   66.08    5.16
  -4   0  -3   48.51    6.31
  -4   0   3   64.37    9.58
   4   0   3   69.94    6.69
  -4   0  -3   66.17    4.68
  -4   0  -3   61.39    4.72
  -5   0   3    4.23    1.96
  -5   0  -3    1.17    1.76
  -5   0  -3    2.71    2.55
  -5   0   3    8.93    2.49
  -5   0   3    2.58    1.86
   5   0  -3    1.66    1.62
   0   1   3   68.06    2.79
   0   1  -3   66.70    2.42
   0  -1   3   72.18    2.81
   0  -1  -3   68.64    2.09
   0  -1  -3   67.65    2.87
   0  -1   3   68.22    2.07
   0   1   3   67.95    2.44
   0  -1   3   68.89    2.88
   1  -1   3  267.04    7.78
  -1   1   3  268.58    6.74
  -1  -1  -3  265.82    7.29
  -1   1   3  270.24    8.18
  -1  -1  -3  269.10    8.10
   1  -1   3  258.53    7.02
  -1   1  -3  269.10    8.03
   1   1   3  263.56    7.19
  -1   1  -3  277.40    7.68
  -1  -1   3  264.63    7.97
  -1  -1   3  268.74    8.18
  -1  -1   3  259.59    6.88
   1  -1  -3  260.92    7.75
   2  -1   3   64.31    2.11
  -2   1   3   69.85    4.85
  -2   1   3   74.29    5.07
  -2  -1  -3   73.17    4.41
   2   1  -3   74.31    4.39
   2  -1   3   76.83    4.89
  -2  -1  -3   80.68    5.12
   2   1   3   69.31    2.68
   2  -1  -3   74.04    4.37
  -2  -1   3   77.39    4.95
  -2   1  -3   76.19    4.67
   2   1   3   79.18    4.99
  -2   1  -3   75.18    5.36
  -2  -1   3   72.76    5.10
  -3  -1  -3  105.01    5.04
   3   1  -3  110.15    6.60
  -3   1   3  109.12    5.44
  -3  -1  -3  108.15    6.61
  -3  -1  -3  115.26    7.45
   3  -1   3  114.12    7.22
  -3   1   3  109.57    5.00
  -3   1   3  112.03    7.23
  -3   1   3  112.30    5.32
  -3   1   3  126.04    7.85
  -3  -1  -3  101.80    5.06
  -3  -1   3   97.65    4.98
  -3   1  -3  110.97    5.11
  -3  -1   3  103.33    7.04
  -3   1  -3  117.99    7.17
  -3  -1   3  102.39    5.06
  -3   1  -3  118.74    7.23
   3   1   3  110.44    7.19
  -3   1  -3  115.75    5.43
  -3  -1   3   93.83    7.27
   3  -1  -3  117.58    6.61
  -3  -1   3  116.23    7.63
  -4   1   3   25.39    3.59
  -4  -1  -3   23.32    3.24
  -4   1   3   27.94    4.15
  -4  -1  -3   24.36    4.62
  -4  -1  -3   24.38    3.35
  -4   1   3   17.92    4.88
   4  -1   3   29.00    4.91
  -4   1   3   25.38    3.77
  -4  -1  -3   19.59    2.96
  -4  -1   3   23.59    3.35
  -4   1  -3   28.84    7.50
  -4   1  -3   24.87    3.62
  -4  -1   3   27.30    3.99
   4   1   3   35.13    5.11
  -4   1  -3   27.58    3.86
   4   1   3   30.10    3.92
  -4   1  -3   23.96    5.74
  -4  -1   3   30.66    3.93
  -4   1  -3   24.22    3.44
  -5  -1  -3    6.15    2.08
  -5   1   3   12.81    2.44
  -5  -1  -3    6.99    2.62
  -5   1   3    8.81    2.22
  -5   1   3    5.20    2.34
  -5  -1   3    6.56    2.16
  -5  -1   3    7.52    2.29
  -5  -1   3    5.67    2.24
  -5   1  -3    8.93    3.10
  -5   1  -3    6.02    1.81
   5  -1  -3    6.88    1.90
  -5   1  -3    5.62    1.88
   0  -2  -3   22.75    2.20
   0  -2   3   21.25    2.06
   0   2  -3   22.66    1.36
   0   2   3   22.20    1.45
   0  -2  -3   22.96    1.61
   0   2   3   21.87    2.00
   0  -2   3   21.40    1.60
  -1  -2  -3  123.67    3.83
   1  -2   3  124.53    4.14
  -1  -2  -3  128.69    5.17
  -1   2   3  125.08    3.97
   1  -2   3  120.57    4.74
  -1   2   3  122.38    5.09
   1   2   3  112.05    4.24
  -1  -2   3  118.29    4.28
  -1  -2   3  113.94    4.08
  -1  -2   3  112.31    4.71
   1  -2  -3  110.66    4.23
  -1   2  -3  113.78    4.96
  -1   2  -3  111.43    4.12
  -1  -2   3  120.82    5.07
  -2  -2  -3   28.16    2.86
   2  -2   3   27.66    3.30
  -2  -2  -3   29.87    3.56
   2   2  -3   27.72    3.10
  -2   2   3   29.25    3.85
   2  -2   3   27.34    1.36
  -2   2   3   27.00    3.38
  -2  -2   3   28.23    3.73
  -2  -2   3   25.75    3.91
   2   2   3   28.63    3.41
  -2   2  -3   31.09    3.20
   2  -2  -3   27.06    2.97
  -2   2  -3   21.61    3.41
   2   2   3   26.51    2.14
  -3  -2  -3   17.73    3.81
  -3  -2  -3   17.87    2.61
  -3   2   3   19.77    2.56
  -3  -2  -3   14.77    2.77
  -3   2   3   15.31    3.79
   3   2  -3   20.36    3.42
  -3   2   3   18.45    2.87
  -3   2   3   21.06    2.97
  -3  -2  -3   18.62    2.64
  -3   2  -3   14.78    3.39
   3  -2  -3   20.53    3.23
  -3  -2   3   19.84    2.72
  -3   2  -3   16.11    3.17
  -3  -2   3   15.87    2.53
  -3  -2   3   18.37    3.60
  -3   2  -3   15.59    2.49
  -3   2  -3   18.85    2.47
  -3   2  -3   11.89    2.01
  -4   2   3    4.88    2.32
   4  -2   3    9.73    3.20
  -4  -2  -3    1.72    3.47
  -4  -2  -3    4.92    2.29
  -4  -2  -3    5.79    2.28
  -4   2   3    3.85    2.35
   4   2  -3    9.25    2.83
  -4  -2  -3    2.45    1.21
  -4   2   3    2.54    2.54
  -4   2   3    4.06    2.95
  -4  -2  -3    3.21    2.28
  -4  -2   3    6.13    4.31
  -4   2  -3    4.55    2.01
  -4   2  -3    7.94    3.60
  -4  -2   3    3.69    2.31
  -4   2  -3    7.78    3.34
  -4   2  -3    3.46    2.28
   4  -2  -3    2.19    2.34
  -4  -2   3    1.57    2.24
   4   2   3    5.96    3.02
  -4   2  -3    6.95    2.50
   4   2   3    5.76    1.89
  -4  -2   3    4.86    2.36
   5  -2   3    2.74    1.88
  -5  -2  -3    9.04    2.57
  -5   2   3    8.07    2.88
  -5  -2  -3    3.29    1.83
  -5   2   3    7.47    2.43
  -5   2  -3    6.03    2.57
  -5  -2   3    7.04    2.40
  -5   2  -3    5.27    1.96
  -5   2  -3    5.97    2.00
   5  -2  -3    1.11    1.64
  -5  -2   3   10.31    1.91
  -5  -2   3    2.72    2.15
   0   3   3  198.10    6.16
   0  -3  -3  200.47    6.19
   0   3   3  199.20    5.23
   0  -3   3  198.50    5.80
   0  -3  -3  203.13    5.80
   0  -3   3  199.89    6.18
  -1  -3  -3   57.66    3.87
   1  -3   3   62.11    3.52
  -1  -3  -3   65.34    3.60
  -1   3   3   62.96    3.88
  -1  -3  -3   57.01    2.07
   1  -3   3   58.47    3.00
  -1  -3   3   61.90    3.18
  -1  -3   3   57.99    3.49
   1   3   3   62.23    3.32
  -1  -3   3   60.02    3.20
  -1  -3   3   58.21    3.68
   1  -3  -3   58.40    3.26
  -1   3  -3   62.55    3.91
  -1   3  -3   61.08    2.70
  -2  -3  -3  101.92    6.10
   2  -3   3   96.55    5.52
   2  -3   3   94.10    3.40
  -2   3   3  103.00    6.10
  -2  -3  -3  102.54    4.55
  -2   3  -3  100.84    5.90
   2   3   3   98.78    4.16
  -2  -3   3  103.08    6.12
   2  -3  -3  102.26    5.19
  -2   3  -3  103.81    5.20
  -3  -3  -3    8.21    2.09
  -3  -3  -3    8.31    1.99
  -3   3   3    8.74    2.35
   3   3  -3   11.60    2.87
  -3   3   3   12.69    2.42
  -3  -3  -3   11.58    2.30
  -3  -3  -3   12.05    3.51
   3  -3   3    7.80    2.70
  -3   3   3   10.30    3.38
  -3  -3  -3    9.48    2.22
  -3   3   3   10.14    1.95
  -3   3  -3   11.85    2.51
  -3  -3   3   16.19    2.27
  -3   3  -3   12.01    1.74
  -3  -3   3   10.64    2.84
   3  -3  -3   13.84    3.02
  -3   3  -3   11.25    2.50
  -3  -3   3   11.54    3.38
  -3   3  -3   18.81    3.99
  -3   3  -3   13.67    2.35
   3   3   3    7.68    2.96
  -3  -3   3   16.82    2.67
  -4   3   3   10.49    3.71
   4  -3   3   18.20    4.14
  -4  -3  -3   18.76    3.25
  -4   3   3   15.32    2.69
  -4   3   3   14.20    2.95
  -4  -3  -3   19.68    4.81
  -4  -3  -3   20.02    3.32
  -4   3   3   17.46    3.35
   4   3  -3    9.31    3.07
  -4  -3   3   12.91    2.75
  -4  -3   3   19.42    3.07
  -4   3  -3   11.83    2.28
  -4   3  -3   22.13    4.26
   4  -3  -3    8.48    2.91
   4   3   3   14.58    3.86
   4   3   3   14.50    2.61
  -4   3  -3   11.83    2.72
  -4   3  -3    9.49    2.53
  -4  -3   3   17.36    2.94
  -4  -3   3   11.79    3.63
  -4  -3   3   10.18    3.52
  -5   3   3   56.32    3.77
  -5  -3  -3   46.19    5.26
  -5   3   3   62.14    5.09
   5  -3   3   50.10    3.95
  -5  -3  -3   51.76    5.64
  -5   3  -3   54.33    4.13
  -5  -3   3   56.32    4.35
  -5  -3   3   58.15    4.44
   5  -3  -3   59.49    3.70
  -5   3  -3   63.05    3.57
   0   4   3   23.71    1.66
   0  -4  -3   24.61    2.34
   0  -4  -3   24.80    2.46
   0  -4   3   23.71    2.38
   0   4   3   24.32    2.68
   0  -4   3   24.93    2.62
   1  -4   3   67.72    4.02
  -1   4   3   62.59    3.92
   1  -4   3   69.67    3.53
  -1  -4  -3   65.06    4.10
  -1   4   3   64.63    3.43
  -1  -4  -3   63.56    3.99
  -1   4  -3   75.27    4.50
  -1  -4   3   72.30    3.81
   1  -4  -3   72.15    3.75
  -1  -4   3   76.18    4.07
   1  -4  -3   71.72    3.84
  -1  -4   3   73.81    3.74
   1   4   3   73.83    3.94
  -1  -4   3   74.67    3.78
  -1   4  -3   70.54    2.65
  -2  -4  -3    3.17    2.12
  -2  -4  -3    6.32    1.21
  -2   4   3    0.59    2.05
   2  -4   3    5.00    2.27
  -2   4   3    3.32    0.53
  -2   4  -3    3.10    1.37
  -2  -4   3    3.05    2.09
   2   4   3    3.70    1.33
  -2   4  -3    1.82    2.18
   2  -4  -3    2.55    1.76
  -2  -4   3    3.52    2.23
  -3   4   3    1.15    1.29
   3  -4   3   -1.16    1.78
  -3  -4  -3    1.23    1.53
   3  -4   3   -0.84    1.06
  -3  -4  -3    0.70    2.32
  -3  -4  -3    0.69    1.61
  -3   4   3    3.19    1.96
  -3   4   3    1.33    1.95
  -3  -4  -3   -0.81    1.20
  -3   4   3    1.19    2.24
   3   4  -3   -2.11    1.82
  -3  -4  -3    0.97    1.72
   3  -4  -3   -1.02    1.85
  -3  -4   3    1.05    1.71
  -3   4  -3   -1.82    1.31
   3   4   3   -0.56    2.18
  -3   4  -3   -0.33    2.21
  -3  -4   3   -3.05    1.65
  -3  -4   3    1.80    1.74
  -3   4  -3    3.50    1.22
  -3   4  -3    2.21    1.35
  -3  -4   3    2.55    1.72
  -3   4  -3    3.21    1.94
  -3  -4   3    2.92    1.54
  -4  -4  -3    9.64    2.42
   4  -4   3    4.30    2.85
  -4  -4  -3    9.75    3.43
  -4   4   3    8.53    2.78
   4   4  -3    3.64    2.63
  -4   4   3    6.10    3.15
  -4   4   3   14.62    2.85
  -4  -4  -3   11.74    2.77
  -4   4   3    9.72    2.47
  -4   4  -3   10.77    2.44
  -4  -4   3   15.96    3.20
  -4  -4   3    7.68    3.29
  -4  -4   3   10.99    2.73
   4  -4  -3    4.90    2.70
  -4   4  -3    4.47    3.11
  -4   4  -3    9.95    2.81
  -4  -4   3    5.97    3.57
   4   4   3   10.77    3.85
  -4   4  -3   11.66    2.33
   4  -4  -3   11.22    2.70
  -4  -4   3   10.32    2.31
  -5   4   3   -2.13    1.78
  -5   4   3    2.19    1.48
   5  -4   3    0.19    2.38
  -5  -4  -3    0.10    3.01
  -5  -4  -3   -1.34    2.06
  -5   4  -3    1.95    2.04
  -5  -4   3   -0.31    2.19
  -5  -4   3   -0.94    2.34
   5  -4  -3   -0.28    1.43
   0   5  -3   67.78    3.79
   0  -5   3   66.87    3.85
   0   5   3   62.70    3.98
   0   5   3   66.50    2.76
   0  -5  -3   66.15    3.56
   0  -5   3   67.09    3.73
   0  -5  -3   65.45    3.66
  -1   5   3  139.47    6.01
  -1  -5  -3  139.75    6.10
   1  -5   3  139.48    5.58
  -1  -5  -3  146.66    6.04
   1  -5   3  128.09    3.47
  -1   5   3  138.99    5.46
   1  -5   3  141.27    5.92
  -1  -5   3  143.40    5.71
   1  -5  -3  142.73    5.59
  -1   5  -3  148.94    6.47
  -1  -5   3  147.80    5.87
  -1  -5   3  142.94    5.74
   1  -5  -3  146.85    5.58
  -1  -5   3  148.66    5.59
   1   5   3  148.41    6.01
  -2  -5  -3  118.86    6.75
  -2   5   3  120.37    6.83
   2  -5   3  112.43    6.21
  -2   5   3  102.18    4.39
  -2   5  -3  107.85    4.84
  -2  -5   3  111.16    6.48
  -2  -5   3  109.92    5.62
  -2   5  -3  112.05    6.64
   2  -5  -3  109.47    5.77
   2   5   3  112.11    5.20
  -3   5   3   79.18    4.83
  -3   5   3   83.07    7.22
  -3  -5  -3   86.83    7.06
  -3   5   3   73.60    4.14
   3  -5   3   78.02    6.22
   3  -5   3   69.86    3.86
  -3  -5  -3   75.30    4.59
   3   5  -3   72.28    5.94
  -3  -5  -3   79.73    4.79
  -3  -5  -3   80.30    4.67
  -3   5   3   82.68    5.16
   3  -5  -3   77.52    4.23
  -3  -5   3   79.15    5.59
  -3   5  -3   80.58    4.37
  -3  -5   3   82.34    4.67
   3  -5  -3   80.71    5.90
  -3   5  -3   86.13    7.18
  -3   5  -3   76.61    4.99
  -3  -5   3   74.56    4.19
   3   5   3   97.53    7.05
  -3  -5   3   79.33    4.75
  -3  -5   3   92.14    7.29
  -4   5   3   11.71    3.15
  -4  -5  -3    9.08    3.01
   4   5  -3    6.23    2.91
   4  -5   3    5.81    2.71
  -4   5   3   13.56    2.74
  -4   5   3   17.38    4.53
  -4  -5  -3   10.00    2.73
   4  -5   3    8.65    2.45
  -4  -5  -3   11.21    2.66
   4  -5  -3    9.50    2.36
  -4   5  -3   11.47    3.21
   4  -5  -3    7.77    3.37
  -4  -5   3   12.11    2.90
   4   5   3    5.38    3.08
  -4  -5   3   15.40    4.10
  -4   5  -3   11.58    2.18
  -4   5  -3   11.81    2.69
   4  -5  -3    5.70    2.71
  -4  -5   3   11.92    2.95
  -4   5  -3    8.51    4.03
   5  -5   3    3.83    1.58
  -5  -5  -3    5.06    2.16
  -5   5   3    4.47    1.98
  -5  -5  -3    7.34    2.27
  -5   5   3    4.68    2.03
  -5  -5   3    4.76    1.99
  -5   5  -3    4.31    2.06
  -5  -5   3    4.72    2.04
   5  -5  -3    4.23    1.56
   0  -6   3  271.65    8.88
   0   6  -3  262.57    8.56
   0  -6  -3  266.99    8.53
   0  -6   3  278.32    8.64
   0   6   3  265.45    7.30
   0   6   3  264.13    8.92
   0  -6  -3  267.11    8.34
   1  -6   3  132.57    5.75
  -1  -6  -3  138.28    6.22
  -1   6   3  134.91    6.03
  -1   6   3  132.30    5.70
   1  -6  -3  133.63    5.67
  -1  -6   3  133.99    5.40
  -1  -6   3  132.46    5.61
  -1   6  -3  121.41    7.15
   1  -6  -3  127.61    5.37
  -1  -6   3  136.14    5.86
  -1  -6   3  132.90    5.99
   1   6   3  134.31    6.08
  -2   6   3   88.75    6.06
  -2  -6  -3   90.05    6.09
  -2   6   3   84.25    3.82
   2  -6   3   92.24    5.76
   2  -6  -3   90.71    5.36
   2  -6  -3   78.69    4.99
  -2   6  -3   86.29    6.20
  -2  -6   3   81.99    4.76
  -2  -6   3   89.32    5.86
   2   6   3   81.28    4.83
  -3  -6  -3   43.82    3.75
   3  -6   3   44.28    3.54
   3  -6   3   45.35    2.98
   3   6  -3   42.67    4.90
  -3  -6  -3   42.11    3.85
  -3   6   3   41.04    3.96
  -3  -6  -3   42.53    3.88
  -3   6   3   50.31    6.01
  -3   6   3   42.93    3.26
  -3  -6  -3   50.21    5.63
   3  -6   3   44.95    4.93
  -3   6   3   45.25    4.32
  -3  -6   3   41.10    3.66
  -3  -6   3   44.44    2.65
  -3  -6   3   40.46    3.75
  -3   6  -3   40.79    5.54
   3  -6  -3   42.17    4.60
  -3   6  -3   49.00    3.62
  -3  -6   3   47.24    4.10
   3  -6  -3   39.67    3.49
   3  -6  -3   37.69    5.34
  -3  -6   3   44.62    3.50
  -3  -6   3   43.85    5.41
   3   6   3   38.20    5.22
  -3   6  -3   39.83    4.02
   4  -6   3   27.07    4.83
  -4  -6  -3   35.61    4.95
  -4  -6  -3   25.17    5.43
  -4   6   3   22.76    4.05
  -4   6   3   21.32    4.84
  -4  -6  -3   29.37    4.01
   4  -6   3   32.21    4.26
   4   6  -3   21.24    4.17
  -4  -6   3   34.76    5.82
  -4   6  -3   25.08    5.66
   4   6   3   22.73    4.72
  -4  -6   3   29.30    4.03
   4  -6  -3   32.89    5.13
   4  -6  -3   22.89    4.58
   4  -6  -3   21.43    4.04
  -4   6  -3   31.98    5.49
  -4  -6   3   35.45    4.89
   5  -6   3    2.18    1.55
  -5  -6  -3    5.35    2.00
  -5  -6  -3    2.14    1.91
  -5   6   3    5.10    2.14
  -5  -6   3    8.38    2.29
  -5  -6   3    4.06    1.92
   5  -6  -3    3.68    1.50
  -5   6  -3    3.16    1.92
   0  -7  -3   50.72    3.43
   0   7   3   51.56    6.12
   0  -7   3   50.82    3.80
   0  -7  -3   51.67    3.89
   0   7  -3   52.35    3.79
   1  -7   3  455.24   13.56
  -1   7   3  448.59   13.28
  -1   7   3  446.01   13.46
  -1  -7  -3  455.50   13.77
  -1  -7  -3  419.22   13.97
  -1  -7   3  460.47   13.50
  -1   7  -3  457.15   14.24
  -1  -7   3  453.95   12.86
   1  -7  -3  452.08   12.67
   1   7   3  457.65   13.83
   1  -7  -3  449.70   13.29
  -1  -7   3  457.56   13.65
  -2   7   3   12.91    3.18
   2  -7   3   11.71    2.80
  -2  -7  -3   12.86    3.06
  -2   7   3   13.11    2.02
  -2  -7  -3   14.34    2.25
  -2  -7  -3   13.09    2.25
  -2   7   3   14.28    2.56
  -2  -7  -3   10.86    2.01
   2  -7   3   14.58    2.16
   2  -7  -3   18.26    2.79
  -2  -7   3   11.00    3.01
  -2   7  -3   12.23    3.30
   2   7   3   10.40    2.39
   2  -7  -3   12.51    2.64
  -2  -7   3   12.06    2.15
  -2  -7   3   11.41    2.76
   3  -7   3   19.70    2.47
  -3  -7  -3   27.66    5.14
  -3  -7  -3   33.75    5.00
  -3  -7  -3   33.24    4.57
   3  -7   3   22.52    4.06
  -3   7   3   26.29    2.69
  -3   7   3   29.02    3.86
  -3   7   3   20.36    4.40
  -3  -7  -3   25.28    3.62
   3  -7   3   24.55    3.39
  -3  -7   3   23.60    4.97
   3  -7  -3   21.11    3.04
  -3   7  -3   19.12    4.59
   3  -7  -3   25.55    4.01
  -3  -7   3   25.78    3.07
  -3  -7   3   19.65    4.04
   3  -7  -3   25.89    3.76
  -3   7  -3   32.44    4.95
  -4   7   3   13.84    3.29
   4   7  -3    6.61    3.30
  -4  -7  -3    8.79    3.34
  -4   7   3   12.97    2.31
  -4   7   3    7.57    3.84
   4  -7   3    9.94    3.17
  -4  -7  -3   15.02    3.07
  -4  -7  -3   10.22    2.64
   4  -7   3    8.71    2.25
  -4   7  -3    8.35    2.93
  -4   7  -3    2.15    3.48
   4   7   3    7.85    3.27
  -4  -7   3    7.10    2.50
  -4  -7   3    9.98    2.64
  -4  -7   3    5.39    3.05
   4  -7  -3   14.50    2.72
   4  -7  -3    9.60    3.29
  -5  -7  -3   23.88    3.11
  -5   7   3   24.67    3.06
   5  -7   3   22.61    1.98
  -5  -7  -3   26.61    3.01
   5  -7   3   24.90    2.87
  -5  -7   3   27.74    3.16
  -5  -7   3   27.07    3.16
  -5   7  -3   29.61    3.34
   5  -7  -3   24.39    2.59
   0  -8  -3  110.72    5.13
   0  -8   3  111.85    5.96
   0  -8  -3  108.32    5.64
   0   8  -3  108.57    5.43
   0   8   3  102.11    4.16
   0  -8   3  111.55    5.64
   0   8   3  109.97    6.05
  -1  -8  -3   80.72    5.29
   1  -8   3   78.90    5.03
  -1   8   3   76.36    4.93
  -1  -8  -3   74.10    4.95
   1  -8   3   85.02    5.27
  -1   8   3   77.27    4.93
   1  -8  -3   82.15    5.00
   1   8   3   82.96    5.43
  -1  -8   3   75.11    4.96
  -1  -8   3   78.52    4.40
   1  -8  -3   78.59    4.22
  -1   8  -3   83.48    5.54
  -2  -8  -3   29.98    2.92
  -2  -8  -3   29.27    4.21
  -2  -8  -3   28.03    2.60
  -2  -8  -3   27.74    2.93
  -2   8   3   23.27    2.61
  -2   8   3   28.24    4.12
   2  -8   3   29.10    4.02
  -2  -8  -3   20.43    3.71
  -2   8   3   26.17    2.70
   2  -8   3   28.27    2.81
   2  -8  -3   24.10    3.49
  -2  -8   3   28.57    3.74
  -2  -8   3   28.03    3.37
   2  -8  -3   25.41    2.97
  -2  -8   3   28.36    3.81
  -2   8  -3   27.44    4.33
   2  -8  -3   28.31    2.57
   2   8   3   29.47    3.62
  -2  -8   3   27.39    2.63
  -2  -8   3   27.44    2.61
   3  -8   3   10.50    3.43
  -3  -8  -3    9.55    3.61
  -3  -8  -3   17.10    3.05
  -3  -8  -3   13.64    2.89
  -3   8   3   14.14    3.88
  -3   8   3   12.99    2.87
  -3  -8  -3   10.42    2.56
   3  -8   3   13.83    2.63
   3  -8   3   14.41    2.18
  -3  -8   3   10.92    2.30
  -3  -8   3   12.29    2.62
   3  -8  -3   13.01    2.36
   3  -8  -3   11.00    2.83
  -3  -8   3   11.31    3.44
  -3  -8   3   15.32    2.67
  -3   8  -3   10.27    3.71
  -3   8  -3   11.95    2.90
  -4   8   3    8.50    3.04
  -4  -8  -3    9.79    2.73
   4  -8   3    4.54    2.87
  -4  -8  -3    7.00    2.66
   4  -8   3    4.39    2.05
  -4  -8  -3    3.63    3.69
  -4   8   3   12.12    4.69
   4   8  -3   -0.77    3.21
  -4  -8   3    5.02    2.34
  -4  -8   3    5.83    2.23
   4  -8  -3    6.48    2.16
   4  -8  -3    6.69    2.90
  -4   8  -3    6.45    2.74
   4   8   3   10.45    4.04
  -4  -8   3   12.70    3.59
   5  -8   3    6.81    1.66
  -5   8   3    9.31    2.13
  -5  -8  -3    5.54    1.74
  -5  -8  -3    6.31    1.81
   5  -8  -3    8.49    1.45
  -5  -8   3    7.91    1.83
  -5  -8   3   12.49    2.27
   5  -8  -3    9.92    1.94
  -5   8  -3   13.90    2.45
   0   9  -3   12.50    2.50
   0  -9   3   10.42    2.67
   0   9   3   10.45    1.63
   0  -9   3   12.41    2.56
   0  -9  -3   12.93    2.74
   0   9   3   11.71    2.82
   0  -9  -3    9.56    1.93
   1  -9   3    1.58    1.87
  -1   9   3    3.99    2.08
  -1  -9  -3    2.42    2.01
   1   9  -3    2.59    1.31
  -1  -9  -3    1.97    1.67
  -1   9   3    2.15    1.72
   1   9   3    3.58    2.23
   1  -9  -3    2.49    1.20
  -1   9  -3    2.07    2.16
  -1  -9   3    4.37    2.08
  -1  -9   3    4.01    1.37
   1  -9  -3    3.98    2.07
   2  -9   3   -0.10    1.25
  -2  -9  -3   -0.66    1.14
  -2  -9  -3   -0.39    1.34
  -2  -9  -3    1.42    2.11
  -2  -9  -3   -0.08    1.74
   2  -9   3    1.18    1.43
  -2  -9  -3    0.41    1.46
  -2   9   3    0.83    1.52
  -2   9   3   -1.21    1.75
  -2   9   3   -0.08    1.30
   2  -9   3   -0.42    1.84
  -2  -9  -3    1.03    1.53
  -2  -9   3    0.44    1.12
  -2  -9   3    0.71    1.25
   2  -9  -3    2.88    1.43
  -2  -9   3    0.13    1.24
  -2  -9   3    4.79    1.77
  -2  -9   3    1.49    1.59
   2  -9  -3   -1.13    1.51
  -2   9  -3    1.74    3.21
   2   9   3    0.01    1.69
   2  -9  -3   -0.55    1.03
  -3  -9  -3   61.10    4.99
  -3   9   3   66.21    7.11
  -3  -9  -3   62.35    4.73
  -3  -9  -3   64.93    6.82
   3  -9   3   58.19    4.36
   3  -9   3   49.71    3.86
  -3  -9  -3   62.18    4.68
  -3   9   3   60.93    5.04
   3  -9   3   61.88    6.15
  -3   9  -3   60.99    5.14
  -3   9  -3   68.23    7.11
  -3  -9   3   64.38    4.45
  -3  -9   3   62.81    4.49
   3  -9  -3   67.50    5.96
   3  -9  -3   65.60    4.29
  -3  -9   3   61.22    4.42
  -3  -9   3   63.65    6.24
   4  -9   3   43.58    9.19
  -4   9   3   41.10    4.68
  -4  -9  -3   42.81    4.29
   4  -9   3   46.11    4.15
  -4  -9  -3   41.68    4.39
  -4  -9  -3   40.56    4.36
   4  -9   3   35.16    3.46
  -4  -9   3   55.36    4.44
   4  -9  -3   45.91    3.85
  -4   9  -3   49.63   10.79
   4   9   3   28.99    8.82
  -4  -9   3   47.87    4.45
  -4   9  -3   43.87    4.71
  -5  -9  -3   -0.52    1.51
   5  -9   3    0.30    1.24
  -5   9   3    1.96    1.56
  -5  -9  -3   -1.60    1.26
  -5   9  -3    0.34    1.56
   5  -9  -3    2.32    1.54
  -5  -9   3    1.17    1.42
  -5  -9   3    1.90    1.71
   0  10   3    1.74    2.21
   0 -10   3    0.00    1.64
   0 -10  -3    2.33    1.92
   0  10   3    0.83    0.90
   0 -10  -3    1.56    1.08
   0  10  -3    0.84    1.69
   1  10  -3   81.74    4.58
  -1 -10  -3   88.65    4.37
  -1 -10  -3   79.08    4.33
  -1  10   3   83.51    5.32
  -1 -10  -3   87.89    5.54
  -1 -10  -3   83.36    4.35
  -1 -10  -3   90.61    6.13
   1 -10   3   88.43    5.97
  -1 -10  -3   81.26    4.51
   1 -10   3   90.51    4.90
   1 -10   3   78.60    4.05
   1 -10   3   83.63    4.17
  -1  10   3   84.37    5.79
   1 -10  -3   73.89    4.01
  -1  10  -3   76.66    5.87
   1  10   3   85.23    6.17
  -1 -10   3   74.40    4.21
   1 -10  -3   75.93    3.95
  -1 -10   3   73.72    4.20
   1 -10  -3   80.43    5.56
  -1 -10   3   71.74    4.14
  -1 -10   3   72.36    3.93
   1 -10  -3   77.71    4.19
  -1 -10   3   81.99    5.67
  -2 -10  -3   25.36    3.25
  -2 -10  -3   26.32    2.89
   2 -10   3   19.22    2.35
  -2  10   3   19.61    3.76
  -2 -10  -3   26.61    4.10
   2 -10   3   26.05    3.00
   2 -10   3   29.60    2.68
  -2 -10  -3   21.99    3.12
  -2  10   3   30.35    3.35
  -2  10   3   28.39    3.12
   2 -10   3   26.09    4.10
  -2 -10  -3   27.20    4.54
  -2 -10  -3   22.17    2.83
  -2 -10   3   26.40    4.09
   2 -10  -3   25.92    2.82
  -2  10  -3   29.53    4.76
  -2  10  -3   24.93    3.39
  -2 -10   3   26.07    2.92
   2  10   3   33.14    4.77
  -2 -10   3   28.12    2.64
  -2 -10   3   25.02    2.99
  -2 -10   3   20.88    3.76
  -2 -10   3   22.17    2.60
   2 -10  -3   23.16    3.20
   2 -10  -3   19.21    3.46
  -3 -10  -3   42.42    4.47
  -3  10   3   43.67    6.76
   3 -10   3   39.05    3.50
   3 -10   3   39.66    3.37
  -3  10   3   40.65    4.50
  -3 -10  -3   53.92    4.59
  -3 -10  -3   54.72   10.62
   3 -10   3   42.79    4.05
  -3 -10  -3   46.25    4.32
   3 -10   3   44.80    5.61
  -3 -10   3   47.93    4.19
  -3  10  -3   38.29    4.55
  -3 -10   3   43.30    3.90
  -3 -10   3   35.17    6.75
  -3  10  -3   48.76    6.33
  -3 -10   3   41.73    4.04
   3 -10  -3   40.58    3.83
   4 -10   3   22.65    3.22
  -4 -10  -3   17.66    2.84
  -4 -10  -3   19.41    3.28
  -4 -10  -3   27.94    3.84
   4 -10   3   23.50    3.40
  -4  10   3   21.00    3.49
   4 -10  -3   26.33    3.67
  -4 -10   3   26.69    3.75
  -4 -10   3   27.01    3.72
   4 -10  -3   28.46    3.39
  -4  10  -3   27.62    3.91
   5 -10   3    1.22    1.21
  -5  10   3    0.69    1.42
  -5 -10  -3    0.53    1.28
  -5 -10  -3    2.88    1.33
  -5 -10   3    0.66    1.19
   5 -10  -3    4.80    1.43
  -5 -10   3    0.85    1.21
  -5  10  -3    2.23    1.45
   0 -11  -3   20.89    2.59
   0 -11  -3   19.71    2.90
   0 -11   3   21.78    3.62
   0  11   3   21.46    3.86
   0 -11  -3   19.28    2.38
   0  11  -3   23.40    3.19
   0 -11  -3   22.28    3.45
   0 -11   3   18.90    2.57
   0  11   3   16.90    1.91
   0 -11  -3   26.57    4.78
   0 -11   3   22.93    2.77
  -1  11   3   16.94    3.43
   1 -11   3   13.74    2.37
  -1  11   3   15.95    2.99
  -1 -11  -3   13.83    2.31
   1 -11   3   21.75    2.76
  -1 -11  -3   18.38    2.95
  -1 -11  -3   17.68    2.84
   1  11  -3   16.76    2.62
  -1 -11  -3   16.41    2.56
   1 -11   3   16.07    2.36
  -1 -11   3   14.72    2.51
  -1 -11   3   12.88    2.99
   1 -11  -3   15.41    2.55
   1 -11  -3   11.66    1.83
  -1 -11   3   17.38    2.50
   1 -11  -3   11.11    2.88
  -1  11  -3   14.13    3.24
  -1 -11   3   12.04    1.87
   1 -11  -3   18.09    2.55
  -1 -11   3   20.60    2.49
   1  11   3   12.55    3.56
   1 -11  -3   16.53    2.43
  -2 -11  -3   35.51    3.28
   2 -11   3   32.15    2.90
  -2 -11  -3   39.12    4.88
  -2 -11  -3   40.40    3.80
  -2  11   3   37.81    3.78
   2 -11   3   38.51    3.36
   2  11  -3   40.70    4.68
   2 -11   3   41.24    4.91
  -2 -11  -3   40.47    5.00
  -2  11   3   32.97    4.84
   2 -11   3   31.14    4.48
  -2 -11  -3   42.39    4.79
   2 -11  -3   31.27    3.33
  -2 -11   3   38.28    2.96
  -2  11  -3   37.65    5.26
  -2  11  -3   31.09    4.41
  -2 -11   3   36.65    3.45
  -2 -11   3   35.30    4.06
  -2 -11   3   41.22    3.57
  -2 -11   3   37.26    3.54
   2 -11  -3   36.70    4.59
   2 -11  -3   35.68    3.59
   2  11   3   37.68    4.76
   2 -11  -3   35.94    3.19
  -2 -11   3   37.32    4.69
  -3 -11  -3   13.76    3.94
   3 -11   3   15.22    2.33
  -3 -11  -3   12.35    2.93
  -3 -11  -3   15.17    3.19
  -3 -11  -3   16.26    3.07
  -3  11   3    8.64    3.36
   3 -11   3   15.32    2.94
   3 -11   3    9.63    3.28
  -3  11   3   15.02    3.10
   3 -11   3    7.97    2.13
  -3 -11   3   10.88    2.55
   3 -11  -3   10.44    2.77
  -3 -11   3   10.92    2.52
  -3  11  -3   14.11    3.20
   3 -11  -3   12.96    2.64
  -3  11  -3   11.47    3.85
  -3 -11   3   16.54    2.81
  -3 -11   3   12.32    3.52
   3 -11  -3   15.61    3.10
  -4 -11  -3    9.98    2.27
  -4  11   3   10.78    2.62
  -4 -11  -3   11.67    2.43
  -4 -11  -3   17.62    2.93
   4 -11   3   14.51    2.51
   4 -11  -3   16.21    2.74
  -4 -11   3   16.04    2.78
  -4 -11   3   18.14    2.67
   4 -11  -3   15.36    2.38
  -4  11  -3   12.36    2.61
  -5 -11  -3   27.09    2.14
  -5  11   3   28.58    2.24
  -5 -11  -3   26.07    2.26
   5 -11   3   26.12    1.90
  -5  11  -3   28.47    2.22
  -5 -11   3   30.89    2.22
   0 -12  -3   51.44    3.62
   0 -12   3   51.32    3.15
   0  12   3   70.00    5.97
   0 -12   3   57.25    4.03
   0 -12   3   52.18    4.00
   0 -12   3   61.96    5.35
   0 -12  -3   63.77    5.54
   0 -12  -3   59.61    3.84
   0 -12  -3   55.86    4.17
   0 -12  -3   46.81    3.62
   0 -12   3   53.76    3.70
   0  12  -3   51.33    4.52
  -1 -12  -3   36.20    4.65
   1 -12   3   46.97    5.06
  -1  12   3   36.09    4.02
  -1 -12  -3   29.43    3.59
  -1 -12  -3   35.46    3.50
   1 -12   3   36.71    3.36
   1 -12   3   37.09    3.31
  -1 -12  -3   31.58    2.20
  -1 -12  -3   32.63    3.34
  -1  12   3   29.62    4.38
  -1 -12  -3   31.85    3.63
   1  12  -3   31.04    3.10
   1 -12   3   35.04    3.56
  -1 -12   3   34.91    3.53
  -1  12  -3   39.40    4.70
   1 -12  -3   34.75    3.31
   1 -12  -3   40.80    4.72
   1 -12  -3   33.80    2.95
  -1 -12   3   40.20    4.75
   1 -12  -3   33.21    3.32
  -1 -12   3   33.29    3.43
   1 -12  -3   35.23    3.66
  -1 -12   3   26.45    2.70
  -1 -12   3   33.96    3.39
   1  12   3   34.22    4.89
   2 -12   3   35.32    3.62
   2 -12   3   32.24    3.23
  -2  12   3   34.58    4.26
   2  12  -3   36.91    4.77
  -2 -12  -3   36.00    3.98
   2 -12   3   36.35    3.49
  -2  12   3   37.15    4.83
  -2 -12  -3   29.02    4.39
  -2 -12  -3   39.15    5.26
  -2  12   3   38.46    3.82
  -2 -12  -3   35.64    3.89
   2 -12   3   40.68    3.94
  -2 -12  -3   42.44    3.58
  -2 -12  -3   36.49    3.90
   2 -12   3   40.99    5.19
  -2 -12   3   36.91    3.83
  -2  12  -3   31.94    4.02
   2 -12  -3   31.28    3.71
  -2  12  -3   31.32    4.36
  -2 -12   3   33.89    2.17
  -2 -12   3   43.62    3.90
   2 -12  -3   34.54    3.59
  -2 -12   3   30.67    3.98
  -2  12  -3   37.52    5.09
   2 -12  -3   32.41    3.34
  -2 -12   3   40.18    5.03
   2  12   3   36.41    4.95
   2 -12  -3   44.51    5.00
  -2 -12   3   32.08    3.49
   3 -12   3   50.40    5.00
   3 -12   3   44.95    3.40
  -3  12   3   40.28    5.15
  -3  12   3   45.89    6.28
   3 -12   3   38.29    5.48
  -3 -12  -3   43.13    4.19
  -3 -12  -3   45.59    5.74
  -3 -12  -3   43.40    5.42
  -3 -12  -3   45.01    6.10
  -3 -12   3   40.46    5.53
  -3 -12   3   38.66    4.11
  -3 -12   3   40.62    3.69
  -3  12  -3   39.41    6.35
   3 -12  -3   49.49    5.61
   3 -12  -3   40.09    4.33
   3 -12  -3   43.89    4.48
  -3 -12   3   39.22    4.50
  -3  12  -3   48.41    6.18
   4 -12   3    1.52    1.90
  -4 -12  -3    1.58    2.28
  -4 -12  -3    3.78    1.92
  -4 -12  -3    1.62    2.00
  -4  12   3    2.31    2.02
  -4 -12   3    2.86    1.84
  -4  12  -3    2.96    2.08
   4 -12  -3    2.50    1.73
  -4 -12   3    4.76    1.78
   4 -12  -3    2.04    1.69
   0 -13   3    3.47    2.21
   0  13   3    0.03    2.08
   0 -13  -3   -0.13    1.95
   0 -13  -3    0.62    1.92
   0  13  -3    0.80    1.61
   0 -13  -3    2.03    1.70
   0 -13  -3    1.41    1.76
   0 -13   3    0.92    1.79
   0 -13   3   -0.57    1.25
   0 -13   3   -0.51    1.58
   0 -13  -3    0.65    1.76
   0 -13   3    0.45    1.54
   1 -13   3   13.63    3.34
  -1 -13  -3    7.63    2.59
  -1  13   3    5.72    2.50
  -1 -13  -3   13.05    2.98
   1 -13   3   12.05    2.55
  -1 -13  -3    8.95    3.00
   1 -13   3   17.62    2.32
  -1 -13  -3    2.03    2.77
  -1  13   3    8.40    2.88
  -1 -13  -3    7.57    2.15
   1 -13   3   14.07    4.45
  -1  13  -3   11.93    3.37
  -1 -13   3   13.10    2.80
  -1 -13   3    8.40    1.94
  -1 -13   3    9.31    2.51
   1 -13  -3   11.88    2.35
   1 -13  -3   13.13    2.71
   1  13   3    9.53    3.29
   1 -13  -3   11.88    2.82
  -1 -13   3    9.99    2.63
   1 -13  -3   11.00    3.27
  -1 -13   3    9.69    3.11
  -2 -13  -3   20.92    2.90
   2 -13   3   28.10    2.68
   2  13  -3   25.51    4.70
  -2 -13  -3   19.80    3.20
  -2 -13  -3   12.72    3.30
  -2  13   3   11.13    3.24
   2 -13   3   16.14    2.79
  -2  13   3   24.45    3.47
   2 -13   3   16.07    2.53
  -2  13   3   11.12    3.12
   2 -13   3   19.71    2.96
  -2 -13  -3   17.27    3.01
  -2 -13  -3   18.36    3.07
  -2 -13   3   26.90    3.48
  -2 -13   3   24.52    3.38
  -2  13  -3   19.27    4.08
   2 -13  -3   23.52    3.21
  -2  13  -3   13.29    3.31
   2 -13  -3   22.60    3.17
  -2  13  -3   28.90    4.00
   2 -13  -3   21.39    5.37
   2  13   3   14.51    3.53
  -2 -13   3   15.51    4.23
  -2 -13   3   23.98    3.52
   2 -13  -3   22.70    3.18
  -3 -13  -3   16.75    2.61
  -3  13   3   21.70    4.13
  -3 -13  -3   20.75    3.07
   3 -13   3   34.51    5.30
   3 -13   3   22.48    3.60
  -3 -13  -3   10.66    3.54
   3 -13   3   21.62    3.31
  -3 -13  -3   23.99    3.52
  -3  13   3   16.80    2.98
   3 -13  -3   18.95    2.89
  -3 -13   3   22.85    3.36
  -3  13  -3   14.76    4.12
   3 -13  -3   14.59    2.60
  -3 -13   3   22.95    3.04
  -3  13  -3   20.46    3.42
  -3 -13   3   20.89    3.01
   3 -13  -3   14.77    3.52
  -4 -13  -3   26.93    2.97
  -4  13   3   26.89    3.29
  -4 -13  -3   29.05    3.20
   4 -13   3   28.15    3.12
   4 -13  -3   26.90    2.90
  -4 -13   3   30.05    3.04
  -4 -13   3   31.55    3.27
  -4  13  -3   25.89    3.40
   4 -13  -3   32.73    2.74
   0 -14   3    8.76    2.38
   0 -14  -3    4.45    2.57
   0  14  -3    5.65    2.24
   0 -14   3    6.61    2.25
   0 -14  -3    4.51    1.91
   0 -14  -3   10.12    2.58
   0 -14   3    7.25    2.92
   0 -14  -3   11.31    2.36
   0  14   3    8.07    3.11
   0 -14  -3    6.06    2.61
   0 -14   3    8.45    2.61
   0 -14   3    6.04    1.88
  -1  14   3   46.66    5.59
  -1 -14  -3   46.30    4.02
  -1 -14  -3   55.71    4.88
   1 -14   3   49.77    4.08
  -1 -14  -3   47.75    5.49
   1 -14   3   44.70    4.29
   1 -14   3   49.14    5.52
  -1 -14  -3   48.81    4.31
   1 -14   3   48.34    4.04
   1  14   3   39.99    5.54
  -1 -14   3   43.80    3.99
  -1 -14   3   40.06    5.21
   1 -14  -3   48.92    4.14
  -1  14  -3   37.30    5.01
   1 -14  -3   43.23    5.28
  -1 -14   3   43.69    4.28
  -1  14  -3   44.40    4.03
  -1 -14   3   45.90    3.48
  -1 -14   3   43.83    4.35
   1 -14  -3   45.00    4.11
   1 -14  -3   45.69    3.74
   1 -14  -3   42.69    4.31
   2 -14   3   13.60    2.69
   2 -14   3   13.78    3.56
  -2 -14  -3    5.67    2.91
  -2 -14  -3   15.72    3.01
  -2 -14  -3    8.38    2.19
   2 -14   3   16.79    2.83
  -2  14   3   12.71    3.26
  -2 -14  -3   13.29    2.89
   2 -14   3   13.61    2.68
  -2 -14  -3   12.76    3.47
  -2  14   3   15.63    3.02
  -2 -14  -3   25.76    3.88
  -2  14   3   23.73    3.32
   2  14  -3   11.52    3.60
   2 -14  -3   13.92    2.83
   2 -14  -3   12.71    3.26
  -2 -14   3   10.14    2.79
  -2  14  -3   13.03    2.94
   2  14   3   13.51    3.24
   2 -14  -3   11.90    2.51
  -2 -14   3   14.12    2.94
  -2  14  -3   13.80    3.36
  -2 -14   3    9.41    3.08
   2 -14  -3   11.70    2.47
  -2 -14   3    7.94    2.26
  -3  14   3   -0.12    1.96
  -3 -14  -3   -0.69    1.92
   3 -14   3    2.89    2.06
  -3 -14  -3    0.56    1.76
  -3 -14  -3    2.01    1.77
   3 -14  -3    0.28    1.64
   3 -14  -3    0.44    1.64
  -3  14  -3    0.04    2.23
  -3 -14   3    0.54    1.73
  -3 -14   3   -0.28    1.87
  -4  14   3   14.57    2.31
  -4 -14  -3   10.64    1.99
  -4 -14  -3   13.53    1.88
   4 -14   3   11.64    1.94
  -4  14  -3   11.83    2.32
  -4 -14   3   14.58    2.64
   4 -14  -3    7.87    1.64
   0 -15  -3   31.62    3.48
   0 -15   3   30.85    3.94
   0 -15  -3   33.87    4.96
   0 -15   3   29.83    4.12
   0 -15   3   26.35    3.00
   0 -15   3   35.54    6.39
   0 -15  -3   35.60    3.86
   0 -15   3   36.11    3.80
   0 -15  -3   30.61    4.42
   0 -15  -3   30.06    3.95
   0  15   3   30.79    7.24
   1 -15   3   59.17    6.11
   1 -15   3   60.29    4.81
  -1  15   3   52.47    6.04
   1 -15   3   59.09    4.63
  -1 -15  -3   64.88    6.23
  -1 -15  -3   61.62    4.63
  -1 -15  -3   61.09    4.54
   1  15  -3   58.18    6.51
  -1 -15  -3   63.66    5.43
   1 -15  -3   49.38    4.20
  -1 -15   3   45.80    3.79
   1  15   3   61.10    6.68
   1 -15  -3   48.28    4.05
  -1 -15   3   52.29    4.68
  -1  15  -3   48.48    4.26
   1 -15  -3   56.65    4.97
   1 -15  -3   58.70    5.87
   1 -15  -3   51.66    4.30
  -1 -15   3   50.02    6.00
  -1  15  -3   48.16    5.76
  -1 -15   3   51.73    4.36
  -1 -15   3   53.03    4.89
   2 -15   3   26.20    3.52
   2 -15   3   32.75    5.08
   2 -15   3   27.28    3.50
  -2 -15  -3   27.19    3.74
  -2  15   3   21.74    2.99
  -2 -15  -3   28.52    3.96
   2 -15   3   26.78    3.33
  -2 -15  -3   28.28    4.02
   2  15  -3   16.62    3.88
   2 -15  -3   27.71    3.52
  -2  15  -3   22.62    3.29
  -2 -15   3   17.40    2.97
  -2 -15   3   14.52    3.69
   2 -15  -3   22.78    3.22
  -2 -15   3   19.63    3.02
  -2 -15   3   16.76    3.02
   3 -15   3    0.81    1.75
  -3 -15  -3   -0.51    1.77
  -3  15   3    0.82    2.12
  -3 -15  -3    4.36    1.63
  -3 -15  -3    2.45    2.08
   3 -15  -3   -0.18    1.49
   3 -15  -3   -0.60    1.66
  -3 -15   3   -1.58    2.84
  -3 -15   3   -0.24    1.65
  -3  15  -3   -0.43    1.74
   4 -15   3    5.09    1.97
  -4 -15  -3    4.96    1.55
  -4  15   3    2.79    1.22
  -4  15  -3    2.12    1.48
   4 -15  -3    4.44    1.29
  -4 -15   3    0.69    1.35
   0  16  -3    5.84    2.94
   0 -16  -3    3.67    2.18
   0 -16   3    4.07    2.42
   0 -16   3    7.34    1.66
   0  16   3    4.40    3.12
   0 -16   3    2.74    1.92
   0 -16  -3   -1.74    1.97
   0 -16  -3    3.22    2.80
   0 -16  -3    6.70    2.25
   0 -16   3    9.28    2.91
   0 -16   3    6.72    2.60
  -1 -16  -3   40.86    5.82
  -1  16   3   60.09    6.61
   1 -16   3   48.67    6.08
   1  16  -3   59.44    6.93
  -1  16  -3   60.63    5.38
  -1 -16   3   65.59    6.01
  -1  16  -3   61.38    6.73
  -1 -16   3   51.17    6.00
   1  16   3   57.14    6.69
   1 -16  -3   63.88    6.30
   2 -16   3   11.59    2.41
   2 -16   3   13.10    2.40
   2 -16   3   14.07    2.82
  -2 -16  -3   17.12    3.08
  -2 -16  -3   13.78    2.82
  -2  16   3   20.47    3.19
  -2 -16  -3   11.80    2.62
  -2 -16   3   15.32    2.99
  -2  16  -3   12.67    2.67
  -2 -16   3   10.10    2.45
  -2 -16   3   19.80    2.82
   2 -16  -3    9.71    2.37
   2 -16  -3   15.55    2.67
  -3 -16  -3   24.94    3.25
  -3  16   3   15.78    2.46
   3 -16   3   20.63    2.94
  -3 -16  -3   21.47    3.23
  -3 -16   3   19.95    2.48
  -3  16  -3   20.49    2.80
   3 -16  -3   18.50    2.68
  -3 -16   3   17.47    2.42
   3 -16  -3   20.80    2.70
   4 -16   3    2.91    1.01
  -4 -16  -3    0.81    1.18
   0 -17   3  171.53    7.37
   0 -17   3  158.88   10.73
   0 -17   3  164.35    7.49
   0  17   3  151.78   10.59
   0 -17  -3  175.16    7.43
   0 -17  -3  165.62    7.94
   0 -17   3  167.58    7.81
   0 -17  -3  171.36   10.62
  -1 -17  -3    7.95    2.91
  -1 -17  -3    5.43    2.27
   1 -17   3    5.09    2.96
   1 -17   3    9.07    2.85
  -1 -17  -3   10.60    2.60
  -1  17   3    7.72    3.54
   1 -17   3   10.28    2.51
   1 -17   3   13.07    2.64
  -1 -17  -3    4.45    3.00
   1  17  -3    6.94    3.15
   1 -17  -3   10.33    2.57
  -1  17  -3    3.33    3.07
   1 -17  -3   12.04    2.75
   1 -17  -3   11.76    3.34
  -1 -17   3   10.66    2.06
   1  17   3    8.53    3.36
  -1 -17   3    9.99    3.02
   1 -17  -3    9.95    2.54
  -1 -17   3   10.20    2.47
  -1 -17   3    4.74    2.72
  -2 -17  -3   23.26    3.41
   2 -17   3   26.26    3.40
   2 -17   3   25.32    4.79
  -2 -17  -3   24.11    3.55
   2 -17   3   19.82    3.07
   2 -17  -3   22.99    2.88
  -2  17  -3   23.26    3.37
   2 -17  -3   16.41    2.50
  -2 -17   3   22.11    3.20
  -2 -17   3   21.35    3.00
  -2 -17   3   26.36    3.46
   3 -17   3    8.87    1.78
  -3 -17  -3    6.90    1.84
  -3 -17  -3    7.07    1.82
  -3 -17   3    9.96    1.56
  -3 -17   3   12.21    1.97
   3 -17  -3    7.71    1.47
   3 -17  -3    7.60    1.76
  -3  17  -3    8.05    2.14
   0 -18  -3    1.01    1.83
   0 -18   3   -0.16    2.38
   0 -18  -3    0.46    2.21
   0 -18   3   -0.02    2.02
   0 -18  -3    1.74    1.69
   0 -18   3   -1.30    1.74
  -1 -18  -3    2.41    1.96
  -1 -18  -3    1.58    2.36
  -1 -18  -3    2.37    1.88
   1 -18   3    1.64    2.05
   1 -18   3    1.38    1.85
   1 -18   3    1.28    1.88
   1 -18  -3    2.67    2.29
  -1 -18   3    3.71    2.60
  -1 -18   3    6.04    2.25
  -1 -18   3    5.16    1.18
   1 -18  -3    1.15    1.60
   1 -18  -3    2.22    1.70
  -2 -18  -3   15.39    4.28
  -2 -18  -3    5.08    2.02
   2 -18   3    4.59    2.07
   2 -18   3    7.35    1.98
   2 -18   3    4.98    2.99
  -2 -18   3    7.91    2.07
  -2 -18   3    8.48    2.21
  -2 -18   3   11.11    1.80
   2 -18  -3    7.16    1.90
  -2  18  -3    8.94    2.50
   2 -18  -3    6.81    1.80
   3 -18   3    9.28    1.82
  -3 -18  -3    7.91    1.76
  -3 -18  -3    5.78    1.54
   3 -18  -3   10.55    1.54
  -3 -18   3    8.42    1.50
   0 -19   3    1.37    1.65
   0 -19  -3    4.31    2.06
   0 -19   3    2.09    2.01
   0 -19  -3    6.59    2.29
   0 -19  -3    6.16    2.57
  -1 -19  -3    3.91    2.13
   1 -19   3    2.75    1.93
  -1 -19  -3    4.41    1.92
   1 -19   3    4.43    2.08
  -1 -19  -3    3.12    2.61
   1 -19   3    1.97    1.86
   1 -19  -3    3.83    2.18
  -1 -19   3    1.89    2.10
   1 -19  -3    4.49    1.77
  -1 -19   3    4.30    3.17
  -2 -19  -3   19.04    2.66
  -2 -19  -3   12.03    1.93
   2 -19   3   21.16    2.62
   2 -19  -3   12.87    1.56
  -2 -19   3   17.52    2.62
   2 -19  -3   21.18    2.50
  -2 -19   3   17.54    2.42
   3 -19   3    4.46    1.11
  -3 -19  -3    4.97    1.17
   0 -20   3   12.82    2.25
   0 -20   3   10.38    2.32
   0 -20  -3    9.77    2.01
   0 -20  -3    9.75    1.86
  -1 -20  -3    5.20    1.70
   1 -20   3    4.65    1.78
  -1 -20  -3    7.19    1.71
   1 -20   3    4.29    1.70
  -1 -20   3    7.66    1.78
   1 -20  -3    7.40    1.50
   1 -20  -3    7.81    1.85
  -1 -20   3    5.31    1.95
  -2 -20  -3    2.83    1.24
   2 -20  -3    3.62    1.30
  -2 -20   3    5.00    1.34
   0 -21  -3    2.29    1.28
   0 -21  -3   -0.42    1.26
   0 -21   3    1.69    1.35
   0 -21   3    1.71    1.53
   1 -21   3   14.14    2.49
  -1 -21  -3   10.96    2.29
  -1 -21  -3   10.90    1.84
   1 -21  -3   10.76    1.87
  -1 -21   3   10.01    1.70
  -1 -21   3   11.31    2.45
  -2 -21  -3    4.48    1.20
   2 -21   3    3.43    1.05
   0 -22  -3    6.51    1.17
   0 -22   3    6.20    1.20
  -1 -22  -3    4.82    1.11
   1 -22   3    3.80    1.02
   0   0   4  328.56    8.41
   0   0   4  317.32    7.20
   0   0   4  326.13    8.48
   0   0  -4  327.80    8.51
   1   0   4  265.68    7.93
   1   0   4  266.45    7.49
  -1   0   4  270.94    7.17
   1   0  -4  271.38    7.15
  -1   0   4  263.86    8.32
  -1   0  -4  276.27    7.93
  -1   0  -4  266.04    8.03
  -2   0   4   78.40    5.07
  -2   0  -4   71.93    4.80
   2   0  -4   73.18    4.27
   2   0   4   74.60    4.80
  -2   0  -4   75.92    4.65
   2   0   4   70.91    2.90
  -2   0   4   76.32    5.16
  -3   0  -4   18.28    2.69
  -3   0   4   29.33    3.13
  -3   0  -4   30.87    4.12
  -3   0  -4   25.59    2.74
  -3   0   4   23.64    2.95
  -3   0   4   35.36    6.49
   3   0  -4   25.87    3.60
  -3   0  -4   32.55    4.03
  -3   0  -4   29.39    2.75
  -3   0   4   28.19    3.26
  -3   0   4   32.45    4.48
  -4   0   4    9.59    2.77
   4   0   4   12.03    3.48
  -4   0   4    9.12    2.62
  -4   0  -4   10.25    3.36
   4   0   4    6.66    2.02
  -4   0  -4    7.09    2.40
  -4   0   4    5.38    3.22
  -4   0  -4    6.29    2.55
   4   0  -4   11.27    2.83
  -4   0  -4   11.02    2.69
  -4   0   4    8.22    2.51
   5   0  -4   22.39    2.73
  -5   0   4   26.77    3.49
  -5   0   4   18.87    3.01
  -5   0  -4   18.61    2.76
  -5   0  -4   20.62    3.24
  -5   0   4   21.56    3.00
   0   1   4   62.22    2.67
   0  -1   4   60.78    2.00
   0   1  -4   61.89    2.71
   0  -1  -4   60.58    3.11
   0  -1   4   61.20    2.93
   0  -1  -4   61.82    2.01
   0   1   4   64.80    3.06
   0  -1   4   60.98    3.00
  -1  -1  -4  262.48    8.31
  -1   1   4  275.58    8.52
   1  -1   4  267.34    7.54
  -1  -1  -4  270.16    7.57
   1  -1   4  273.05    8.03
  -1   1   4  259.33    7.18
  -1  -1   4  270.83    8.44
   1  -1  -4  271.12    7.24
   1   1   4  273.08    7.69
  -1  -1   4  275.82    7.40
  -1   1  -4  275.55    7.88
  -1  -1   4  274.40    8.41
  -1   1  -4  281.36    8.36
  -2   1   4    7.27    2.50
  -2  -1  -4    8.81    2.44
   2  -1   4    6.56    2.16
  -2   1   4    6.56    2.29
  -2  -1  -4    6.23    1.93
   2   1  -4    7.72    1.94
   2  -1   4    8.23    1.23
  -2  -1   4    9.60    2.54
   2   1   4    9.46    2.48
  -2  -1   4   10.34    2.57
   2  -1  -4   10.06    2.11
  -2   1  -4    9.28    2.35
   2   1   4    9.24    1.42
  -3   1   4    7.28    2.02
  -3  -1  -4   11.83    2.24
  -3  -1  -4    8.14    2.97
  -3  -1  -4    8.19    2.42
  -3   1   4   10.48    2.42
   3  -1   4    9.89    1.85
  -3   1   4    8.69    3.13
  -3  -1  -4    7.28    1.86
   3   1  -4    7.08    2.37
  -3   1   4   10.32    2.21
  -3   1  -4    9.86    2.66
  -3  -1   4   11.69    2.35
   3  -1  -4    8.70    2.43
  -3  -1   4   12.53    3.23
  -3  -1   4    9.09    2.15
  -3   1  -4    9.53    2.03
  -3  -1   4    9.51    2.16
  -3   1  -4   12.34    3.57
   3   1   4   11.05    5.01
  -3   1  -4   10.03    2.95
   4  -1   4   41.37    3.65
  -4   1   4   49.67    4.86
  -4   1   4   49.00    4.60
  -4  -1  -4   53.65    4.27
  -4  -1  -4   49.38    4.28
   4   1  -4   56.43    5.81
  -4  -1  -4   44.36    3.77
  -4   1   4   46.92    6.15
   4  -1   4   53.52    6.04
  -4   1   4   62.72    4.74
  -4  -1  -4   36.09    6.46
  -4  -1  -4   46.62    5.73
  -4  -1   4   54.90    4.55
  -4   1  -4   57.64    5.83
  -4   1  -4   56.64    4.23
  -4   1  -4   49.06    4.46
  -4  -1   4   50.50    4.64
  -4   1  -4   53.10    4.43
   4   1   4   50.44    5.64
  -4   1  -4   41.46    6.13
  -4  -1   4   45.19    5.78
   4  -1  -4   66.56    6.06
  -4  -1   4   53.19    4.69
   4   1   4   51.06    3.90
  -5   1   4    3.76    3.03
  -5  -1  -4    2.73    2.14
  -5   1   4    5.76    2.28
  -5  -1  -4    4.82    2.42
  -5   1   4    3.62    2.13
   5   1  -4    4.37    1.79
  -5  -1   4    8.45    2.27
   5  -1  -4    7.94    1.82
  -5  -1   4    9.86    2.59
  -5  -1   4    7.34    2.04
  -5   1  -4   12.60    2.21
  -5   1  -4    5.98    1.96
   0   2  -4    1.63    0.82
   0  -2  -4    1.61    0.85
   0  -2   4    1.77    1.42
   0   2   4    1.31    1.37
   0  -2   4    1.70    0.83
   0   2   4    1.34    0.92
   0  -2  -4    0.76    1.42
   0  -2   4    1.74    1.31
   1  -2   4  627.56   15.11
   1  -2   4  622.01   15.53
  -1   2   4  647.10   15.01
  -1  -2  -4  626.48   16.13
  -1  -2  -4  605.62   14.46
  -1   2   4  620.30   16.05
   1   2   4  617.14   15.30
  -1  -2   4  622.53   15.92
  -1  -2   4  615.37   15.04
  -1   2  -4  622.88   16.07
   1  -2  -4  617.33   14.85
  -1  -2   4  628.61   15.98
   2   2  -4   54.24    3.82
  -2  -2  -4   56.67    3.54
   2  -2   4   58.64    2.90
   2  -2   4   53.17    4.29
  -2  -2  -4   57.23    4.56
  -2   2   4   55.82    4.67
  -2  -2   4   46.82    4.10
  -2   2  -4   46.65    4.35
   2   2   4   48.16    4.13
   2   2   4   45.57    2.74
  -2   2  -4   46.87    3.72
  -2  -2   4   48.16    4.33
   2  -2  -4   50.90    3.64
  -3   2   4   19.00    5.34
  -3   2   4   18.61    2.46
  -3   2   4   21.89    3.02
  -3  -2  -4   20.36    2.77
   3  -2   4   13.44    3.27
   3   2  -4   16.05    3.01
  -3   2   4   21.14    3.12
  -3  -2  -4   18.36    3.03
  -3  -2  -4   21.21    2.88
   3  -2   4   18.80    2.34
  -3   2  -4   22.10    2.87
  -3   2  -4   20.57    3.92
  -3   2  -4   18.77    2.44
  -3  -2   4   19.47    2.77
  -3   2  -4   16.92    3.31
   3   2   4   18.08    3.56
   3  -2  -4   14.55    2.90
  -3  -2   4   15.39    3.45
  -3  -2   4   19.73    3.90
  -3   2  -4   15.45    2.67
  -3  -2   4   22.05    2.89
  -3  -2   4   22.15    2.63
  -4  -2  -4   23.77    4.37
   4  -2   4   32.28    5.05
   4   2  -4   29.36    4.28
  -4   2   4   32.55    4.43
  -4  -2  -4   28.93    3.67
  -4  -2  -4   28.19    3.87
  -4   2   4   31.82    3.84
  -4   2   4   31.34    5.82
  -4   2   4   28.55    4.11
   4   2   4   31.11    3.42
  -4  -2   4   26.74    3.85
  -4  -2   4   29.05    4.05
   4  -2  -4   28.77    4.29
  -4   2  -4   24.82    4.59
   4   2   4   36.50    5.36
  -4  -2   4   30.38    4.14
  -4  -2   4   32.18    5.00
  -4   2  -4   30.00    4.47
  -4   2  -4   38.10    4.08
  -4   2  -4   28.66    3.36
  -4   2  -4   29.93    3.81
  -5  -2  -4   28.23    3.99
  -5   2   4   37.97    3.70
   5  -2   4   36.25    3.62
  -5  -2  -4   39.13    5.00
  -5   2   4   36.65    3.62
  -5  -2   4   42.18    3.93
  -5  -2   4   39.54    3.92
  -5  -2   4   35.57    3.19
  -5   2  -4   36.68    3.36
   5  -2  -4   36.53    3.22
  -5   2  -4   33.52    3.19
  -5   2  -4   41.44    3.20
   0  -3   4  500.25   12.64
   0  -3   4  482.72   11.92
   0   3  -4  479.30   11.37
   0   3   4  508.95   12.72
   0  -3  -4  498.24   12.73
   0  -3  -4  486.19   11.89
   0   3   4  488.50   11.57
   1  -3   4  105.97    4.78
  -1  -3  -4  115.23    5.36
  -1   3   4  114.42    4.42
  -1  -3  -4  109.17    4.90
  -1   3   4  115.45    5.29
   1  -3   4  106.35    4.42
  -1  -3  -4  100.16    3.15
  -1  -3   4  120.12    4.65
  -1  -3   4  121.85    4.42
   1   3   4  114.58    4.79
   1  -3  -4  122.70    4.44
  -1  -3   4  119.94    5.14
  -1   3  -4  120.46    4.01
  -1  -3   4  123.14    5.19
  -1   3  -4  124.11    5.42
   2  -3   4   29.00    3.53
   2  -3   4   30.40    2.08
  -2  -3  -4   33.05    3.91
  -2   3   4   28.13    3.79
  -2  -3  -4   25.86    2.35
  -2  -3   4   32.01    3.83
   2  -3  -4   29.58    3.06
  -2   3  -4   29.75    2.95
  -2  -3   4   29.15    3.37
  -2   3  -4   31.53    3.92
   2   3   4   27.58    2.39
  -3   3   4    5.39    2.17
   3   3  -4    7.07    2.37
  -3   3   4    8.05    1.83
   3  -3   4    5.23    2.61
  -3  -3  -4    7.28    1.98
  -3  -3  -4    4.03    1.68
  -3   3   4    4.98    2.63
   3  -3   4    6.22    1.54
  -3   3   4    8.64    2.09
  -3  -3  -4    5.19    1.92
  -3  -3  -4    1.68    2.21
  -3  -3  -4    5.66    1.98
  -3   3  -4    6.92    2.17
  -3   3  -4    7.68    2.05
  -3  -3   4    4.64    2.68
  -3  -3   4    7.88    1.98
   3   3   4    5.61    2.67
  -3   3  -4    6.42    1.80
  -3  -3   4    6.81    2.55
  -3  -3   4    9.54    2.11
  -3  -3   4    8.25    2.19
  -3   3  -4    8.08    1.64
   3  -3  -4    4.95    2.14
  -4   3   4   30.22    3.95
  -4   3   4   33.40    4.02
  -4   3   4   30.82    4.47
  -4  -3  -4   35.86    5.42
  -4   3   4   21.48    4.74
  -4  -3  -4   36.70    4.19
   4  -3   4   37.60    5.24
   4   3  -4   21.71    3.77
  -4  -3  -4   36.42    4.03
  -4   3  -4   32.56    3.93
  -4  -3   4   29.06    4.66
  -4   3  -4   26.81    5.03
  -4  -3   4   29.54    3.88
  -4   3  -4   30.91    4.13
   4   3   4   34.02    5.58
  -4   3  -4   30.48    3.26
  -4  -3   4   33.93    3.78
   4  -3  -4   31.04    4.42
   4   3   4   28.96    3.61
  -4  -3   4   28.20    4.12
  -5   3   4    1.49    2.05
  -5   3   4    1.33    1.64
  -5  -3  -4    2.26    2.11
   5  -3   4    1.69    2.18
  -5  -3  -4    2.31    2.32
  -5  -3   4    1.92    2.31
  -5   3  -4    2.89    1.83
  -5  -3   4    1.22    1.79
   5  -3  -4    1.01    1.44
  -5   3  -4    1.48    1.83
   0  -4  -4   74.43    3.49
   0  -4   4   73.56    3.53
   0  -4  -4   72.83    3.93
   0  -4   4   75.08    3.85
   0   4   4   71.25    3.89
   0   4  -4   71.05    2.42
   0   4   4   72.50    2.82
   1  -4   4   95.81    4.43
   1  -4   4   99.71    4.83
  -1   4   4   93.21    4.84
  -1  -4  -4   98.23    5.07
  -1  -4  -4   97.48    4.74
  -1   4   4  100.46    4.44
   1  -4  -4  108.69    4.41
   1  -4  -4  107.28    4.96
  -1   4  -4  112.02    5.49
   1   4   4  107.87    4.80
  -1  -4   4  108.39    4.49
  -1   4  -4  108.61    3.39
  -1  -4   4  109.60    4.88
  -1  -4   4  108.62    4.69
  -1  -4   4  110.64    4.94
   2  -4   4   19.83    3.19
  -2   4   4   17.93    3.46
   2  -4   4   17.66    1.90
  -2  -4  -4   15.81    1.60
  -2  -4  -4   18.35    3.20
  -2   4   4   18.12    1.24
  -2   4  -4   17.05    3.23
  -2   4  -4   17.34    2.37
   2   4   4   15.07    2.26
  -2  -4   4   17.77    3.24
   2  -4  -4   16.74    2.63
  -2  -4   4   18.80    3.02
  -3   4   4   14.32    3.76
  -3   4   4   17.24    2.98
  -3  -4  -4   15.23    2.53
   3  -4   4   20.44    3.99
  -3  -4  -4   15.73    2.60
  -3  -4  -4   13.54    3.31
  -3   4   4   16.37    2.30
   3   4  -4   14.05    3.27
  -3   4   4   15.34    2.55
  -3  -4  -4   16.34    2.57
  -3   4  -4   13.79    2.10
  -3  -4   4   15.25    2.64
  -3  -4   4   14.94    2.62
  -3  -4   4   15.16    2.37
  -3   4  -4   15.98    1.96
   3   4   4   19.29    3.87
  -3  -4   4   14.86    3.23
  -3  -4   4    9.93    3.04
  -3   4  -4   13.72    3.65
  -3   4  -4   12.44    2.51
   3  -4  -4   15.48    3.53
  -3  -4   4   12.01    2.00
  -3   4  -4   10.05    2.28
  -4  -4  -4   -0.60    1.89
  -4   4   4   -0.12    2.39
   4   4  -4    1.25    2.21
  -4   4   4    3.78    2.81
  -4   4   4   -0.05    1.96
  -4  -4  -4   -2.49    2.18
  -4   4   4    2.85    2.10
  -4  -4  -4    1.35    2.19
   4  -4   4    1.79    1.96
  -4   4  -4    5.54    1.75
  -4  -4   4    0.65    2.82
  -4   4  -4    2.69    2.04
  -4  -4   4    0.57    2.02
  -4  -4   4   -0.81    1.97
   4  -4  -4    4.50    1.99
  -4   4  -4   -1.63    2.70
  -4   4  -4    1.02    2.29
   4   4   4    4.48    2.60
   4  -4  -4    0.09    2.04
  -4  -4   4    1.98    2.21
  -5  -4  -4    2.47    1.93
  -5   4   4    1.59    1.99
   5  -4   4    2.59    1.67
  -5   4   4    1.26    1.47
  -5  -4  -4    0.35    1.79
  -5  -4   4    1.09    2.32
  -5  -4   4    0.89    2.23
   5  -4  -4    1.90    1.47
  -5   4  -4    0.90    1.91
   0  -5  -4  180.76    6.36
   0   5   4  167.42    6.43
   0   5  -4  159.84    4.16
   0  -5   4  164.01    6.27
   0   5   4  166.32    4.96
   0  -5  -4  167.07    5.95
   0  -5   4  166.65    5.96
   1  -5   4   49.14    3.41
  -1   5   4   47.83    3.33
  -1   5   4   50.14    3.78
   1  -5   4   52.70    3.77
  -1  -5  -4   49.14    3.73
  -1  -5  -4   56.50    4.12
  -1  -5   4   42.81    3.36
  -1  -5   4   42.73    3.20
   1  -5  -4   43.22    3.17
  -1   5  -4   40.89    3.81
   1   5   4   42.48    3.57
  -1  -5   4   39.73    3.24
  -1  -5   4   43.02    3.32
   1  -5  -4   40.45    3.35
  -2  -5  -4   50.70    1.95
   2  -5   4   55.57    3.34
   2  -5   4   57.17    4.66
  -2   5   4   59.05    5.05
  -2   5   4   57.22    2.78
  -2  -5  -4   56.17    4.75
  -2   5  -4   58.57    5.19
   2   5   4   55.70    3.80
  -2  -5   4   51.59    4.13
  -2  -5   4   56.71    4.86
   2  -5  -4   57.41    4.23
  -2   5  -4   55.20    3.34
  -3  -5  -4   31.28    5.28
   3  -5   4   23.46    2.52
   3  -5   4   24.28    4.13
  -3   5   4   23.72    4.57
  -3   5   4   24.38    2.79
   3   5  -4   22.38    3.76
  -3  -5  -4   24.67    3.34
  -3  -5  -4   25.17    3.34
  -3  -5  -4   25.53    3.04
  -3   5   4   28.48    3.23
  -3   5   4   23.42    3.61
  -3  -5   4   25.22    2.71
  -3   5  -4   25.19    4.59
   3  -5  -4   24.45    3.74
  -3  -5   4   30.27    3.39
  -3   5  -4   23.31    3.30
  -3   5  -4   22.98    2.70
  -3  -5   4   28.69    3.42
  -3  -5   4   28.72    2.86
   3  -5  -4   24.40    2.77
  -3  -5   4   31.71    5.15
  -3  -5   4   23.57    3.93
   3   5   4   22.99    4.21
  -4   5   4   11.43    3.06
  -4   5   4   16.89    2.90
   4  -5   4    7.59    2.87
   4  -5   4   11.68    2.62
   4   5  -4    5.34    2.74
  -4  -5  -4   11.30    2.67
  -4  -5  -4   13.05    3.86
  -4   5   4    8.92    3.80
  -4  -5  -4   10.10    2.64
  -4   5  -4   14.17    3.68
   4  -5  -4    8.74    3.35
  -4  -5   4   13.10    3.01
  -4  -5   4   11.33    2.31
  -4   5  -4   15.12    2.84
   4  -5  -4    4.59    2.67
   4   5   4   10.85    3.66
   4  -5  -4   12.87    2.54
  -4  -5   4   15.12    2.90
  -4   5  -4   11.51    2.89
  -5  -5  -4    3.58    1.98
  -5  -5  -4    3.27    1.94
  -5   5   4    2.56    2.08
  -5   5   4    2.72    1.98
   5  -5   4    1.50    1.58
  -5  -5   4    3.28    2.02
  -5   5  -4    3.54    1.99
   5  -5  -4    8.87    1.78
  -5  -5   4    3.91    1.91
   0  -6  -4  114.76    5.23
   0   6   4  113.50    3.91
   0  -6   4  112.41    5.06
   0  -6  -4  110.19    5.06
   0   6  -4  112.46    5.29
   0  -6   4  112.22    5.46
   0   6   4  112.57    5.47
  -1   6   4   11.80    2.29
   1  -6   4   15.58    2.45
  -1  -6  -4   14.15    2.97
  -1  -6  -4   15.01    2.61
   1  -6   4   15.83    2.64
  -1  -6   4    9.14    2.27
  -1  -6   4   11.27    2.17
   1  -6  -4   10.77    2.18
  -1  -6   4    9.05    2.00
  -1  -6   4   10.42    2.02
   1   6   4    8.71    2.30
   1  -6  -4   11.31    2.16
  -1   6  -4    9.37    2.63
   2  -6   4   34.38    4.02
  -2   6   4   32.88    2.53
  -2  -6  -4   35.58    4.36
   2  -6   4   35.84    2.90
  -2   6   4   34.64    4.27
  -2  -6   4   39.05    4.29
   2  -6  -4   41.03    3.73
  -2  -6   4   45.89    3.82
  -2   6  -4   40.06    4.67
   2  -6  -4   39.98    3.88
   2   6   4   40.30    3.59
   3  -6   4   13.27    2.45
  -3  -6  -4   16.24    2.72
  -3  -6  -4   18.94    4.21
  -3   6   4   15.84    2.32
   3  -6   4    9.08    1.92
  -3  -6  -4   17.03    2.95
  -3   6   4   13.97    2.85
  -3   6   4   11.37    3.45
   3   6  -4   11.78    3.00
   3  -6   4   11.95    3.17
  -3  -6  -4   15.09    2.85
  -3  -6   4   14.39    2.69
  -3  -6   4   12.95    2.01
  -3  -6   4   12.43    2.22
   3  -6  -4   13.72    3.07
   3   6   4   13.48    3.69
   3  -6  -4   13.47    3.11
  -3   6  -4   12.53    3.98
  -3  -6   4   11.72    2.65
  -3   6  -4   13.99    2.35
   3  -6  -4   12.96    2.37
  -3  -6   4    9.30    3.28
  -3  -6   4   14.84    3.47
  -3   6  -4   14.91    3.08
   4   6  -4   13.63    4.37
  -4  -6  -4   17.41    4.31
  -4   6   4   15.48    2.90
  -4   6   4   18.87    4.63
   4  -6   4   22.54    4.22
   4   6   4   16.81    4.36
  -4   6  -4   14.59    4.09
   4  -6  -4   21.49    3.79
  -4   6  -4   20.65    5.11
   4  -6  -4   23.23    4.44
   4  -6  -4   13.61    3.34
  -5  -6  -4   -0.07    1.62
  -5  -6  -4    1.34    1.74
   5  -6   4    1.18    1.48
  -5   6   4    3.18    2.06
   5  -6  -4    8.92    2.59
  -5   6  -4    1.08    1.87
  -5  -6   4    3.76    1.74
  -5  -6   4    2.42    1.78
   0  -7  -4   89.85    4.79
   0  -7   4   94.13    5.29
   0  -7   4   89.61    4.86
   0   7   4   90.46    5.21
   0   7   4   89.58    3.54
   0  -7  -4   91.82    4.90
   0   7  -4   93.86    5.08
   1  -7   4   74.49    4.68
   1  -7   4   76.83    4.82
  -1  -7  -4   75.89    5.02
  -1   7   4   73.08    4.63
  -1  -7  -4   76.58    4.85
  -1   7  -4   77.65    5.31
   1  -7  -4   73.95    4.54
  -1  -7   4   80.86    4.79
   1  -7  -4   76.78    4.44
   1   7   4   82.84    5.18
  -1  -7   4   74.27    4.23
  -1  -7   4   78.04    4.85
  -2  -7  -4    1.85    1.50
  -2  -7  -4    1.47    2.18
   2  -7   4    1.99    1.91
  -2   7   4    3.36    1.61
  -2  -7  -4    7.43    1.88
  -2   7   4    2.67    1.26
   2  -7   4    1.85    1.39
  -2   7   4    3.40    2.47
  -2  -7  -4    3.81    1.55
   2   7   4    2.72    1.87
   2  -7  -4    8.36    2.22
  -2  -7   4    5.34    1.79
  -2  -7   4    2.80    1.92
  -2   7  -4    3.33    2.50
   2  -7  -4    4.40    1.88
  -3  -7  -4    2.50    2.57
  -3  -7  -4    4.09    2.03
  -3   7   4    4.95    2.46
  -3   7   4    8.32    3.65
   3   7  -4    2.55    2.29
  -3  -7  -4    6.30    2.23
  -3   7   4    7.78    1.72
   3  -7   4    9.02    1.93
   3  -7   4    4.55    2.10
  -3  -7  -4    5.94    2.39
   3  -7   4    6.60    2.65
   3  -7  -4    3.69    2.18
  -3  -7   4    7.08    2.44
  -3  -7   4    9.18    2.12
  -3   7  -4    7.53    2.66
  -3  -7   4    6.44    2.89
  -3  -7   4    3.38    1.65
   3  -7  -4    4.57    2.04
  -3   7  -4    5.45    3.16
   3  -7  -4    6.36    1.97
  -4  -7  -4   11.51    3.66
   4   7  -4   18.94    6.23
   4  -7   4   11.00    3.34
  -4  -7  -4   15.14    2.83
  -4  -7  -4   13.66    2.78
   4  -7   4   13.35    2.54
  -4   7   4   14.87    3.10
  -4   7   4    8.69    3.49
  -4   7   4   14.60    2.37
  -4   7  -4   19.22    3.62
  -4  -7   4   16.43    2.87
   4   7   4   17.80    4.83
   4  -7  -4   11.51    4.91
  -4  -7   4   16.55    2.89
   4  -7  -4   19.82    2.97
  -4   7  -4   16.63    4.74
   5  -7   4   13.96    2.18
  -5  -7  -4   15.47    2.53
  -5   7   4   13.18    2.45
  -5  -7  -4   17.29    2.56
   5  -7  -4   13.78    1.74
  -5   7  -4   15.08    2.61
  -5  -7   4   11.77    2.07
  -5  -7   4   18.21    2.58
   0  -8   4    0.49    1.50
   0   8   4    1.40    1.30
   0   8  -4    0.12    1.70
   0   8   4    0.03    1.76
   0  -8  -4   -0.23    1.30
   0  -8   4    2.06    1.92
   0  -8  -4    1.06    1.62
  -1  -8  -4   21.24    3.34
   1  -8   4   19.83    3.12
  -1   8   4   19.53    3.02
   1  -8   4   23.40    3.41
  -1   8   4   18.67    3.09
  -1  -8  -4   25.59    3.54
  -1   8  -4   26.32    3.75
  -1  -8   4   23.30    2.60
  -1  -8   4   29.99    3.57
   1  -8  -4   27.37    2.97
  -1  -8   4   27.92    3.41
   1   8   4   25.88    3.53
   1  -8  -4   25.95    3.15
  -2  -8  -4   54.66    5.24
  -2   8   4   55.60    3.70
  -2  -8  -4   53.02    3.66
   2  -8   4   51.22    3.22
   2  -8   4   59.90    5.07
  -2   8   4   45.93    5.47
  -2   8   4   54.65    5.28
  -2  -8  -4   50.98    3.76
  -2  -8  -4   49.92    3.85
   2  -8   4   49.23    3.41
  -2  -8   4   47.64    3.10
  -2   8  -4   46.70    5.25
   2  -8  -4   50.60    4.46
  -2  -8   4   45.08    4.45
  -2  -8   4   46.99    4.39
  -2  -8   4   55.87    3.38
   2   8   4   46.47    4.41
  -2  -8   4   42.43    3.03
   2  -8  -4   44.52    3.08
  -2  -8   4   46.81    3.21
   2  -8  -4   43.24    4.02
  -3  -8  -4   16.45    3.08
  -3  -8  -4    7.97    2.41
   3  -8   4   10.04    3.29
   3  -8   4    5.22    1.88
  -3   8   4    8.09    2.78
  -3   8   4   10.57    3.66
  -3  -8  -4    5.15    3.11
  -3  -8  -4   12.43    2.77
  -3   8   4    9.60    2.04
   3  -8   4    8.41    2.29
  -3  -8   4    9.24    2.31
  -3   8  -4    8.45    3.43
  -3  -8   4   13.17    3.83
   3  -8  -4   12.00    2.30
  -3   8  -4   14.57    3.10
  -3  -8   4   11.07    2.56
   3  -8  -4    7.72    2.62
   3  -8  -4   10.72    2.87
  -3  -8   4   17.55    2.98
  -4  -8  -4   27.82    3.98
   4  -8   4   21.65    4.23
  -4   8   4   35.31    4.46
  -4  -8  -4   27.43    3.88
   4   8  -4   16.81    4.38
  -4  -8  -4   16.93    4.42
   4  -8   4   30.19    3.67
  -4   8   4   20.22    4.12
  -4   8  -4   20.03    5.01
  -4   8  -4   24.83    3.85
  -4  -8   4   23.25    3.28
   4  -8  -4   26.85    3.23
  -4  -8   4   30.12    4.00
   4  -8  -4   20.45    4.30
  -5   8   4    5.15    2.08
   5  -8   4    3.49    1.41
  -5  -8  -4    8.14    1.85
  -5  -8  -4    7.74    1.97
   5  -8  -4    4.55    1.50
  -5  -8   4    7.02    1.92
  -5  -8   4    6.60    1.68
   5  -8  -4    7.21    1.86
  -5   8  -4    4.22    2.00
   0  -9   4    3.41    2.12
   0  -9  -4    4.18    1.91
   0  -9   4    3.98    1.92
   0   9   4    4.20    2.34
   0   9  -4    3.27    1.91
   0   9   4    4.25    1.10
   1   9  -4    2.69    1.34
  -1   9   4    1.68    1.84
  -1  -9  -4    2.23    1.98
  -1  -9  -4    1.73    1.78
   1  -9   4    2.42    1.97
  -1   9   4    0.58    1.68
   1  -9   4    1.73    1.77
   1   9   4    6.29    2.42
   1  -9  -4    1.83    1.73
  -1  -9   4    3.61    1.25
  -1   9  -4    5.52    2.44
   1  -9  -4    2.79    1.49
  -1  -9   4    4.33    2.08
  -2   9   4   71.65    6.04
  -2   9   4   73.58    4.60
   2  -9   4   72.17    5.74
  -2  -9  -4   71.21    6.00
   2  -9   4   71.60    3.95
  -2  -9  -4   68.68    4.25
  -2  -9  -4   68.17    3.92
   2  -9   4   68.85    4.03
  -2  -9  -4   70.46    4.42
  -2  -9  -4   60.00    6.11
  -2   9   4   73.25    4.29
   2  -9  -4   69.13    3.85
  -2  -9   4   63.48    3.95
   2   9   4   76.79    5.71
  -2  -9   4   66.11    5.17
  -2  -9   4   66.36    3.84
  -2   9  -4   74.33    6.56
   2  -9  -4   70.61    5.37
  -2  -9   4   64.85    3.87
  -2  -9   4   64.93    3.85
   2  -9  -4   68.09    4.56
  -2  -9   4   68.00    3.89
  -2  -9   4   70.84    5.61
   3  -9   4   32.97    3.59
   3  -9   4   37.02    4.98
  -3   9   4   35.23    4.24
  -3  -9  -4   28.53    4.23
  -3   9   4   25.40    4.98
  -3  -9  -4   29.63    3.79
  -3  -9  -4   31.55    5.16
  -3  -9  -4   37.97    3.91
   3  -9   4   40.32    3.51
   3  -9  -4   33.60    3.44
  -3  -9   4   34.40    3.58
  -3  -9   4   31.04    4.75
   3  -9  -4   33.20    4.40
  -3   9  -4   29.24    4.34
  -3   9  -4   38.64    6.28
  -3  -9   4   33.52    3.60
  -3  -9   4   37.74    3.68
   4  -9   4   18.03    2.96
  -4   9   4   15.89    3.42
  -4  -9  -4   12.95    2.83
  -4  -9  -4   12.65    2.65
   4  -9   4   15.11    2.13
  -4  -9   4   13.61    2.69
  -4  -9   4   11.00    2.43
  -4   9  -4   15.67    2.96
   4  -9  -4   17.00    2.79
   5  -9   4   29.90    2.50
  -5   9   4   27.38    2.93
  -5  -9  -4   30.35    2.78
  -5  -9  -4   35.88    2.93
  -5  -9   4   26.27    3.12
   5  -9  -4   27.64    2.50
  -5   9  -4   29.76    3.26
  -5  -9   4   31.36    3.89
   0  10   4   21.98    2.04
   0 -10  -4   23.39    3.35
   0 -10   4   24.35    3.46
   0  10  -4   22.79    3.28
   0 -10   4   23.46    2.70
   0 -10  -4   18.61    2.66
   0 -10   4   24.02    2.54
   0  10   4   24.30    3.72
   0 -10  -4   22.73    2.72
   0 -10  -4   23.81    2.92
   0 -10   4   23.33    3.68
   1  10  -4   35.76    3.28
  -1 -10  -4   33.25    3.60
  -1 -10  -4   37.29    4.44
  -1  10   4   34.17    3.61
  -1 -10  -4   32.82    3.88
  -1  10   4   33.79    4.20
   1 -10   4   40.78    4.39
   1 -10   4   36.11    3.00
   1 -10   4   37.17    3.03
  -1 -10  -4   39.93    4.06
   1 -10  -4   39.11    3.09
   1 -10  -4   41.25    2.86
   1 -10  -4   42.08    4.22
  -1 -10   4   41.22    3.18
   1 -10  -4   40.39    3.43
   1 -10  -4   40.22    3.25
  -1 -10   4   40.06    2.99
  -1  10  -4   41.07    4.56
   1  10   4   46.31    4.96
  -1 -10   4   42.39    2.98
  -1 -10   4   37.13    4.16
  -1 -10   4   41.78    3.47
  -2 -10  -4   69.03    4.65
  -2 -10  -4   73.31    4.66
   2 -10   4   66.02    4.10
  -2 -10  -4   74.58    6.19
  -2  10   4   76.80    6.39
  -2 -10  -4   71.75    4.44
  -2  10   4   62.39    4.33
   2 -10   4   66.62    3.96
  -2 -10  -4   72.73    4.27
   2 -10   4   75.80    4.24
  -2 -10  -4   69.03    6.18
  -2  10   4   72.72    5.00
   2 -10   4   76.44    6.13
  -2 -10   4   68.43    5.28
  -2  10  -4   71.41    6.86
  -2 -10   4   71.00    5.79
   2 -10  -4   70.09    4.44
   2 -10  -4   67.42    4.13
  -2 -10   4   66.99    4.27
   2  10   4   70.63    5.87
  -2 -10   4   65.07    4.09
   2 -10  -4   69.20    5.58
  -2 -10   4   65.62    3.67
  -2 -10   4   66.73    4.03
  -2 -10   4   70.90    4.24
  -3 -10  -4   40.00    5.75
   3 -10   4   44.92    3.63
  -3  10   4   42.25    5.55
  -3  10   4   40.97    4.58
  -3 -10  -4   49.37    4.84
   3 -10   4   41.53    5.53
   3 -10   4   45.53    4.14
  -3 -10  -4   42.65    4.25
  -3 -10  -4   48.27    4.41
   3 -10   4   41.36    3.26
  -3 -10   4   56.81    4.28
   3 -10  -4   52.55    5.75
  -3 -10   4   40.73    3.88
  -3  10  -4   46.79    4.87
  -3 -10   4   49.40    4.14
   3 -10  -4   44.39    3.95
  -3  10  -4   53.03    6.33
  -4  10   4   14.87    3.00
  -4 -10  -4    7.12    2.58
  -4 -10  -4   10.58    2.67
   4 -10   4    6.82    2.04
  -4 -10  -4    5.43    2.14
  -4  10  -4    4.70    2.42
   4 -10  -4    9.01    2.27
  -4 -10   4    6.75    2.10
  -4 -10   4    9.71    2.42
   4 -10  -4    6.69    2.23
  -5  10   4    1.53    1.38
  -5 -10  -4    1.88    1.25
   5 -10   4    1.14    1.23
  -5 -10  -4    0.74    1.20
  -5  10  -4    5.77    1.64
[truncated: 595,800 more chars]
