# Supplementary material for: Crystal structures of anhydrous and hydrated ceftibuten
Source: Acta Crystallogr E Crystallogr Commun. 2022 Mar 10;78(Pt 4):381–4. doi: 10.1107/S2056989022002110 (PMC8983986; doi:10.1107/S2056989022002110)
Supplement: Supplementary file 2 [file e-78-00381-Isup3.hkl]

#
# h,k,l, Fc-squared, Fo-squared, sigma(Fo-squared), status flag
#
data_I
_shelx_title ' ext_cat_pf_06264006_00_0003_de_a.res in P2(1)2(1)2(1)'
_shelx_refln_list_code          4
_shelx_F_calc_maximum      171.83
_exptl_crystal_F_000       848.00
_reflns_d_resolution_high  0.8296

loop_
 _space_group_symop_operation_xyz
 'x, y, z'
 '-x+1/2, -y, z+1/2'
 '-x, y+1/2, -z+1/2'
 'x+1/2, -y+1/2, -z'

_cell_length_a     4.7727
_cell_length_b    17.5228
_cell_length_c    21.8526
_cell_angle_alpha  90.000
_cell_angle_beta   90.000
_cell_angle_gamma  90.000

_shelx_F_squared_multiplier     1.000

loop_
 _refln_index_h
 _refln_index_k
 _refln_index_l
 _refln_F_squared_calc
 _refln_F_squared_meas
 _refln_F_squared_sigma
 _refln_observed_status
   2   0   0       1629.33       1802.50        78.86 o
   4   0   0         13.10        -51.42        51.42 o
   1   1   0      27721.88      25735.31       666.95 o
   2   1   0        276.30        233.48        23.43 o
   3   1   0          1.88         31.82        36.23 o
   4   1   0         19.26         -7.96        27.88 o
   5   1   0         15.13         -8.38        50.25 o
   0   2   0      15881.45      14130.79       409.42 o
   1   2   0       4528.78       4160.01       113.91 o
   2   2   0       7169.83       7466.36       225.11 o
   3   2   0         85.59         17.46        19.91 o
   4   2   0          0.54         79.32        23.05 o
   5   2   0          4.88         11.92        48.96 o
   1   3   0        623.28        570.14        36.69 o
   2   3   0        275.88        235.48        23.86 o
   3   3   0        409.24        455.49        37.94 o
   4   3   0        881.14       1157.51        82.85 o
   5   3   0          1.20        -17.85        38.88 o
   0   4   0         30.15         48.75        15.44 o
   1   4   0       1874.06       1870.92        64.18 o
   2   4   0        555.19        621.69        46.59 o
   3   4   0        354.22        440.19        63.58 o
   4   4   0          2.06         49.33        33.01 o
   5   4   0         80.41        131.58        42.00 o
   1   5   0       1907.28       1741.58        55.00 o
   2   5   0       1455.27       1342.16        49.16 o
   3   5   0       1332.22       1415.39        58.13 o
   4   5   0        396.67        499.20        60.61 o
   5   5   0         70.36         49.50        41.56 o
   0   6   0       4102.13       4267.96       154.30 o
   1   6   0       1414.77       1482.80        50.13 o
   2   6   0       2531.77       2415.87        85.69 o
   3   6   0         16.36         11.79        20.50 o
   4   6   0          0.56         52.75        63.81 o
   5   6   0          3.84         39.28        40.33 o
   1   7   0      10602.92      10690.63       257.95 o
   2   7   0         29.89         16.80        24.01 o
   3   7   0         50.09         55.71        23.43 o
   4   7   0         38.35        -18.26        24.05 o
   5   7   0         52.64          2.92        36.39 o
   0   8   0      12808.69      13388.94       456.09 o
   1   8   0        151.80        135.41        16.86 o
   2   8   0        507.06        539.60        32.78 o
   3   8   0        116.75         73.66        24.48 o
   4   8   0         99.05         68.88        32.17 o
   5   8   0         11.06        -27.42        33.68 o
   1   9   0         84.96         98.59        17.34 o
   2   9   0        294.15        296.43        32.44 o
   3   9   0        468.25        499.55        40.94 o
   4   9   0        102.64        155.84        37.78 o
   5   9   0          7.64        -20.23        31.34 o
   0  10   0         13.26         15.85        28.65 o
   1  10   0         14.00          2.30        15.46 o
   2  10   0        861.89        761.92        37.09 o
   3  10   0        317.46        310.43        34.56 o
   4  10   0         17.36         30.48        44.57 o
   5  10   0         61.29         52.74        43.81 o
   1  11   0        901.82        897.61        50.13 o
   2  11   0         40.49        -17.45        25.12 o
   3  11   0        178.95        149.86        33.90 o
   4  11   0        520.32        638.84       138.03 o
   0  12   0        355.40        320.92        33.78 o
   1  12   0        197.83        129.91        32.83 o
   2  12   0       1012.41       1036.30        59.77 o
   3  12   0       1290.51       1188.07        82.78 o
   4  12   0         11.00         59.07        44.16 o
   1  13   0        558.66        648.41        38.54 o
   2  13   0        167.65        100.67        31.85 o
   3  13   0        269.00        277.66        80.02 o
   4  13   0         29.26         26.51        40.00 o
   0  14   0        871.82        795.52        59.33 o
   1  14   0         60.67         97.81        28.97 o
   2  14   0         20.52         10.55        29.93 o
   3  14   0        159.02        118.50        51.25 o
   4  14   0          2.16         33.86        35.76 o
   1  15   0        207.20        132.00        31.03 o
   2  15   0         26.32        -22.40        30.00 o
   3  15   0          5.42         21.36        43.52 o
   4  15   0          8.10          4.10        27.14 o
   0  16   0          1.47        -35.19        35.19 o
   1  16   0         69.26          5.41        56.96 o
   2  16   0         58.55         40.14        43.97 o
   3  16   0          1.36        -38.57        38.57 o
   1  17   0          8.77        -30.41        41.14 o
   2  17   0         10.96         26.99        39.14 o
   3  17   0         59.49         44.43        32.59 o
   0  18   0         12.47         50.57        37.37 o
   1  18   0          2.61         44.78        43.49 o
   2  18   0          1.68        -34.07        34.07 o
   3  18   0         35.08         83.43        33.50 o
   1  19   0         24.16         45.68        28.01 o
   2  19   0          2.23         65.32        39.52 o
   1  20   0         82.61         58.30        31.57 o
   1   0   1       3807.14       3406.33        85.90 o
   2   0   1       2124.97       2004.65        59.60 o
   3   0   1          8.74         27.54        36.47 o
   4   0   1         94.11        247.15        41.40 o
   5   0   1         53.25        117.90        62.81 o
  -5   1   1         82.71        142.06        52.83 o
  -4   1   1         47.73        -18.37        28.79 o
  -3   1   1        499.95        500.02        51.83 o
  -2   1   1       1482.60       1518.27        56.08 o
  -1   1   1       2935.91       2980.61        74.47 o
   0   1   1       1822.36       1727.98        42.36 o
   1   1   1       2691.96       2768.69       153.81 o
   2   1   1       1510.87       1490.61        56.49 o
   3   1   1        496.26        574.23        58.49 o
   4   1   1         53.54         49.68        34.20 o
  -5   2   1         29.65         40.12        42.13 o
  -4   2   1         34.89        -18.81        22.92 o
  -3   2   1        805.30        975.93        41.59 o
  -2   2   1       1039.24       1064.52        49.28 o
  -1   2   1       2865.60       2778.95        77.52 o
   0   2   1        871.11        759.88        25.13 o
   1   2   1       2634.04       2586.06        87.42 o
   2   2   1        999.96       1068.35        65.44 o
   3   2   1        780.46        940.89        46.65 o
   4   2   1         41.62         28.67        55.37 o
   5   2   1         32.62        207.45        50.90 o
  -5   3   1         25.18        -81.47       101.47 o
  -4   3   1        328.92        329.43        37.58 o
  -3   3   1        905.77       1060.16        47.54 o
  -2   3   1        137.26        164.80        22.18 o
  -1   3   1        500.97        428.64        27.85 o
   0   3   1       2624.28       2375.19        61.29 o
   1   3   1        575.51        538.52        28.41 o
   2   3   1        150.52        205.00        22.83 o
   3   3   1        907.08       1013.32        42.60 o
   4   3   1        353.20        392.52        74.43 o
   5   3   1         27.80        178.53        40.97 o
  -5   4   1         62.85          4.00        38.34 o
  -4   4   1         99.65        107.70        30.49 o
  -3   4   1        146.63        140.88        22.15 o
  -2   4   1       1250.49       1355.58        53.56 o
  -1   4   1       1716.17       1492.63        49.21 o
   0   4   1       2405.78       2380.44        64.10 o
   1   4   1       1607.76       1442.49        46.53 o
   2   4   1       1025.37       1047.80        44.04 o
   3   4   1        167.34        181.54        27.68 o
   4   4   1         95.49        124.68        31.04 o
   5   4   1         60.18        103.44        40.85 o
  -5   5   1         45.11         67.63        40.68 o
  -4   5   1        129.11         97.29        30.94 o
  -3   5   1        220.32        211.10        27.25 o
  -2   5   1        289.21        302.10        26.68 o
  -1   5   1        145.15        116.20        18.35 o
   0   5   1        320.50        312.74        20.39 o
   1   5   1         88.92         54.67        12.19 o
   2   5   1        251.15        307.38        29.14 o
   3   5   1        226.53        217.04        24.65 o
   4   5   1        129.66        184.27        31.73 o
   5   5   1         42.39         33.91        39.11 o
  -5   6   1         78.69         84.89        44.78 o
  -4   6   1        167.27        236.70        42.20 o
  -3   6   1        443.29        490.44        35.11 o
  -2   6   1        939.00        916.81        42.25 o
  -1   6   1        410.86        361.29        25.88 o
   0   6   1        945.86        975.06        34.27 o
   1   6   1        404.11        380.48        22.13 o
   2   6   1        933.67        841.86        42.04 o
   3   6   1        408.98        397.25        31.62 o
   4   6   1        153.78        241.27        52.22 o
   5   6   1         80.77         78.29        39.92 o
  -5   7   1          0.99         55.26       130.30 o
  -4   7   1         19.75         85.25        30.33 o
  -3   7   1        158.87        114.59        22.88 o
  -2   7   1        248.32        229.57        26.73 o
  -1   7   1          7.59         24.49        17.72 o
   0   7   1        837.73        836.74        33.30 o
   1   7   1         14.41         17.13        13.21 o
   2   7   1        301.57        241.79        22.61 o
   3   7   1        141.08        106.88        23.95 o
   4   7   1         18.75         27.34        31.23 o
   5   7   1          0.51          6.72        37.12 o
  -5   8   1          6.64        -46.22        46.22 o
  -4   8   1        102.32         89.96        52.64 o
  -3   8   1        462.21        505.20        42.89 o
  -2   8   1        100.30        109.64        16.59 o
  -1   8   1        915.20        992.84        36.68 o
   0   8   1       8058.15       8377.60       205.80 o
   1   8   1        819.21        802.01        34.37 o
   2   8   1         97.80         59.06        17.86 o
   3   8   1        458.35        546.22        39.80 o
   4   8   1         92.60        110.52        32.98 o
   5   8   1          9.51         29.63        34.04 o
  -5   9   1         17.80         92.30        34.77 o
  -4   9   1         33.29         22.31        40.09 o
  -3   9   1        132.36        112.28        26.36 o
  -2   9   1        172.94        207.82        26.16 o
  -1   9   1        900.92        904.90        45.09 o
   0   9   1        750.10        772.52        39.85 o
   1   9   1        786.19        780.12        40.71 o
   2   9   1        155.92        122.06        20.05 o
   3   9   1        136.66        143.20        27.38 o
   4   9   1         42.88         41.75        31.27 o
   5   9   1         20.14         25.27        33.07 o
  -5  10   1         32.88         -1.61        47.67 o
  -4  10   1         12.46          0.55        44.31 o
  -3  10   1        137.92        153.27        27.89 o
  -2  10   1        244.19        283.70        28.73 o
  -1  10   1        790.52        800.51        37.04 o
   0  10   1        230.94        259.85        24.69 o
   1  10   1        903.13        884.74        52.08 o
   2  10   1        243.82        204.32        30.95 o
   3  10   1        120.27         88.33        32.81 o
   4  10   1          7.45         20.89        45.74 o
   5  10   1         33.93         52.98        36.72 o
  -4  11   1         16.29        124.80        72.16 o
  -3  11   1        287.67        257.37        31.74 o
  -2  11   1        173.76        156.48        23.70 o
  -1  11   1        175.12        130.91        23.43 o
   0  11   1       1305.25       1323.07        54.62 o
   1  11   1        153.36        176.51        25.25 o
   2  11   1        183.91        142.28        30.92 o
   3  11   1        232.42        158.94        34.56 o
   4  11   1         18.75         83.48        66.84 o
  -4  12   1         77.42        114.57        42.97 o
  -3  12   1        422.11        382.17        42.45 o
  -2  12   1        446.78        440.95        40.90 o
  -1  12   1        770.07        791.45        44.28 o
   0  12   1         91.87         87.15        18.36 o
   1  12   1        762.17        781.91        57.46 o
   2  12   1        400.28        399.65        39.81 o
   3  12   1        465.21        510.23        48.06 o
   4  12   1         80.52        119.35        44.86 o
  -4  13   1         60.27         41.12        39.82 o
  -3  13   1        177.94        211.27        44.09 o
  -2  13   1         35.70         37.49        30.76 o
  -1  13   1        348.05        343.78        26.80 o
   0  13   1          4.66         52.56        18.89 o
   1  13   1        335.34        273.61        30.45 o
   2  13   1         45.26         83.34        31.44 o
   3  13   1        179.25        104.77        38.63 o
   4  13   1         52.59        110.55        42.89 o
  -4  14   1         49.31         22.88        34.21 o
  -3  14   1         72.46         89.81        49.17 o
  -2  14   1        465.22        478.97        42.98 o
  -1  14   1         69.06         45.65        24.64 o
   0  14   1         86.11         63.16        20.25 o
   1  14   1         81.27        113.51        30.44 o
   2  14   1        495.34        463.51        62.39 o
   3  14   1         80.17         69.71        43.75 o
   4  14   1         41.99         61.28        33.41 o
  -4  15   1         11.89         26.74        27.14 o
  -3  15   1         58.00          5.62        43.27 o
  -2  15   1        272.28        244.06        41.66 o
  -1  15   1        330.43        275.06        31.83 o
   0  15   1        116.06        102.08        34.76 o
   1  15   1        289.95        296.87        48.07 o
   2  15   1        289.75        284.47        36.63 o
   3  15   1         58.84         87.02        45.26 o
   4  15   1         10.81         -0.32        28.52 o
  -3  16   1        222.01        203.57        56.53 o
  -2  16   1         16.37        -25.79        41.84 o
  -1  16   1        184.23        172.74        55.89 o
   0  16   1        235.69        276.29        74.62 o
   1  16   1        183.57        152.12        37.23 o
   2  16   1         17.04         29.37        46.83 o
   3  16   1        224.63        221.43        50.17 o
  -3  17   1         53.74        -21.20        53.79 o
  -2  17   1        109.23        103.63        44.38 o
  -1  17   1          3.22         -1.68        90.68 o
   0  17   1         18.14         34.95        27.43 o
   1  17   1          0.06        -14.96        40.10 o
   2  17   1        114.19         78.79        83.43 o
   3  17   1         48.36         31.89        35.38 o
  -2  18   1         49.38          3.85        36.30 o
   0  18   1          0.29          8.28        40.29 o
   1  18   1        151.13        146.28        66.04 o
   2  18   1         40.25         -4.28        33.50 o
  -2  19   1         20.03         10.95        32.53 o
  -1  19   1         56.48        128.46        33.20 o
   0  19   1          1.45        -20.94        35.11 o
   1  19   1         51.96         25.96        28.24 o
   2  19   1         18.43         29.92        30.48 o
  -1  20   1         18.10         23.84        28.67 o
   1  20   1         16.57        -25.13        29.96 o
   0   0   2       6684.66       5897.26       243.26 o
   1   0   2        330.10        301.52        20.89 o
   2   0   2        230.76        196.37        36.67 o
   3   0   2        750.09        783.13        55.01 o
   4   0   2        180.63        159.22        46.56 o
   5   0   2          5.88        -48.00        48.00 o
  -5   1   2         55.63         11.43        42.46 o
  -4   1   2         16.86        -46.78        46.78 o
  -3   1   2        207.66        161.99        30.87 o
  -2   1   2        192.78        202.76        26.65 o
  -1   1   2       2731.93       2683.12        72.63 o
   0   1   2         29.69         20.68         6.74 o
   1   1   2       2460.62       2484.86        93.50 o
   2   1   2        276.76        236.08        25.41 o
   3   1   2        196.40        190.69        20.79 o
   4   1   2         19.12         10.62        46.16 o
  -5   2   2        117.78        148.00        61.11 o
  -4   2   2        401.23        658.37        75.24 o
  -3   2   2        428.95        510.21        38.01 o
  -2   2   2        324.30        389.11        35.87 o
  -1   2   2       7537.15       6872.62       201.38 o
   0   2   2       5705.74       4637.26       112.00 o
   1   2   2       7473.40       6978.21       237.37 o
   2   2   2        348.22        396.54        33.56 o
   3   2   2        467.56        444.92        38.21 o
   4   2   2        410.53        519.62        97.92 o
  -5   3   2         32.45         -1.61        71.83 o
  -4   3   2         87.03        211.52        79.87 o
  -3   3   2        512.42        642.93        37.39 o
  -2   3   2        957.65        803.31        44.44 o
  -1   3   2        943.33        843.92        36.56 o
   0   3   2       9313.48       8804.30       231.85 o
   1   3   2       1081.17        955.40        33.33 o
   2   3   2        916.34        756.43        45.22 o
   3   3   2        512.08        578.00        39.80 o
   4   3   2         86.55        121.30        35.24 o
   5   3   2         33.67        -33.82        48.00 o
  -5   4   2         11.81         -7.79        41.01 o
  -4   4   2         77.62         93.34        31.17 o
  -3   4   2         13.53         16.52        20.56 o
  -2   4   2       1373.99       1300.61        59.60 o
  -1   4   2       1901.12       1770.58        56.96 o
   0   4   2       1311.75       1154.96        38.06 o
   1   4   2       2004.14       1784.00        50.91 o
   2   4   2       1514.41       1534.55        53.44 o
   3   4   2         16.86         26.00        18.87 o
   4   4   2         77.86         60.39        65.28 o
   5   4   2         15.32        -39.44        68.13 o
  -5   5   2        107.14        169.03       131.43 o
  -4   5   2         20.81        -13.63        28.97 o
  -3   5   2         82.51         73.67        21.43 o
  -2   5   2        311.85        326.05        28.19 o
  -1   5   2        527.53        551.13        32.85 o
   0   5   2      16158.14      15887.39       464.81 o
   1   5   2        502.54        516.85        28.86 o
   2   5   2        299.13        276.41        25.76 o
   3   5   2         97.05         59.92        23.88 o
   4   5   2         23.82        104.91        41.91 o
   5   5   2        104.45         75.00        40.05 o
  -5   6   2         21.38         -3.43        38.07 o
  -4   6   2        247.39        198.95        33.22 o
  -3   6   2        116.35        161.85        30.70 o
  -2   6   2        917.78        948.70        45.64 o
  -1   6   2       2725.63       2649.14        79.61 o
   0   6   2       1024.76       1148.20        37.39 o
   1   6   2       2742.96       2671.60        80.06 o
   2   6   2        908.28        895.67        40.98 o
   3   6   2        117.86         84.20        22.39 o
   4   6   2        230.90        197.35        34.43 o
   5   6   2         24.04        -35.90        36.02 o
  -5   7   2         52.50         30.62        37.01 o
  -4   7   2          6.24          4.63        30.04 o
  -3   7   2         26.42         27.78        27.30 o
  -2   7   2       2871.61       2970.10        76.50 o
  -1   7   2         24.28         27.24        19.60 o
   0   7   2       2704.82       2992.27        74.50 o
   1   7   2         42.61         28.70        17.07 o
   2   7   2       2915.98       2893.03        76.31 o
   3   7   2         22.59         43.86        23.27 o
   4   7   2          4.70         36.07        31.34 o
   5   7   2         56.75         40.15        68.93 o
  -5   8   2         35.78         13.94        35.14 o
  -4   8   2         98.41         48.22        31.52 o
  -3   8   2        279.84        256.08        28.61 o
  -2   8   2        557.85        531.98        30.85 o
  -1   8   2        669.07        634.20        36.77 o
   0   8   2       1160.68       1186.06        40.63 o
   1   8   2        757.28        650.45        48.57 o
   2   8   2        526.55        481.85        40.33 o
   3   8   2        250.07        253.13        38.25 o
   4   8   2        106.41        113.59        37.74 o
   5   8   2         33.13         23.04        33.80 o
  -5   9   2          5.38         47.26        33.29 o
  -4   9   2         16.48         15.07        27.95 o
  -3   9   2        170.00        143.71        27.89 o
  -2   9   2        554.54        497.75        32.90 o
  -1   9   2        436.02        420.66        26.80 o
   0   9   2        532.06        582.47        45.86 o
   1   9   2        402.20        435.80        37.55 o
   2   9   2        586.23        540.14        53.78 o
   3   9   2        161.41        128.32        31.94 o
   4   9   2         15.85         46.78        31.43 o
   5   9   2          7.78         96.96        65.07 o
  -5  10   2         17.99         60.19        41.67 o
  -4  10   2        123.27        130.80        46.98 o
  -3  10   2          3.09         -9.37        26.27 o
  -2  10   2         13.69          7.28        20.71 o
  -1  10   2         93.83         76.29        18.70 o
   0  10   2        102.27         69.57        23.90 o
   1  10   2        114.06         90.90        20.28 o
   2  10   2         26.35         16.81        30.45 o
   3  10   2          2.28          9.73        32.02 o
   4  10   2        136.22        111.18        47.59 o
   5  10   2         16.30         33.22        28.17 o
  -4  11   2         31.33        100.88        43.62 o
  -3  11   2        179.27        145.30        30.28 o
  -2  11   2         79.98         51.71        23.08 o
  -1  11   2        263.38        261.43        20.10 o
   0  11   2         11.05          5.13        19.08 o
   1  11   2        273.23        231.71        51.14 o
   2  11   2         64.19         24.52        30.02 o
   3  11   2        173.70        163.10        35.82 o
   4  11   2         29.25        -21.01        42.34 o
  -4  12   2         40.09          3.55        54.76 o
  -3  12   2        163.01        144.20        34.16 o
  -2  12   2        139.85        125.88        25.46 o
  -1  12   2         84.65         56.45        19.62 o
   0  12   2        152.19        145.04        19.29 o
   1  12   2        132.53        119.05        24.33 o
   2  12   2        112.37         43.30        35.09 o
   3  12   2        147.95         51.71        32.46 o
   4  12   2         39.16          5.71        41.79 o
  -4  13   2         49.22         34.05        39.35 o
  -3  13   2        169.07        128.99        35.11 o
  -2  13   2        502.70        540.41        74.95 o
  -1  13   2        296.44        293.22        24.74 o
   0  13   2       1119.43       1099.09        57.60 o
   1  13   2        314.49        314.72        38.38 o
   2  13   2        477.19        500.98        50.50 o
   3  13   2        148.68        105.69        46.06 o
   4  13   2         49.33         99.23        41.39 o
  -4  14   2          9.84         30.90        31.59 o
  -3  14   2        157.11        114.91        46.88 o
  -2  14   2        181.19        133.18        33.87 o
  -1  14   2         35.53         36.87        21.39 o
   0  14   2          0.37         27.43        21.11 o
   1  14   2         22.16         21.90        28.62 o
   2  14   2        205.50        199.57        34.09 o
   3  14   2        172.49        156.98        82.14 o
   4  14   2          7.05         17.74        35.29 o
  -4  15   2          3.27         -0.01        31.73 o
  -3  15   2         12.45        -39.09        39.09 o
  -2  15   2        366.48        348.93        36.39 o
  -1  15   2        210.18        186.89        25.09 o
   0  15   2         55.23         78.70        27.69 o
   1  15   2        203.65        237.15        34.29 o
   2  15   2        346.33        328.63        38.33 o
   3  15   2         11.69         19.88        42.12 o
   4  15   2          3.55         25.24        79.40 o
  -3  16   2          8.12        -30.92        37.72 o
  -2  16   2         97.23         47.11        43.79 o
  -1  16   2         91.18         26.57        33.75 o
   0  16   2          4.88          9.69        30.86 o
   1  16   2         83.45         29.79        30.48 o
   2  16   2         98.15         19.48        49.12 o
   3  16   2          8.98         12.13        56.69 o
  -3  17   2         11.08         25.28        43.49 o
  -2  17   2         14.49         39.40        53.79 o
  -1  17   2         61.33          7.26        43.99 o
   0  17   2        290.79        294.99        45.57 o
   1  17   2         58.18         14.52        42.04 o
   2  17   2         12.12         76.55        48.00 o
   3  17   2         13.38         26.71        38.49 o
  -2  18   2         29.93         13.31        48.64 o
  -1  18   2         40.79          5.80        41.88 o
   0  18   2         12.15         -7.43        27.72 o
   1  18   2         47.07         51.06        46.87 o
   2  18   2         29.95         12.84        33.83 o
  -2  19   2         10.69         16.75        30.92 o
  -1  19   2        151.30        206.80        42.84 o
   0  19   2        164.99        194.88        43.16 o
   1  19   2        132.17         78.28        29.60 o
   2  19   2         10.75          9.34        36.90 o
  -1  20   2        105.61        124.98        30.92 o
   1  20   2         91.11         83.64        30.56 o
   1   0   3       8065.60       7900.04       233.59 o
   2   0   3        168.37        201.27        19.09 o
   3   0   3       1306.26       1552.93        56.13 o
   4   0   3        394.06        393.78        43.08 o
   5   0   3         74.32         38.01        51.54 o
  -5   1   3         52.25         -7.83        49.78 o
  -4   1   3          7.23         50.52        37.61 o
  -3   1   3        611.92        539.87        45.98 o
  -2   1   3       3854.84       3834.87       104.34 o
  -1   1   3        628.19        624.26        26.00 o
   0   1   3       3865.95       3164.24        96.20 o
   1   1   3        624.85        599.23        31.14 o
   2   1   3       3639.92       3663.71        98.09 o
   3   1   3        569.94        607.70        34.41 o
   4   1   3          7.48          7.75        31.87 o
   5   1   3         64.40        151.08        53.47 o
  -5   2   3        104.10        111.32        81.17 o
  -4   2   3        121.26        106.00        35.67 o
  -3   2   3        469.75        521.68        57.21 o
  -2   2   3       2585.77       2649.07        91.39 o
  -1   2   3       2156.53       2326.64        65.71 o
   0   2   3       2353.53       2088.34        54.60 o
   1   2   3       1937.97       2197.88        66.70 o
   2   2   3       2724.32       2706.83        81.72 o
   3   2   3        443.38        487.08        29.10 o
   4   2   3        117.52        137.57        41.04 o
  -5   3   3         58.38         91.29        57.67 o
  -4   3   3        174.94        196.28        38.78 o
  -3   3   3       1196.59       1417.91        61.81 o
  -2   3   3       1493.78       1606.82        76.38 o
  -1   3   3       3793.52       3653.83       104.43 o
   0   3   3       5950.98       5749.76       153.25 o
   1   3   3       3929.84       3786.77        95.58 o
   2   3   3       1561.91       1593.47        50.46 o
   3   3   3       1231.47       1270.49        39.34 o
   4   3   3        182.64         83.02        33.50 o
  -5   4   3         96.02         52.64        44.41 o
  -4   4   3         31.33         35.05        52.35 o
  -3   4   3        109.98        108.94        23.50 o
  -2   4   3        499.30        522.05        37.25 o
  -1   4   3        116.12        121.74        21.47 o
   0   4   3       5143.55       4825.22       130.81 o
   1   4   3        198.13        194.12        18.35 o
   2   4   3        477.93        464.51        28.92 o
   3   4   3        106.66        123.13        19.16 o
   4   4   3         35.09         -2.44        31.91 o
   5   4   3         96.15        265.43        62.49 o
  -5   5   3         15.18         46.46        91.97 o
  -4   5   3        277.56        293.73        70.76 o
  -3   5   3        450.36        525.19        49.18 o
  -2   5   3        189.04        167.62        23.18 o
  -1   5   3       3552.57       3528.85       102.31 o
   0   5   3       1893.77       2026.12        64.22 o
   1   5   3       3823.36       3661.56        94.25 o
   2   5   3        213.62        200.18        22.68 o
   3   5   3        453.43        427.76        61.32 o
   4   5   3        305.50        225.39        34.83 o
   5   5   3         14.18         66.68        66.36 o
  -5   6   3         21.19         65.27        39.27 o
  -4   6   3        114.57        153.15        41.18 o
  -3   6   3        158.96        124.09        26.59 o
  -2   6   3         89.42         76.79        22.96 o
  -1   6   3        610.46        722.40        36.38 o
   0   6   3        384.04        437.58        28.09 o
   1   6   3        609.14        572.66        44.26 o
   2   6   3        124.68        101.11        24.77 o
   3   6   3        203.59        214.32        23.75 o
   4   6   3        117.28        115.09        33.29 o
   5   6   3         21.20         99.62        38.03 o
  -5   7   3         51.35         27.58        64.59 o
  -4   7   3          0.40        -18.32        35.42 o
  -3   7   3        627.74        633.98        44.46 o
  -2   7   3        609.09        534.28        32.40 o
  -1   7   3       1093.48       1038.97        50.63 o
   0   7   3       1189.17       1270.74        40.62 o
   1   7   3       1004.08       1047.74        42.84 o
   2   7   3        662.13        573.46        32.36 o
   3   7   3        696.26        758.03        56.43 o
   4   7   3          1.08        -39.28        39.28 o
   5   7   3         49.55         41.86        35.16 o
  -5   8   3         16.37        -12.61        33.75 o
  -4   8   3        229.82        259.20        57.68 o
  -3   8   3        746.29        815.70        49.93 o
  -2   8   3        227.34        206.80        24.47 o
  -1   8   3         32.50         -8.50        19.26 o
   0   8   3        589.10        673.12        35.24 o
   1   8   3         23.01         16.26        24.56 o
   2   8   3        234.31        173.88        27.13 o
   3   8   3        708.56        714.66        67.37 o
   4   8   3        220.20        279.05        38.88 o
   5   8   3         20.20         46.51        36.37 o
  -5   9   3          2.85         63.83        33.36 o
  -4   9   3         25.68        -15.00        30.15 o
  -3   9   3         93.38         95.44        26.02 o
  -2   9   3        251.45        190.75        22.64 o
  -1   9   3       1636.25       1589.92        54.47 o
   0   9   3       1426.05       1645.75        49.75 o
   1   9   3       1710.45       1642.89        58.53 o
   2   9   3        240.78        197.19        32.13 o
   3   9   3         93.86         93.60        31.51 o
   4   9   3         21.62          0.02        36.18 o
   5   9   3          3.04        -28.62        28.62 o
  -5  10   3         22.60        -24.09        39.52 o
  -4  10   3        123.70         65.74        44.44 o
  -3  10   3         25.68          1.35        39.49 o
  -2  10   3         89.98         56.66        20.85 o
  -1  10   3       2122.64       2139.71        64.99 o
   0  10   3        159.64        175.05        26.69 o
   1  10   3       2025.77       2067.30        66.81 o
   2  10   3         88.49         76.43        29.80 o
   3  10   3         19.72         -0.45        50.26 o
   4  10   3        130.45        126.67        65.07 o
   5  10   3         20.92         -0.01        34.95 o
  -4  11   3         47.07         63.05        41.48 o
  -3  11   3         68.36         63.93        27.10 o
  -2  11   3          6.72         -6.55        21.90 o
  -1  11   3        114.44        126.61        17.27 o
   0  11   3       1110.79       1130.05        54.91 o
   1  11   3        112.05         81.69        29.60 o
   2  11   3          6.82        -13.98        34.36 o
   3  11   3         73.17         37.56        33.10 o
   4  11   3         53.74         15.50        43.27 o
  -4  12   3         28.20         46.39        38.86 o
  -3  12   3          7.36        -17.36        32.92 o
  -2  12   3       1188.49       1148.77        55.21 o
  -1  12   3         96.48         57.19        18.49 o
   0  12   3          1.06         42.25        22.81 o
   1  12   3        105.48         94.03        30.51 o
   2  12   3       1258.28       1285.93        65.81 o
   3  12   3         10.34         17.88        36.85 o
   4  12   3         29.45         24.05        39.90 o
  -4  13   3         46.90         -5.33        32.93 o
  -3  13   3        385.41        320.81        40.11 o
  -2  13   3         32.49         20.09        31.67 o
  -1  13   3        601.08        622.18        38.42 o
   0  13   3          0.43         10.48        19.69 o
   1  13   3        622.81        641.40        53.17 o
   2  13   3         42.81         25.49        44.15 o
   3  13   3        391.53        383.62        54.66 o
   4  13   3         43.91         94.87        48.00 o
  -4  14   3         34.00         45.53        37.53 o
  -3  14   3         30.49        120.93        49.39 o
  -2  14   3        209.86        153.88        40.66 o
  -1  14   3        320.86        322.96        25.67 o
   0  14   3         58.44         80.19        34.11 o
   1  14   3        309.82        345.36        38.28 o
   2  14   3        215.23        166.95        34.30 o
   3  14   3         29.43         76.85        47.24 o
   4  14   3         33.81         73.06        35.26 o
  -3  15   3        134.36        134.46        49.45 o
  -2  15   3        173.05        129.04        37.79 o
  -1  15   3         19.10         43.04        21.80 o
   0  15   3        350.09        338.20        55.60 o
   1  15   3         14.40        -19.24        29.01 o
   2  15   3        174.32        148.56        52.90 o
   3  15   3        137.63        109.48        45.59 o
  -3  16   3        156.40        185.32        40.64 o
  -2  16   3        102.72         68.21        43.30 o
  -1  16   3         97.85        102.13        24.11 o
   0  16   3         87.70        146.58        51.67 o
   1  16   3        107.71        131.64        31.48 o
   2  16   3         94.06         90.66        46.72 o
   3  16   3        157.03        111.73        44.04 o
  -3  17   3         25.12         53.69        32.07 o
  -2  17   3        130.00         46.91        71.67 o
  -1  17   3         49.89         17.46        31.77 o
   0  17   3        339.58        237.60        39.60 o
   1  17   3         36.31         42.58        77.47 o
   2  17   3        124.60        134.94        45.88 o
   3  17   3         23.83         29.03        35.59 o
  -2  18   3         46.52         55.65       109.68 o
  -1  18   3        139.92         95.35        49.93 o
   0  18   3         95.60         47.36        38.01 o
   1  18   3        117.32        125.03        40.69 o
   2  18   3         50.01        -10.58        43.49 o
  -2  19   3         17.35        151.72        40.91 o
   0  19   3         44.18         75.22        28.24 o
   1  19   3        255.74        339.10       162.83 o
   2  19   3         19.22         23.33        22.54 o
   0  20   3          0.69        -53.47        55.73 o
   1  20   3          0.90         57.59        27.38 o
   0   0   4      20889.55      18878.41       633.00 o
   1   0   4       3015.34       2852.03        82.40 o
   2   0   4          0.94          0.77        18.46 o
   3   0   4        639.03        614.84        41.99 o
   4   0   4          0.16        -34.37        46.60 o
   5   0   4        106.56         -9.49        63.30 o
  -5   1   4        144.08        197.17        55.67 o
  -4   1   4         34.51         56.97        36.03 o
  -3   1   4        235.39        227.60        46.58 o
  -2   1   4       2032.51       2036.69        72.93 o
  -1   1   4      29423.29      29159.19       944.44 o
   0   1   4        194.98        208.03        16.00 o
   1   1   4      29525.00      29309.01       847.54 o
   2   1   4       2012.80       1994.12        70.58 o
   3   1   4        216.28        188.97        31.24 o
   4   1   4         47.73          4.71        36.50 o
   5   1   4        152.28        153.33        56.37 o
  -5   2   4         55.13         19.64        85.68 o
  -4   2   4        137.74        127.37        78.48 o
  -3   2   4         17.02         41.14        22.33 o
  -2   2   4        548.30        569.44        32.31 o
  -1   2   4       4185.73       3947.90       104.91 o
   0   2   4       1132.64       1151.37        41.73 o
   1   2   4       3848.25       3637.93       120.38 o
   2   2   4        499.39        555.26        37.70 o
   3   2   4         18.80         30.74        18.91 o
   4   2   4        166.35        130.93        32.73 o
  -5   3   4         29.48        -60.56        72.48 o
  -4   3   4        327.08        495.27        70.23 o
  -3   3   4        221.71        269.85        31.02 o
  -2   3   4       1122.58       1183.69        55.03 o
  -1   3   4        196.16        174.37        19.32 o
   0   3   4       6184.17       5683.64       139.01 o
   1   3   4        186.56        165.06        22.75 o
   2   3   4       1149.10       1185.19        43.57 o
   3   3   4        176.72        143.80        23.39 o
   4   3   4        317.40        347.03        47.00 o
  -5   4   4        145.69        109.66        61.53 o
  -4   4   4         61.13         55.49        34.23 o
  -3   4   4       1230.85       1456.55        53.25 o
  -2   4   4        465.05        468.49        47.28 o
  -1   4   4        580.19        583.60        43.67 o
   0   4   4       3203.14       3038.49        86.77 o
   1   4   4        627.57        593.08        42.76 o
   2   4   4        494.19        505.09        37.39 o
   3   4   4       1245.84       1368.37        70.05 o
   4   4   4         63.57         20.48        35.12 o
  -5   5   4         78.42        121.93        39.96 o
  -4   5   4         28.91          0.10        35.23 o
  -3   5   4        137.68        120.17        25.21 o
  -2   5   4        173.43        165.11        31.20 o
  -1   5   4        360.25        386.89        30.46 o
   0   5   4        259.67        233.53        20.94 o
   1   5   4        364.22        369.43        43.01 o
   2   5   4        157.29        128.71        22.74 o
   3   5   4        118.35         72.98        29.65 o
   4   5   4         31.35         30.64        34.73 o
   5   5   4         77.32        205.51       124.02 o
  -5   6   4         36.35         39.01        37.65 o
  -4   6   4          4.26         22.03        36.29 o
  -3   6   4        127.52         93.00        24.96 o
  -2   6   4        746.99        806.51        45.03 o
  -1   6   4       4319.26       4409.94       123.69 o
   0   6   4         58.11         59.46        15.92 o
   1   6   4       4179.79       4343.62       163.25 o
   2   6   4        729.50        715.98        53.34 o
   3   6   4        138.72        170.43        26.35 o
   4   6   4          4.05         -4.90        29.54 o
   5   6   4         39.17          6.92       123.21 o
  -5   7   4          8.45         81.38        36.61 o
  -4   7   4         36.65         66.40        33.21 o
  -3   7   4         17.47         17.48        25.57 o
  -2   7   4        255.96        234.27        22.31 o
  -1   7   4        567.17        584.84        38.67 o
   0   7   4       2408.81       2735.94        75.92 o
   1   7   4        516.43        462.79        50.40 o
   2   7   4        212.00        150.48        25.47 o
   3   7   4         12.69        -12.97        27.06 o
   4   7   4         35.52         10.54        30.62 o
   5   7   4          7.26        -34.29        34.29 o
  -5   8   4          7.62         11.69        33.68 o
  -4   8   4          7.88         17.89        31.69 o
  -3   8   4        666.42        762.43        48.85 o
  -2   8   4         89.49         97.49        20.42 o
  -1   8   4        458.15        465.01        44.92 o
   0   8   4       1264.86       1437.66        44.74 o
   1   8   4        508.21        551.11        52.07 o
   2   8   4         93.44         88.81        25.89 o
   3   8   4        674.01        742.30        51.92 o
   4   8   4          9.97         37.58        47.95 o
   5   8   4          6.53          2.90        57.98 o
  -5   9   4         61.98          5.77        41.39 o
  -4   9   4         53.28         55.73        36.68 o
  -3   9   4        312.89        362.08        34.19 o
  -2   9   4        693.30        691.57        35.35 o
  -1   9   4        924.84        978.21        45.18 o
   0   9   4         61.06         49.54        16.77 o
   1   9   4        926.48        977.54        68.08 o
   2   9   4        686.51        816.75        56.65 o
   3   9   4        277.16        317.18        83.84 o
   4   9   4         47.74         43.26        41.48 o
   5   9   4         67.72        105.73        29.66 o
  -4  10   4         22.22         20.67        40.79 o
  -3  10   4         98.26         75.85        26.26 o
  -2  10   4         80.43         99.49        19.46 o
  -1  10   4        227.20        253.61        33.39 o
   0  10   4       2273.99       2549.40        75.09 o
   1  10   4        210.47        169.10        33.74 o
   2  10   4         52.31         33.08        29.53 o
   3  10   4        116.88         87.04        33.98 o
   4  10   4         25.16         78.51        62.33 o
  -4  11   4        530.20        750.25        99.70 o
  -3  11   4        102.83        109.38        27.96 o
  -2  11   4        321.28        274.49        28.54 o
  -1  11   4       1702.88       1765.55        66.14 o
   0  11   4       1148.43       1203.42        65.46 o
   1  11   4       1663.24       1674.29        76.80 o
   2  11   4        356.71        325.43        36.18 o
   3  11   4        107.74         52.16        31.98 o
   4  11   4        541.24        723.50        76.95 o
  -4  12   4          8.36        -20.36        38.61 o
  -3  12   4        115.13         97.37        39.54 o
  -2  12   4        436.93        435.28        31.96 o
  -1  12   4        493.92        567.23        30.93 o
   0  12   4        513.54        430.71        30.44 o
   1  12   4        537.54        564.10        44.12 o
   2  12   4        434.18        395.25        42.36 o
   3  12   4        116.78         60.98        34.28 o
   4  12   4          8.58         25.97        43.85 o
  -4  13   4         16.60         16.82        32.56 o
  -3  13   4         67.97         96.64        33.21 o
  -2  13   4       1367.21       1409.95        60.02 o
  -1  13   4         17.70         21.74        18.79 o
   0  13   4       1087.22       1202.33        71.72 o
   1  13   4         19.42         -1.80        29.82 o
   2  13   4       1415.64       1521.29        75.08 o
   3  13   4         71.53         36.68        32.02 o
   4  13   4         22.61         60.18        45.26 o
  -4  14   4         57.20         66.02        29.97 o
  -3  14   4         22.25        -44.63        44.63 o
  -2  14   4          5.95          1.90        29.82 o
  -1  14   4        525.13        481.43        35.48 o
   0  14   4        110.30        130.86        31.24 o
   1  14   4        528.86        460.40        42.45 o
   2  14   4          3.79          7.38        31.58 o
   3  14   4         30.65         48.13        56.53 o
   4  14   4         61.36        -32.66        46.55 o
  -3  15   4        103.12         53.30        45.45 o
  -2  15   4         53.53         -3.39        29.50 o
  -1  15   4        178.58        126.66        30.23 o
   0  15   4          1.05        -25.05        25.05 o
   1  15   4        151.82        138.22        34.11 o
   2  15   4         75.71         96.65        83.00 o
   3  15   4        105.93         70.90        41.73 o
  -3  16   4         23.71         30.32        36.56 o
  -2  16   4         14.70        -93.20       135.13 o
  -1  16   4          1.74        -17.40        35.87 o
   0  16   4         41.64        101.64        76.39 o
   1  16   4          8.58          2.81        29.28 o
   2  16   4         13.07         19.71        68.77 o
   3  16   4         23.87         42.29        39.23 o
  -3  17   4         44.37        183.93       122.08 o
  -2  17   4         39.67         84.70        49.61 o
  -1  17   4         63.99         35.63        29.55 o
   0  17   4        140.65        120.02        32.35 o
   1  17   4         71.87         83.18        44.83 o
   2  17   4         40.62        -10.12        43.67 o
   3  17   4         47.72         75.56        71.19 o
  -2  18   4         82.46        -20.29        36.72 o
   0  18   4          1.12         15.48        34.49 o
   1  18   4        218.59        174.19        54.08 o
   2  18   4         79.00         26.65        38.14 o
  -1  19   4         16.26         60.24        37.37 o
   0  19   4        173.62        168.63        51.06 o
   1  19   4         18.22         38.85        25.54 o
   2  19   4         34.79         79.76        60.18 o
   0  20   4         15.47         52.18        33.50 o
   1  20   4        121.23        134.39        59.75 o
   1   0   5      13699.71      12959.16       340.61 o
   2   0   5        158.48        213.70        24.55 o
   3   0   5        216.89        181.87        30.24 o
   4   0   5         74.42         62.26        33.39 o
   5   0   5          0.10        -13.90        40.59 o
  -5   1   5         74.53         32.21        43.40 o
  -4   1   5         14.46         27.72        33.75 o
  -3   1   5         34.75         55.95        21.35 o
  -2   1   5       2233.70       2202.46        77.81 o
  -1   1   5       1660.86       1563.84        47.13 o
   0   1   5        310.10        361.38        26.29 o
   1   1   5       1897.66       1845.45        62.31 o
   2   1   5       2234.58       2253.81        89.86 o
   3   1   5         24.12         41.08        22.54 o
   4   1   5         11.69        -45.39        45.39 o
   5   1   5         80.54         24.48        52.18 o
  -5   2   5         32.70         35.64        48.58 o
  -4   2   5        212.56        240.61        47.21 o
  -3   2   5        453.30        435.26        34.24 o
  -2   2   5        215.94        161.91        34.56 o
  -1   2   5       1339.86       1393.80        47.79 o
   0   2   5       1376.75       1302.86        52.89 o
   1   2   5       1532.86       1574.66        58.95 o
   2   2   5        209.92        248.14        35.10 o
   3   2   5        506.17        552.23        38.44 o
   4   2   5        212.22        192.99        36.17 o
  -5   3   5         13.98        110.14        59.91 o
  -4   3   5        405.62        483.45        45.49 o
  -3   3   5       1079.50       1202.54       104.24 o
  -2   3   5         45.44         27.91        23.89 o
  -1   3   5         55.74         16.98        15.51 o
   0   3   5          2.18         -6.29        18.19 o
   1   3   5         99.47         68.91        22.12 o
   2   3   5         67.01         39.58        28.41 o
   3   3   5        997.53       1118.74        43.33 o
   4   3   5        396.17        353.56        44.26 o
  -5   4   5         27.63        104.70        40.91 o
  -4   4   5        120.49        102.56        35.30 o
  -3   4   5          5.91         62.82        26.57 o
  -2   4   5       1867.11       1918.17        67.32 o
  -1   4   5       4317.98       4360.53       122.62 o
   0   4   5        332.22        417.21        29.75 o
   1   4   5       4377.99       4419.44       139.90 o
   2   4   5       1953.90       1855.59        76.74 o
   3   4   5          8.38          2.48        19.83 o
   4   4   5        113.86         12.64        33.37 o
  -5   5   5         14.18         58.70        43.81 o
  -4   5   5        655.29        792.33        81.91 o
  -3   5   5        248.32        272.07        32.63 o
  -2   5   5       1554.97       1796.16        64.89 o
  -1   5   5       3397.64       3338.85        96.63 o
   0   5   5       2950.45       3035.00        88.06 o
   1   5   5       3324.21       3212.34       131.72 o
   2   5   5       1600.22       1675.88        86.81 o
   3   5   5        234.38        242.37        23.90 o
   4   5   5        657.24        952.51       106.89 o
  -5   6   5          6.99         23.43        36.24 o
  -4   6   5         68.95         44.44        86.06 o
  -3   6   5        134.31        139.15        25.56 o
  -2   6   5        491.60        480.40        51.76 o
  -1   6   5        780.18        724.97        46.49 o
   0   6   5       6786.58       6763.84       176.22 o
   1   6   5        766.46        781.12        83.37 o
   2   6   5        430.18        370.99        37.73 o
   3   6   5        110.90        139.59        32.01 o
   4   6   5         69.10         85.44        59.66 o
   5   6   5          9.52          0.32        63.78 o
  -5   7   5         25.24         17.77        33.82 o
  -4   7   5         32.65         87.83        32.61 o
  -3   7   5         98.80        105.19        25.74 o
  -2   7   5       1896.95       1858.88        58.22 o
  -1   7   5        230.90        255.35        27.49 o
   0   7   5        932.16        963.34        39.47 o
   1   7   5        223.48        200.27        35.24 o
   2   7   5       1897.65       1902.11        79.04 o
   3   7   5         89.26        101.65        33.89 o
   4   7   5         30.87         20.47        30.98 o
   5   7   5         23.32         67.32        56.37 o
  -5   8   5          5.18          7.90        32.28 o
  -4   8   5         83.67         57.86        35.11 o
  -3   8   5         29.34         88.04        27.15 o
  -2   8   5         13.21          8.14        19.88 o
  -1   8   5        222.82        218.26        26.92 o
   0   8   5       4422.88       4631.32       109.82 o
   1   8   5        286.35        352.36        45.51 o
   2   8   5         13.91         -7.66        28.97 o
   3   8   5         30.39         -7.13        28.24 o
   4   8   5         77.46         90.66        32.26 o
   5   8   5          4.35        -33.98        34.48 o
  -5   9   5          4.36        -15.01        28.92 o
  -4   9   5         65.73         56.21        43.11 o
  -3   9   5         47.91         33.74        27.64 o
  -2   9   5         62.70         47.37        20.01 o
  -1   9   5        971.83       1114.95        48.59 o
   0   9   5         35.18         22.06        16.15 o
   1   9   5       1008.29       1175.63        56.30 o
   2   9   5         67.26         20.73        27.86 o
   3   9   5         50.95         53.60        36.06 o
   4   9   5         71.15         13.05        44.09 o
   5   9   5          4.85         23.19        48.96 o
  -4  10   5         90.05        141.85        46.38 o
  -3  10   5        301.86        319.49        35.97 o
  -2  10   5       1216.29       1142.09        42.94 o
  -1  10   5        873.07        838.39        40.30 o
   0  10   5        613.95        603.53        32.60 o
   1  10   5        825.87        876.68        51.83 o
   2  10   5       1170.42       1324.09        64.47 o
   3  10   5        295.14        283.65        36.26 o
   4  10   5         81.50         55.28        45.58 o
  -4  11   5         62.85         67.71        41.18 o
  -3  11   5        120.48         75.22        25.23 o
  -2  11   5         73.93         64.83        19.72 o
  -1  11   5        607.62        623.25        35.87 o
   0  11   5        214.65        233.92        27.22 o
   1  11   5        622.93        595.27        57.75 o
   2  11   5         77.08         47.40        37.65 o
   3  11   5        103.62         73.89        32.15 o
   4  11   5         67.04         44.30        42.72 o
  -4  12   5         79.23         88.91        57.98 o
  -3  12   5        215.67        197.35        30.37 o
  -2  12   5       1322.40       1393.38        49.47 o
  -1  12   5        464.84        497.99        34.99 o
   0  12   5        457.73        452.37        44.10 o
   1  12   5        469.08        483.37        43.42 o
   2  12   5       1304.25       1419.77        70.52 o
   3  12   5        213.49        265.94        55.65 o
   4  12   5         82.46        -13.42        39.77 o
  -4  13   5         36.68         35.25        36.28 o
  -3  13   5         23.99         53.69        26.12 o
  -2  13   5         77.65         59.07        23.20 o
  -1  13   5        205.22        207.03        20.24 o
   0  13   5          8.62         20.08        24.59 o
   1  13   5        208.81        183.70        34.82 o
   2  13   5         77.50         54.74        43.84 o
   3  13   5         31.21         49.25        31.52 o
   4  13   5         45.33        -14.29        35.78 o
  -4  14   5          5.24          0.45        30.57 o
  -3  14   5        123.13        121.58        43.83 o
  -2  14   5        175.88        153.43        31.59 o
  -1  14   5        313.14        314.39        32.07 o
   0  14   5       1495.74       1282.23        67.93 o
   1  14   5        307.98        290.36        36.90 o
   2  14   5        138.95        154.14        34.72 o
   3  14   5        115.57         85.76        45.99 o
   4  14   5          5.51         27.47        32.78 o
  -3  15   5          2.20         23.34        42.39 o
  -2  15   5        129.05         53.28        40.37 o
  -1  15   5         72.18         73.30        27.01 o
   0  15   5         57.04         20.17        25.19 o
   1  15   5         65.50         46.03        33.55 o
   2  15   5        144.75        180.67        35.17 o
   3  15   5          2.54        -20.60        40.96 o
  -3  16   5          1.87          8.04        57.50 o
  -2  16   5        101.51        128.02        44.68 o
  -1  16   5          5.16        -18.29        26.88 o
   0  16   5        577.43        577.28        52.86 o
   1  16   5          7.42        -24.50        34.52 o
   2  16   5        103.35        146.30        50.99 o
   3  16   5          1.76         29.15        56.05 o
  -2  17   5         61.42         30.68        52.34 o
  -1  17   5        206.30        159.43        50.73 o
   0  17   5        174.37        191.25        52.06 o
   1  17   5        209.08        250.51        99.82 o
   2  17   5         55.03         46.48        41.72 o
   3  17   5         57.10          1.26        32.07 o
  -2  18   5         53.08         68.61        33.18 o
   0  18   5         38.87          7.45        34.56 o
   1  18   5         98.19        128.12        40.94 o
   2  18   5         51.98         31.17        26.87 o
  -1  19   5          0.90         40.27        34.15 o
   0  19   5          2.62         14.27        27.97 o
   1  19   5          1.43         -2.86        25.40 o
   2  19   5          7.90         29.53        20.83 o
   0  20   5         17.32         78.92        33.82 o
   1  20   5          2.92         33.34        24.52 o
   0   0   6       4177.93       4190.17       147.76 o
   1   0   6       3614.11       3395.91       124.37 o
   2   0   6        891.28        860.75        40.53 o
   3   0   6         16.15        -14.71        24.81 o
   4   0   6        233.84        215.99        34.69 o
   5   0   6         33.59         73.51        49.61 o
  -5   1   6          8.46          9.64        37.41 o
  -4   1   6         23.08          6.06        30.37 o
  -3   1   6        136.95        121.55        25.54 o
  -2   1   6        122.87        136.59        14.77 o
  -1   1   6       1540.56       1416.42        51.71 o
   0   1   6         31.20         27.21        17.20 o
   1   1   6       1861.18       1758.96        60.26 o
   2   1   6        130.16        126.85        21.38 o
   3   1   6        113.15        153.50        23.25 o
   4   1   6         27.37        125.85        94.66 o
   5   1   6          9.22         57.98        81.50 o
  -5   2   6         62.18        203.81        48.00 o
  -4   2   6        242.85        220.54        37.53 o
  -3   2   6        432.61        421.35        31.76 o
  -2   2   6        625.91        617.14        44.92 o
  -1   2   6       8435.67       8585.60       258.41 o
   0   2   6       1001.86        965.71        38.45 o
   1   2   6       8815.76       8828.24       259.83 o
   2   2   6        556.53        520.56        40.64 o
   3   2   6        428.11        408.21        27.71 o
   4   2   6        226.35        173.20        36.60 o
  -5   3   6         23.91         54.22        39.24 o
  -4   3   6        110.55        140.74        31.68 o
  -3   3   6        223.02        207.49        28.55 o
  -2   3   6        705.28        781.66        53.38 o
  -1   3   6       1269.87       1308.69        50.18 o
   0   3   6        536.90        523.13        39.72 o
   1   3   6       1384.37       1408.87        59.41 o
   2   3   6        702.17        710.10        52.43 o
   3   3   6        246.57        221.90        26.29 o
   4   3   6        113.45         56.45        43.33 o
  -5   4   6         27.18         16.19        44.45 o
  -4   4   6          5.26          8.00        50.21 o
  -3   4   6        291.15        372.80        34.60 o
  -2   4   6       1560.97       1747.70        65.33 o
  -1   4   6       2001.14       2088.01        68.31 o
   0   4   6       1020.92        946.96        42.59 o
   1   4   6       2066.28       2100.74        78.56 o
   2   4   6       1724.21       1763.42        74.30 o
   3   4   6        330.04        312.37        25.26 o
   4   4   6          6.80         26.30        42.10 o
  -5   5   6         17.23         -0.81        36.39 o
  -4   5   6         32.40        -33.23        53.31 o
  -3   5   6        268.63        299.76        34.89 o
  -2   5   6        206.50        214.26        26.39 o
  -1   5   6        648.87        681.63        39.35 o
   0   5   6       1071.57       1170.83        45.59 o
   1   5   6        581.94        614.61        51.83 o
   2   5   6        195.40        148.13        28.22 o
   3   5   6        295.80        369.08        28.64 o
   4   5   6         40.99         58.82        30.72 o
  -5   6   6          9.62         21.78        34.20 o
  -4   6   6        301.42        382.55        49.56 o
  -3   6   6        123.29         95.32        35.07 o
  -2   6   6        127.84        145.96        21.43 o
  -1   6   6        414.44        362.17        33.09 o
   0   6   6          7.60         -4.01        15.54 o
   1   6   6        479.79        352.92        35.79 o
   2   6   6        100.69         98.73        22.21 o
   3   6   6        126.40         78.34        30.21 o
   4   6   6        318.36        315.66        58.88 o
  -5   7   6         13.49         25.37        33.76 o
  -4   7   6         15.82        122.63        48.05 o
  -3   7   6        189.12        231.38        31.53 o
  -2   7   6        115.48        129.12        24.21 o
  -1   7   6       2568.84       2595.64        81.73 o
   0   7   6         12.35         22.99        16.87 o
   1   7   6       2272.31       2371.92       109.77 o
   2   7   6        149.78        135.26        28.00 o
   3   7   6        194.42        134.72        29.68 o
   4   7   6         11.97        -20.58        31.77 o
  -5   8   6         19.15         23.14        30.28 o
  -4   8   6         12.53        -32.18        32.18 o
  -3   8   6        151.95        144.73        27.04 o
  -2   8   6         40.60         79.36        20.62 o
  -1   8   6       1422.78       1421.78        58.23 o
   0   8   6        209.32        223.42        22.41 o
   1   8   6       1528.06       1571.66        82.44 o
   2   8   6         36.34         48.15        28.12 o
   3   8   6        153.78        164.81        32.32 o
   4   8   6         12.84         68.13        39.22 o
   5   8   6         15.54        -49.28        62.49 o
  -5   9   6          2.82         14.82        27.95 o
  -4   9   6         74.68        120.22        45.07 o
  -3   9   6        290.68        297.32        35.23 o
  -2   9   6        709.49        833.15        39.04 o
  -1   9   6         43.14         74.82        19.53 o
   0   9   6         82.53        104.90        16.75 o
   1   9   6         69.60        108.92        27.12 o
   2   9   6        717.65        679.65        49.47 o
   3   9   6        287.01        348.71        71.02 o
   4   9   6         74.13         54.61        61.20 o
  -4  10   6         92.47         62.24        40.57 o
  -3  10   6        371.00        395.57        31.64 o
  -2  10   6         39.51         47.37        21.46 o
  -1  10   6         54.72         78.24        20.30 o
   0  10   6          2.93         -4.78        14.66 o
   1  10   6         65.66         42.92        27.67 o
   2  10   6         49.23         44.39        30.21 o
   3  10   6        356.96        332.07        37.56 o
   4  10   6         89.11         37.51        65.55 o
  -4  11   6        111.21        129.08        74.73 o
  -3  11   6        211.90        116.39        43.16 o
  -2  11   6         34.39         51.06        23.14 o
  -1  11   6       1367.14       1500.13        47.58 o
   0  11   6        308.29        304.29        27.77 o
   1  11   6       1400.14       1548.65        69.42 o
   2  11   6         37.89        102.29        32.88 o
   3  11   6        199.22        170.08        33.97 o
   4  11   6        103.12         84.33        47.03 o
  -4  12   6         68.31         49.30        71.35 o
  -3  12   6        164.57        150.87        39.11 o
  -2  12   6        160.06        170.24        24.12 o
  -1  12   6         38.01         18.85        16.32 o
   0  12   6         83.54         87.89        22.79 o
   1  12   6         28.01         -3.32        32.78 o
   2  12   6        155.10        166.53        35.53 o
   3  12   6        185.73        207.93        35.11 o
   4  12   6         64.02         20.83        38.52 o
  -4  13   6         69.81         53.29        41.07 o
  -3  13   6        184.30        197.84        52.21 o
  -2  13   6        124.36         84.46        24.69 o
  -1  13   6        410.04        443.50        27.81 o
   0  13   6        123.16        106.35        37.22 o
   1  13   6        389.17        367.14        39.42 o
   2  13   6        107.49        119.26        34.95 o
   3  13   6        163.28        171.65        49.45 o
   4  13   6         71.10         84.46        35.74 o
  -4  14   6          6.64         20.64        27.79 o
  -3  14   6         49.99        102.45       105.17 o
  -2  14   6        137.29         91.13        27.12 o
  -1  14   6        256.62        270.46        27.76 o
   0  14   6        577.96        519.38        47.82 o
   1  14   6        252.47        226.16        57.60 o
   2  14   6        153.27         82.87        37.81 o
   3  14   6         43.61         98.46        69.90 o
   4  14   6          7.69         18.39        16.83 o
  -3  15   6         13.17         13.20        37.74 o
  -2  15   6         56.14         74.26        39.40 o
  -1  15   6        124.18        158.10        43.16 o
   0  15   6        436.09        451.54        36.55 o
   1  15   6        152.62        131.58        35.27 o
   2  15   6         47.12         58.57        31.79 o
   3  15   6         11.63         13.61        39.66 o
  -3  16   6          4.63        -19.99        68.77 o
  -2  16   6         75.77         57.17        55.73 o
  -1  16   6         81.39        167.68        61.61 o
   0  16   6          1.39         -6.94        25.65 o
   1  16   6         63.89        110.39        36.20 o
   2  16   6         81.99         57.82        45.77 o
   3  16   6          3.41        -28.88        35.94 o
  -3  17   6          1.63        -26.13        26.13 o
  -2  17   6         20.35        -11.67        33.30 o
  -1  17   6         92.30         39.05        41.63 o
   0  17   6         17.85         51.87        31.10 o
   1  17   6         88.12        112.26        34.39 o
   2  17   6         30.79         54.48        48.45 o
   3  17   6          2.21         33.58        21.43 o
  -1  18   6         56.44        105.13        33.48 o
   0  18   6        214.52        219.52        79.56 o
   1  18   6         57.76         54.32        38.85 o
   2  18   6        122.14        157.64        43.53 o
   0  19   6          1.24         -8.09        28.24 o
   1  19   6        103.77        139.02        27.56 o
   2  19   6          5.60         17.92        17.99 o
   0  20   6        118.61         74.41        35.11 o
   1  20   6         33.74         58.76        41.55 o
   1   0   7         79.58         68.77        15.19 o
   2   0   7        153.27        141.73        19.09 o
   3   0   7        323.98        381.93        31.05 o
   4   0   7         24.92          5.95        31.36 o
   5   0   7         81.99         26.03        37.62 o
  -5   1   7         48.98         82.81        39.61 o
  -4   1   7        721.41        897.80        76.58 o
  -3   1   7          1.38         19.64        25.38 o
  -2   1   7       3702.86       3875.52        99.64 o
  -1   1   7        181.15        157.52        15.70 o
   0   1   7       9828.79       8942.29       215.94 o
   1   1   7        172.10        142.49        21.91 o
   2   1   7       3483.98       3686.15       124.00 o
   3   1   7          5.00        -19.86        19.86 o
   4   1   7        723.33        815.64        96.99 o
   5   1   7         45.73         38.52        36.51 o
  -5   2   7         28.99         36.30        37.18 o
  -4   2   7        812.70        988.48        81.10 o
  -3   2   7        279.40        234.89        35.40 o
  -2   2   7        643.90        553.37        46.08 o
  -1   2   7       2966.34       3041.21        88.84 o
   0   2   7       1280.96       1224.24        45.21 o
   1   2   7       2958.61       2975.48       100.47 o
   2   2   7        662.27        650.54        45.92 o
   3   2   7        254.86        270.10        30.36 o
   4   2   7        812.96        808.54        80.17 o
  -5   3   7          8.58         32.60        41.23 o
  -4   3   7        116.18         84.10        29.48 o
  -3   3   7        171.37        212.42        32.36 o
  -2   3   7         40.90         26.68        27.70 o
  -1   3   7       7210.26       7094.71       198.02 o
   0   3   7         25.97          5.09        14.33 o
   1   3   7       7308.29       7452.39       220.57 o
   2   3   7         42.42         35.52        23.16 o
   3   3   7        167.23        137.37        21.44 o
   4   3   7        114.58         87.36        42.49 o
  -5   4   7         14.75         20.08        37.51 o
  -4   4   7        115.96         94.52        31.65 o
  -3   4   7        529.76        603.68        70.86 o
  -2   4   7       1941.74       2033.54        83.33 o
  -1   4   7       4293.88       4607.68       151.01 o
   0   4   7       6043.73       6053.53       184.87 o
   1   4   7       4624.35       4844.49       152.86 o
   2   4   7       1955.64       1969.65        81.44 o
   3   4   7        506.29        480.28        32.10 o
   4   4   7        106.26        107.08        50.13 o
  -5   5   7         23.05        -31.91        33.77 o
  -4   5   7         16.87        -52.30        56.62 o
  -3   5   7        246.89        249.00        32.91 o
  -2   5   7        584.34        702.27        38.06 o
  -1   5   7        344.74        333.17        33.91 o
   0   5   7         12.74        -10.89        30.87 o
   1   5   7        490.34        573.19        60.75 o
   2   5   7        648.99        695.50        41.77 o
   3   5   7        250.11        213.34        24.23 o
   4   5   7         13.15         31.65        36.81 o
  -5   6   7         50.02         -7.02        34.39 o
  -4   6   7         71.99        120.56        43.29 o
  -3   6   7        769.77        885.40        72.13 o
  -2   6   7        805.13        810.68        39.02 o
  -1   6   7        707.56        655.61        41.48 o
   0   6   7       3363.56       3471.61       102.58 o
   1   6   7        680.60        675.66        49.60 o
   2   6   7        883.48        984.78        47.84 o
   3   6   7        765.93        786.11        42.44 o
   4   6   7         72.20         73.34        64.28 o
  -5   7   7         51.17        -11.59        32.32 o
  -4   7   7         72.39         46.85        39.89 o
  -3   7   7        196.49        178.77        45.67 o
  -2   7   7        310.38        308.12        28.05 o
  -1   7   7        222.65        206.55        24.69 o
   0   7   7       1323.90       1375.89        47.57 o
   1   7   7        187.03        166.85        35.36 o
   2   7   7        287.24        297.93        41.97 o
   3   7   7        175.51        164.77        29.02 o
   4   7   7         70.66         74.18        37.20 o
  -5   8   7          9.73        164.60        67.65 o
  -4   8   7        226.83        232.99        56.37 o
  -3   8   7        326.35        364.31        34.95 o
  -2   8   7        160.19        144.26        23.34 o
  -1   8   7        981.67       1076.48        50.42 o
   0   8   7         13.03         23.09        17.50 o
   1   8   7        935.92       1027.60        53.52 o
   2   8   7        145.77        140.62        30.02 o
   3   8   7        272.75        212.44        34.41 o
   4   8   7        206.25        177.76        47.25 o
  -4   9   7         35.68        -15.33        50.16 o
  -3   9   7        106.40        143.05        46.84 o
  -2   9   7        809.52        764.41        38.04 o
  -1   9   7       1081.21       1105.31        51.59 o
   0   9   7        150.23        153.61        18.01 o
   1   9   7       1071.96       1120.08        57.57 o
   2   9   7        730.71        760.73        52.11 o
   3   9   7        107.23         96.47        32.41 o
   4   9   7         33.47          5.32        41.27 o
  -4  10   7        214.46        356.94       114.19 o
  -3  10   7         11.99         64.44        39.98 o
  -2  10   7       1093.17       1193.47        60.85 o
  -1  10   7        664.30        727.83        34.49 o
   0  10   7        307.94        328.07        22.87 o
   1  10   7        705.36        739.90        50.80 o
   2  10   7       1129.03       1188.54        63.38 o
   3  10   7         14.37          6.36        37.62 o
   4  10   7        216.06        165.13        46.29 o
  -4  11   7         32.24        -26.03        39.14 o
  -3  11   7        173.77        148.59        30.30 o
  -2  11   7        160.39        204.28        22.22 o
  -1  11   7       1209.16       1272.77        39.93 o
   0  11   7       2386.33       2568.44        78.86 o
   1  11   7       1211.32       1237.38        64.25 o
   2  11   7        147.78        111.78        34.00 o
   3  11   7        182.10        229.87        40.65 o
   4  11   7         30.87         72.48        47.35 o
  -4  12   7         39.04         58.37        35.45 o
  -3  12   7        179.80        132.64        31.28 o
  -2  12   7        551.38        499.55        34.68 o
  -1  12   7        638.94        663.57        32.46 o
   0  12   7        410.69        443.03        36.45 o
   1  12   7        656.99        686.18        51.13 o
   2  12   7        575.48        600.57        58.35 o
   3  12   7        176.89        135.71        36.45 o
   4  12   7         36.21         33.58        62.81 o
  -4  13   7         22.36          7.57        32.21 o
  -3  13   7         20.09         58.60        42.52 o
  -2  13   7         55.63        110.94        25.75 o
  -1  13   7       1216.43       1330.53        58.87 o
   0  13   7        706.43        890.47        53.46 o
   1  13   7       1325.65       1477.83        70.25 o
   2  13   7         66.01         58.29        34.25 o
   3  13   7         20.24         -8.43        68.45 o
   4  13   7         20.56         24.51        27.55 o
  -4  14   7        172.25        211.75        44.54 o
  -3  14   7         74.51        104.00        43.82 o
  -2  14   7         90.69         83.21        23.91 o
  -1  14   7        286.87        303.73        40.12 o
   0  14   7        401.96        371.57        33.32 o
   1  14   7        306.73        347.75        58.48 o
   2  14   7         97.20         90.12        33.02 o
   3  14   7         78.33        163.53        46.96 o
   4  14   7        174.29        184.53        33.66 o
  -3  15   7         38.73         78.74        37.18 o
  -2  15   7         52.91         73.20        31.38 o
  -1  15   7        110.96        144.00        53.10 o
   0  15   7        449.06        460.77        38.76 o
   1  15   7         95.99         32.37        39.66 o
   2  15   7         58.16         85.24        41.84 o
   3  15   7         33.22         94.98        51.70 o
  -3  16   7         15.71        -38.77        55.73 o
  -2  16   7        127.32         69.57        37.84 o
  -1  16   7         93.72         72.61        44.51 o
   0  16   7         58.72         91.48        28.39 o
   1  16   7         96.18         96.53        30.63 o
   2  16   7        123.97        144.90        45.74 o
   3  16   7         24.88          4.09        23.21 o
  -2  17   7         43.88         20.62        52.18 o
  -1  17   7        175.84        148.54        48.00 o
   0  17   7         35.40        109.77        35.03 o
   1  17   7        156.75        130.20        34.68 o
   2  17   7         53.73         54.54        30.43 o
   3  17   7         70.83         62.89        19.90 o
  -1  18   7         88.50         67.86        34.13 o
   0  18   7          8.20         18.38        31.16 o
   1  18   7         85.18         87.82        36.30 o
   2  18   7         62.85         49.55        27.50 o
   0  19   7        180.51        167.51        37.85 o
   1  19   7        130.99        185.28        68.27 o
   0  20   7        109.46        106.04        51.22 o
   1  20   7          8.18         28.72        19.98 o
   0   0   8       1400.62       1409.43        63.75 o
   1   0   8          2.74          6.88        15.47 o
   2   0   8        887.31        937.67        39.40 o
   3   0   8        317.89        424.47        57.77 o
   4   0   8         99.67         66.99        32.93 o
   5   0   8          1.85         49.63        35.45 o
  -5   1   8          0.61          2.20        37.55 o
  -4   1   8          0.90          4.90        36.87 o
  -3   1   8         97.94        181.42        29.13 o
  -2   1   8        153.64        134.64        15.05 o
  -1   1   8        946.30        853.43        37.88 o
   0   1   8       4286.28       4184.81       106.10 o
   1   1   8        972.65        922.53        39.57 o
   2   1   8         96.01         90.71        20.51 o
   3   1   8         69.79         73.64        23.03 o
   4   1   8          2.74         -8.20        35.61 o
   5   1   8          1.07          8.41        41.07 o
  -5   2   8         89.24         78.09        38.55 o
  -4   2   8         89.60        146.73        32.28 o
  -3   2   8       1289.50       1449.66        75.61 o
  -2   2   8       1709.50       1838.94        71.36 o
  -1   2   8       4140.32       4201.72       127.61 o
   0   2   8       2268.45       2125.57        60.07 o
   1   2   8       3844.70       3843.86       129.08 o
   2   2   8       1647.80       1731.60        71.76 o
   3   2   8       1343.87       1555.88        52.30 o
   4   2   8         96.24         96.59        33.33 o
  -5   3   8          4.11         33.76        35.41 o
  -4   3   8         49.67        -10.10        30.08 o
  -3   3   8        153.17        174.39        29.10 o
  -2   3   8       1153.67       1237.95        71.60 o
  -1   3   8        215.78        215.13        19.16 o
   0   3   8          7.97         15.08        16.93 o
   1   3   8        161.76        105.52        25.96 o
   2   3   8       1216.67       1287.26        58.15 o
   3   3   8        151.20        157.02        22.28 o
   4   3   8         51.45        -17.66        32.50 o
  -5   4   8         26.23          8.58        43.65 o
  -4   4   8         19.27         76.85        34.39 o
  -3   4   8        264.55        267.58        34.83 o
  -2   4   8        233.74        296.57        54.12 o
  -1   4   8       1668.32       1611.21        70.30 o
   0   4   8        684.96        630.92        36.77 o
   1   4   8       1637.96       1552.18        71.09 o
   2   4   8        198.32        184.89        23.84 o
   3   4   8        256.78        279.75        25.43 o
   4   4   8         20.63         75.20        33.58 o
  -5   5   8         22.39        183.43       141.25 o
  -4   5   8         91.50         71.54        45.09 o
  -3   5   8        128.81        146.21        28.95 o
  -2   5   8        196.82        138.75        23.31 o
  -1   5   8        997.27       1083.00        59.31 o
   0   5   8       5187.62       5395.04       196.77 o
   1   5   8        942.07        952.16        63.93 o
   2   5   8        193.72        202.63        26.85 o
   3   5   8        143.58        163.84        24.23 o
   4   5   8         85.00         62.74        30.89 o
  -5   6   8          2.88         -3.30        33.73 o
  -4   6   8        175.75        197.47        42.96 o
  -3   6   8        217.90        240.56        64.16 o
  -2   6   8        409.76        448.20        33.40 o
  -1   6   8        763.50        723.03        55.44 o
   0   6   8        492.67        513.04        42.33 o
   1   6   8        854.82        855.06        54.30 o
   2   6   8        386.77        486.78        46.46 o
   3   6   8        191.01        190.85        27.80 o
   4   6   8        191.92        287.91        60.12 o
  -5   7   8         16.78         11.44        32.06 o
  -4   7   8         40.79          7.84        45.43 o
  -3   7   8          1.88         -8.32        27.37 o
  -2   7   8       1418.60       1512.47        62.49 o
  -1   7   8        114.10         75.62        23.57 o
   0   7   8          6.25        -28.73        32.09 o
   1   7   8         98.22         94.84        37.17 o
   2   7   8       1399.37       1441.34        56.74 o
   3   7   8          0.07         52.84        27.76 o
   4   7   8         46.92         45.65        84.24 o
  -5   8   8          3.71         -4.73        29.91 o
  -4   8   8         56.05         51.90        46.08 o
  -3   8   8        117.13         90.53        31.55 o
  -2   8   8         56.69         42.01        24.17 o
  -1   8   8        460.67        436.74        31.97 o
   0   8   8        128.50         95.03        24.76 o
   1   8   8        425.86        458.42        34.91 o
   2   8   8         50.63         31.44        26.51 o
   3   8   8        114.86         84.49        30.97 o
   4   8   8         39.97         54.27        85.85 o
  -4   9   8         88.90         70.26        39.55 o
  -3   9   8        193.07        264.37        52.10 o
  -2   9   8        420.96        470.90        57.52 o
  -1   9   8        656.26        648.50        34.97 o
   0   9   8       2360.87       2450.61        75.83 o
   1   9   8        708.65        764.49        48.71 o
   2   9   8        404.76        430.65        40.08 o
   3   9   8        153.21        167.65        36.99 o
   4   9   8         81.77         35.43        52.34 o
  -4  10   8         12.14          2.73        51.54 o
  -3  10   8        206.86        186.17        49.05 o
  -2  10   8        153.67        177.37        32.12 o
  -1  10   8        659.47        683.95        36.76 o
   0  10   8       1016.26       1135.77        56.77 o
   1  10   8        659.99        698.79        47.28 o
   2  10   8        126.94        141.02        33.32 o
   3  10   8        224.14        236.50        35.81 o
   4  10   8          8.24         12.96        28.46 o
  -4  11   8         13.40        -44.25        44.43 o
  -3  11   8        164.01         88.80        28.16 o
  -2  11   8        266.06        259.12        31.63 o
  -1  11   8        225.28        242.03        24.37 o
   0  11   8        256.34        256.89        34.38 o
   1  11   8        236.90        244.10        46.31 o
   2  11   8        290.64        257.00        37.36 o
   3  11   8        156.79        126.61        32.46 o
   4  11   8         16.34         57.68        25.61 o
  -4  12   8         32.81         18.18        37.04 o
  -3  12   8         66.40         56.00        31.82 o
  -2  12   8         30.48         70.27        28.82 o
  -1  12   8       1070.01       1096.35        38.13 o
   0  12   8          3.41         50.27        27.73 o
   1  12   8       1176.09       1338.91        65.46 o
   2  12   8         33.45         12.90        39.82 o
   3  12   8         61.41         11.19        29.06 o
   4  12   8         36.14         23.38        25.52 o
  -4  13   8         83.24         58.08        63.62 o
  -3  13   8        140.70        178.14        46.32 o
  -2  13   8         56.23         84.90        42.82 o
  -1  13   8        222.35        260.13        27.58 o
   0  13   8        771.90        866.74        50.13 o
   1  13   8        202.43        130.08        35.93 o
   2  13   8         59.73         69.19        32.78 o
   3  13   8        151.78        168.50        70.87 o
   4  13   8         80.04         56.19        17.36 o
  -3  14   8        186.54        133.01        50.92 o
  -2  14   8         36.31         19.94        24.59 o
  -1  14   8        283.91        319.18        31.56 o
   0  14   8        193.27        171.98        30.21 o
   1  14   8        327.71        399.75        40.32 o
   2  14   8         25.64         -3.49        40.45 o
   3  14   8        190.34        209.63        53.31 o
  -3  15   8         28.28         83.12        49.77 o
  -2  15   8        182.54        144.19        71.42 o
  -1  15   8        164.06        154.71        31.82 o
   0  15   8          0.60        -15.56        32.29 o
   1  15   8        166.60        164.60        28.27 o
   2  15   8        185.30        193.80        50.68 o
   3  15   8         22.58         27.27        24.79 o
  -3  16   8          9.39         32.49        30.76 o
  -2  16   8         18.24         -7.66        29.86 o
  -1  16   8         84.78         66.08        37.02 o
   0  16   8         11.95         19.51        25.43 o
   1  16   8         70.94         74.15        35.71 o
   2  16   8         18.72         41.97        30.53 o
   3  16   8         11.81         25.67        19.43 o
  -1  17   8         64.92        105.73        93.90 o
   0  17   8          8.74         42.52        31.94 o
   1  17   8         61.80         48.62        32.01 o
   2  17   8         92.28        104.19        29.00 o
  -1  18   8        204.88        227.22        41.23 o
   0  18   8          1.44          8.35        28.53 o
   1  18   8        205.75        144.51        32.37 o
   2  18   8         76.71         40.11        23.73 o
   0  19   8         90.56         98.49        31.27 o
   1  19   8         74.15         72.80        52.51 o
   0  20   8          0.50         31.17        38.33 o
   1   0   9        712.85        685.23        35.88 o
   2   0   9        150.27        129.15        17.55 o
   3   0   9         15.57          8.29        25.68 o
   4   0   9         62.24         53.62        33.23 o
   5   0   9         23.99        -13.25        37.69 o
  -5   1   9         42.24         20.98        35.50 o
  -4   1   9        193.47        174.16        36.39 o
  -3   1   9        638.96        649.79        51.78 o
  -2   1   9       2746.38       2840.33        75.29 o
  -1   1   9         58.43         77.83        15.63 o
   0   1   9        378.15        323.10        22.55 o
   1   1   9         84.60         67.06        29.20 o
   2   1   9       2798.11       2849.55        70.25 o
   3   1   9        640.26        622.99        38.03 o
   4   1   9        200.38        126.79        38.17 o
   5   1   9         46.48         91.23        41.52 o
  -5   2   9         11.73         36.57        46.71 o
  -4   2   9         19.87         48.10        38.36 o
  -3   2   9        943.06       1131.68        67.49 o
  -2   2   9        514.91        581.19        42.95 o
  -1   2   9        569.76        553.06        37.22 o
   0   2   9       1038.90       1088.77        39.72 o
   1   2   9        668.04        625.91        43.36 o
   2   2   9        464.44        510.88        30.12 o
   3   2   9        931.81       1063.18        49.55 o
   4   2   9         19.19         65.87        39.60 o
  -5   3   9         83.99         28.30        36.71 o
  -4   3   9        446.69        525.88        51.84 o
  -3   3   9         55.90        104.96        30.44 o
  -2   3   9        543.91        556.45        37.07 o
  -1   3   9        140.76        141.95        26.18 o
   0   3   9       1014.19        976.69        40.73 o
   1   3   9        115.73        131.53        31.39 o
   2   3   9        595.62        567.18        33.78 o
   3   3   9         56.06         71.10        30.00 o
   4   3   9        475.14        551.97        48.93 o
  -5   4   9         31.60         95.61       106.94 o
  -4   4   9         61.19         79.75        39.74 o
  -3   4   9         62.47         83.11        30.25 o
  -2   4   9        472.64        460.08        37.95 o
  -1   4   9       2852.60       2865.00       119.54 o
   0   4   9         23.95         35.50        18.55 o
   1   4   9       2962.36       2947.29       117.93 o
   2   4   9        399.93        393.16        30.57 o
   3   4   9         72.10         69.96        21.88 o
   4   4   9         63.23         67.90        34.08 o
  -5   5   9         11.92        -17.34        44.78 o
  -4   5   9        223.15        249.67        51.96 o
  -3   5   9         90.59         59.74        29.19 o
  -2   5   9        622.34        650.24        44.16 o
  -1   5   9        408.82        439.16        58.77 o
   0   5   9        343.99        340.32        28.23 o
   1   5   9        425.34        451.41        68.44 o
   2   5   9        652.42        660.28        38.45 o
   3   5   9         91.98         85.35        23.19 o
   4   5   9        205.63        213.55        68.56 o
  -5   6   9         65.78          7.70        29.78 o
  -4   6   9         25.02        -20.39        34.05 o
  -3   6   9        439.15        458.34        79.62 o
  -2   6   9        296.57        306.48        29.95 o
  -1   6   9        580.77        640.76        61.05 o
   0   6   9       7784.03       8246.49       249.62 o
   1   6   9        577.24        665.52        51.72 o
   2   6   9        267.09        245.98        24.72 o
   3   6   9        465.60        448.79        35.31 o
   4   6   9         23.48         43.88        29.37 o
  -5   7   9         37.86         23.13        28.95 o
  -4   7   9          5.85        -13.21        40.78 o
  -3   7   9        203.74        266.94        43.68 o
  -2   7   9         64.32         39.37        24.91 o
  -1   7   9        374.28        371.07        32.12 o
   0   7   9         84.85         81.71        36.95 o
   1   7   9        380.75        479.85        38.62 o
   2   7   9         60.32         59.68        29.61 o
   3   7   9        213.24        167.62        28.23 o
   4   7   9          8.87        -37.06        37.06 o
  -4   8   9          0.56        -30.89        68.13 o
  -3   8   9        123.84        102.58        33.15 o
  -2   8   9        372.42        410.39        33.92 o
  -1   8   9        315.71        383.72        33.38 o
   0   8   9       1171.17       1149.63        56.18 o
   1   8   9        342.59        326.95        30.04 o
   2   8   9        361.22        414.97        51.04 o
   3   8   9        144.54        116.95        31.72 o
   4   8   9          0.07        -38.20        38.20 o
  -4   9   9        204.14        242.27        63.86 o
  -3   9   9         69.16         50.41        31.63 o
  -2   9   9        222.00        241.05        31.06 o
  -1   9   9        735.87        703.93        35.89 o
   0   9   9        227.49        205.87        26.00 o
   1   9   9        739.93        781.25        67.91 o
   2   9   9        272.18        229.65        34.70 o
   3   9   9         70.48         79.74        30.62 o
   4   9   9        198.24        170.04        65.07 o
  -4  10   9         55.23         24.85        34.36 o
  -3  10   9         54.26         90.80        32.10 o
  -2  10   9          1.14        -24.37        24.37 o
  -1  10   9        938.37        921.06        40.45 o
   0  10   9         88.30         98.90        21.08 o
   1  10   9        903.74       1002.92        58.70 o
   2  10   9          4.51        -17.90        30.73 o
   3  10   9         63.15         44.69        31.47 o
   4  10   9         60.26         23.42        22.90 o
  -4  11   9         37.12         44.05        40.90 o
  -3  11   9         13.60         -5.06        24.53 o
  -2  11   9          3.57         13.63        30.66 o
  -1  11   9        552.18        600.65        33.84 o
   0  11   9        809.76        851.46        41.66 o
   1  11   9        548.44        644.89        63.36 o
   2  11   9          1.37         17.30        39.55 o
   3  11   9          7.17        -28.49        33.13 o
   4  11   9         40.24         64.69        23.19 o
  -4  12   9         21.36         41.23        32.32 o
  -3  12   9         62.20         24.24        36.89 o
  -2  12   9         46.85         15.09        20.58 o
  -1  12   9         83.32         99.77        20.56 o
   0  12   9          0.40         -9.14        26.05 o
   1  12   9         93.89         59.61        33.30 o
   2  12   9         45.73         84.98        33.51 o
   3  12   9         56.35         96.47        46.21 o
   4  12   9         22.60        -18.06        18.06 o
  -4  13   9         10.69         10.27        30.47 o
  -3  13   9         54.95         56.97        35.66 o
  -2  13   9          2.41        -20.54        20.54 o
  -1  13   9       1067.29       1201.36        80.22 o
   0  13   9          3.22         17.46        26.40 o
   1  13   9       1024.32       1163.88        70.23 o
   2  13   9          3.96         51.79        33.01 o
   3  13   9         60.90         75.58        42.73 o
   4  13   9         10.62         85.42        28.29 o
  -3  14   9         17.91         26.73        36.12 o
  -2  14   9         96.78         91.86        28.46 o
  -1  14   9         93.25        116.68        35.45 o
   0  14   9       1297.16       1498.89        87.03 o
   1  14   9         91.35        108.21        29.22 o
   2  14   9        104.33        160.21        34.92 o
   3  14   9         18.97         30.88        28.42 o
  -3  15   9         61.62          9.18        34.15 o
  -2  15   9        180.63        139.75        34.64 o
  -1  15   9         18.40        -16.01        41.94 o
   0  15   9          4.84         56.19        46.73 o
   1  15   9         12.96         17.91        30.24 o
   2  15   9        180.98        170.04        43.72 o
   3  15   9         64.02         18.05        31.28 o
  -3  16   9         62.49         59.02        29.15 o
  -2  16   9          2.60        -79.40        79.40 o
  -1  16   9         15.69        -32.11        32.11 o
   0  16   9        492.77        756.90       145.98 o
   1  16   9         22.74         12.70        42.41 o
   2  16   9          1.00          0.68        28.20 o
   3  16   9         65.22         56.07        18.55 o
  -1  17   9         69.69        117.46        46.86 o
   0  17   9        324.58        423.54        45.39 o
   1  17   9         74.16        109.01        33.17 o
   2  17   9         55.30         34.95        24.65 o
  -1  18   9         59.85         51.95        38.82 o
   0  18   9         81.19         73.62        30.41 o
   1  18   9         52.90         51.84        29.76 o
   2  18   9         33.65         27.70        29.91 o
   0  19   9         17.47         11.74        28.47 o
   1  19   9         50.28         52.90        22.70 o
   0   0  10      11820.05      11424.72       391.10 o
   1   0  10        377.74        331.85        23.54 o
   2   0  10       1562.97       1564.49        44.69 o
   3   0  10        171.62        132.33        38.98 o
   4   0  10         29.14         -8.48        28.46 o
   5   0  10          0.22        -24.14        31.93 o
  -5   1  10          9.12         -0.43        33.18 o
  -4   1  10         64.03         75.28        30.63 o
  -3   1  10         38.61         56.89        36.70 o
  -2   1  10       2621.26       2704.19        72.91 o
  -1   1  10       2610.30       2548.55        70.03 o
   0   1  10       1437.79       1484.06        49.09 o
   1   1  10       2575.76       2506.55        78.23 o
   2   1  10       2719.43       2777.22        68.66 o
   3   1  10         38.92         32.70        27.87 o
   4   1  10         50.90         73.75        31.98 o
   5   1  10         10.43        -16.43        43.16 o
  -5   2  10         11.65         12.51        33.41 o
  -4   2  10        206.50        211.13        53.32 o
  -3   2  10         80.85         39.97        29.87 o
  -2   2  10       1936.21       2032.65       101.92 o
  -1   2  10       1601.15       1603.84        63.28 o
   0   2  10        884.55        730.91        42.33 o
   1   2  10       1510.17       1554.68        57.33 o
   2   2  10       2051.57       2224.68        60.60 o
   3   2  10         85.14         76.36        23.37 o
   4   2  10        207.95        253.30        35.94 o
   5   2  10         12.02        -46.06        46.06 o
  -5   3  10          5.82         56.18        34.97 o
  -4   3  10        140.96        140.66        35.17 o
  -3   3  10        122.42        104.82        29.54 o
  -2   3  10        287.00        362.35        35.04 o
  -1   3  10       1527.21       1637.02        65.15 o
   0   3  10       1502.96       1389.88        46.86 o
   1   3  10       1570.08       1652.25        59.60 o
   2   3  10        270.89        331.30        40.01 o
   3   3  10        119.86        123.38        21.10 o
   4   3  10        161.51        152.72        36.38 o
  -5   4  10          7.39          7.94        57.34 o
  -4   4  10        190.64        288.34        63.17 o
  -3   4  10        129.38        141.72        32.60 o
  -2   4  10        126.92         88.36        34.08 o
  -1   4  10       1946.13       2035.27        76.32 o
   0   4  10       2373.98       2713.51        74.89 o
   1   4  10       2079.47       2150.16        81.80 o
   2   4  10        103.50        114.31        20.45 o
   3   4  10         98.30        104.85        22.46 o
   4   4  10        195.16        176.38        39.94 o
  -5   5  10         22.49         49.75        28.82 o
  -4   5  10         40.74         58.64        34.30 o
  -3   5  10        428.73        482.75        79.09 o
  -2   5  10        307.97        359.65        30.25 o
  -1   5  10        133.53        116.91        35.74 o
   0   5  10        164.50        187.26        22.03 o
   1   5  10        115.45         79.31        27.45 o
   2   5  10        275.55        232.44        23.84 o
   3   5  10        454.48        389.81        29.42 o
   4   5  10         37.73         17.07        52.01 o
  -5   6  10          4.72          0.48        27.62 o
  -4   6  10         88.27        105.19        34.93 o
  -3   6  10        158.23        153.44        37.42 o
  -2   6  10        955.87        964.76        60.00 o
  -1   6  10       1095.56       1150.83        59.64 o
   0   6  10         27.35         44.99        28.59 o
   1   6  10        947.83       1024.91        44.96 o
   2   6  10        909.34        987.99        46.75 o
   3   6  10        149.60        145.87        27.29 o
   4   6  10         83.75        128.49        39.44 o
  -4   7  10         96.63         27.54        73.38 o
  -3   7  10         43.65         -0.64        34.79 o
  -2   7  10        365.52        355.13        31.48 o
  -1   7  10       1028.34        997.08        58.96 o
   0   7  10       1059.89       1132.64        44.27 o
   1   7  10        954.98        943.46        47.58 o
   2   7  10        340.32        313.40        28.42 o
   3   7  10         42.46         31.52        30.52 o
   4   7  10         85.28         43.49        67.97 o
  -4   8  10         56.15         47.59        35.89 o
  -3   8  10        342.36        310.23        64.46 o
  -2   8  10        202.49        284.86        31.14 o
  -1   8  10        135.92        101.06        25.92 o
   0   8  10        491.21        469.85        40.19 o
   1   8  10        144.60        130.82        26.98 o
   2   8  10        204.50        199.62        33.91 o
   3   8  10        331.18        274.45        39.17 o
   4   8  10         52.47         75.17        38.73 o
  -4   9  10         17.65         -6.05        35.17 o
  -3   9  10        361.61        313.09        49.70 o
  -2   9  10        442.27        482.46        37.99 o
  -1   9  10        335.81        375.85        30.66 o
   0   9  10        402.21        390.91        31.61 o
   1   9  10        355.90        367.28        36.80 o
   2   9  10        420.79        495.07        44.16 o
   3   9  10        360.70        308.72        35.64 o
   4   9  10         16.20          0.53        36.52 o
  -4  10  10         27.99         43.09        38.10 o
  -3  10  10        187.79        108.22        48.57 o
  -2  10  10        257.09        250.29        38.82 o
  -1  10  10         46.09         12.08        21.99 o
   0  10  10        465.40        515.46        49.38 o
   1  10  10         50.44         65.49        34.45 o
   2  10  10        238.29        203.60        36.30 o
   3  10  10        174.36        146.05        33.26 o
   4  10  10         27.84         41.92        60.08 o
  -4  11  10        222.28        266.58        87.30 o
  -3  11  10        150.69         83.00        29.42 o
  -2  11  10          1.74         -8.12        22.68 o
  -1  11  10        110.56        127.73        27.83 o
   0  11  10         24.98         52.61        25.89 o
   1  11  10        123.64         78.08        33.52 o
   2  11  10          1.64         10.68        32.55 o
   3  11  10        150.53         92.24        41.75 o
   4  11  10        232.21        187.31        37.60 o
  -4  12  10         17.24        -19.04        26.77 o
  -3  12  10         83.49         36.34        33.02 o
  -2  12  10        340.89        330.79        27.84 o
  -1  12  10        372.95        426.36        32.36 o
   0  12  10         34.21         53.08        26.39 o
   1  12  10        370.46        371.99        34.97 o
   2  12  10        300.05        288.99        37.36 o
   3  12  10         73.99         69.18        31.38 o
   4  12  10         17.72         10.06        28.19 o
  -3  13  10        122.27         95.33        36.23 o
  -2  13  10         34.24         50.28        24.92 o
  -1  13  10        134.13        186.60        26.68 o
   0  13  10        201.16        154.77        30.80 o
   1  13  10        135.99         99.57        27.89 o
   2  13  10         32.08          9.02        31.29 o
   3  13  10        125.12         63.79        31.42 o
  -3  14  10         41.28         36.64        45.61 o
  -2  14  10          9.51         -5.60        31.74 o
  -1  14  10        448.05        511.80        43.57 o
   0  14  10        512.09        647.75        43.93 o
   1  14  10        394.95        442.96        39.40 o
   2  14  10         11.56        -31.22        31.22 o
   3  14  10         37.92         16.75        26.66 o
  -3  15  10         19.20         13.31        32.56 o
  -2  15  10         18.85         -4.28        34.82 o
  -1  15  10        480.73        429.97        48.62 o
   0  15  10         20.08          8.31        28.10 o
   1  15  10        493.77        516.17        60.07 o
   2  15  10         12.88         56.50        31.25 o
   3  15  10         21.77         42.38        20.27 o
  -2  16  10         68.31         13.80        39.39 o
  -1  16  10         21.73         12.92        40.17 o
   0  16  10          0.76         -9.86        33.75 o
   1  16  10         35.35         80.59        34.87 o
   2  16  10         66.79        122.61        37.90 o
   3  16  10         16.53         42.33        17.32 o
  -2  17  10         27.97         49.93        44.45 o
  -1  17  10         36.21         18.65        39.53 o
   0  17  10         16.30         -2.35        31.48 o
   1  17  10         30.81         37.71        49.89 o
   2  17  10         28.69         41.87        34.77 o
  -1  18  10         42.22        100.02        71.51 o
   0  18  10         22.63         32.52        65.90 o
   1  18  10         36.78         18.59        24.10 o
   2  18  10         21.82          9.79        22.90 o
   0  19  10          9.44         10.96        55.57 o
   1  19  10         24.33         64.96        31.23 o
   1   0  11       2331.50       2226.19        65.74 o
   2   0  11        545.74        519.61        30.11 o
   3   0  11       1476.08       1628.07        73.94 o
   4   0  11         43.10          2.86        29.65 o
   5   0  11        131.29         72.48        52.83 o
  -5   1  11         33.60         25.18        47.84 o
  -4   1  11        345.85        313.60        38.92 o
  -3   1  11        186.79        179.28        32.07 o
  -2   1  11        942.35        955.15        40.07 o
  -1   1  11       1076.94       1051.28        39.56 o
   0   1  11          2.13         -0.65        17.89 o
   1   1  11        988.43        990.24        45.28 o
   2   1  11        972.65       1066.03        43.52 o
   3   1  11        197.08        168.60        33.64 o
   4   1  11        345.45        337.82        36.32 o
   5   1  11         32.30         85.68        42.52 o
  -5   2  11         62.05        124.99        79.40 o
  -4   2  11          1.55        -15.48        28.43 o
  -3   2  11        672.58        771.21        65.10 o
  -2   2  11        339.08        310.37        36.16 o
  -1   2  11         58.97         29.75        19.03 o
   0   2  11       2220.86       2201.33        64.82 o
   1   2  11         61.13         46.93        19.39 o
   2   2  11        277.48        262.52        26.25 o
   3   2  11        642.67        761.72        44.60 o
   4   2  11          3.45          2.36        34.51 o
  -5   3  11          7.47         -1.03        46.87 o
  -4   3  11         60.05         58.76        31.57 o
  -3   3  11        457.82        486.84        47.54 o
  -2   3  11         82.31        101.39        27.04 o
  -1   3  11        396.73        410.08        54.31 o
   0   3  11       2965.98       3035.08        83.48 o
   1   3  11        349.71        276.05        29.19 o
   2   3  11         90.09         72.03        16.50 o
   3   3  11        473.47        503.57        51.46 o
   4   3  11         58.70         58.60        31.77 o
  -5   4  11         15.92         46.84        31.05 o
  -4   4  11        113.40         46.89        37.11 o
  -3   4  11        261.86        302.66        36.47 o
  -2   4  11        598.38        648.38        45.53 o
  -1   4  11         51.62         24.94        26.19 o
   0   4  11       1285.64       1231.18        49.12 o
   1   4  11         53.02         53.95        18.70 o
   2   4  11        724.56        782.96        42.69 o
   3   4  11        283.87        229.88        23.20 o
   4   4  11        114.82        154.57        42.36 o
  -5   5  11         21.77         36.54        25.94 o
  -4   5  11         59.51         14.14        35.34 o
  -3   5  11        267.91        273.74        38.39 o
  -2   5  11         28.00         68.97        25.89 o
  -1   5  11        527.15        461.92        43.35 o
   0   5  11        329.73        304.26        43.33 o
   1   5  11        588.07        605.98        33.09 o
   2   5  11         28.67         15.76        17.47 o
   3   5  11        288.28        297.37        29.86 o
   4   5  11         64.72         30.07        73.77 o
  -4   6  11         11.35         45.95        40.95 o
  -3   6  11        115.11        118.24        38.89 o
  -2   6  11        298.06        319.55        31.95 o
  -1   6  11        213.38        198.81        30.26 o
   0   6  11          5.68         22.33        16.53 o
   1   6  11        205.57        183.37        19.67 o
   2   6  11        283.26        282.21        26.05 o
   3   6  11        116.47         80.02        21.75 o
   4   6  11         11.76         17.07        80.85 o
  -4   7  11        155.87        161.59        34.44 o
  -3   7  11        196.30        128.88        34.65 o
  -2   7  11       1083.58       1062.30        55.23 o
  -1   7  11        165.20        205.50        42.62 o
   0   7  11        121.44        111.66        19.98 o
   1   7  11        160.45        133.89        23.30 o
   2   7  11       1021.29       1010.91        51.82 o
   3   7  11        173.96        138.20        23.36 o
   4   7  11        152.68        142.70        76.34 o
  -4   8  11         70.18        115.59        35.10 o
  -3   8  11        118.47        154.60        40.58 o
  -2   8  11        121.88        117.00        29.80 o
  -1   8  11        235.41        220.78        29.42 o
   0   8  11       1198.74       1233.66        59.43 o
   1   8  11        229.89        248.60        24.83 o
   2   8  11        116.99        107.28        28.46 o
   3   8  11        105.68         79.68        25.19 o
   4   8  11         70.24         19.86       114.03 o
  -4   9  11         68.80         77.07        50.64 o
  -3   9  11         70.43         58.47        34.46 o
  -2   9  11         62.35         68.54        32.73 o
  -1   9  11        505.50        506.43        35.80 o
   0   9  11        219.18        194.41        27.45 o
   1   9  11        425.36        412.36        35.07 o
   2   9  11         46.97         98.83        31.75 o
   3   9  11         70.08         26.55        24.79 o
   4   9  11         66.66         81.47        47.19 o
  -4  10  11          1.95         -5.12        31.43 o
  -3  10  11        279.95        221.34        41.30 o
  -2  10  11        826.60        950.85        62.73 o
  -1  10  11        536.23        535.79        44.64 o
   0  10  11        350.57        435.91        36.05 o
   1  10  11        502.32        518.88        40.46 o
   2  10  11        831.85        934.86        76.56 o
   3  10  11        280.67        270.08        31.32 o
   4  10  11          3.81        -22.70        33.34 o
  -4  11  11          9.97         -4.58        31.36 o
  -3  11  11        138.01         84.77        48.45 o
  -2  11  11         97.41        111.64        26.21 o
  -1  11  11        183.07        177.59        31.67 o
   0  11  11       1845.30       1995.35        72.33 o
   1  11  11        202.02        221.33        30.60 o
   2  11  11         82.16         69.28        28.71 o
   3  11  11        163.66        142.88        33.88 o
   4  11  11         11.75          1.44        51.54 o
  -4  12  11        110.42        172.25        43.97 o
  -3  12  11        159.10        160.64        35.20 o
  -2  12  11        294.39        286.57        25.11 o
  -1  12  11         59.63         55.81        28.13 o
   0  12  11       1108.39       1191.77        58.24 o
   1  12  11         64.24         75.28        28.75 o
   2  12  11        312.50        251.28        29.89 o
   3  12  11        172.92        121.72        31.24 o
   4  12  11        118.39        103.69        27.69 o
  -3  13  11         50.38         35.74        33.15 o
  -2  13  11        119.95        166.25        31.13 o
  -1  13  11         68.76         57.51        25.27 o
   0  13  11         46.70         55.51        29.29 o
   1  13  11         59.35         43.59        26.98 o
   2  13  11        138.97        150.41        28.85 o
   3  13  11         56.33         48.31        28.16 o
  -3  14  11         70.50         24.78        27.75 o
  -2  14  11         39.87         30.60        33.19 o
  -1  14  11        431.30        550.59        43.34 o
   0  14  11        168.77        133.24        30.38 o
   1  14  11        458.59        489.88        41.37 o
   2  14  11         42.80         18.93        31.09 o
   3  14  11         80.88         41.76        25.13 o
  -3  15  11         68.76         67.35        38.01 o
  -2  15  11        167.16        155.36        50.23 o
  -1  15  11         99.26        170.96        38.15 o
   0  15  11        163.26        205.43        32.19 o
   1  15  11        114.86        153.88        38.03 o
   2  15  11        190.06        139.20        31.67 o
   3  15  11         71.76         54.94        32.99 o
  -2  16  11         30.15         41.54        48.09 o
  -1  16  11         91.76         63.73        34.97 o
   0  16  11         49.96         67.29        34.52 o
   1  16  11         94.56        132.45        45.19 o
   2  16  11         25.67         11.95        26.12 o
  -2  17  11          0.39         58.95        70.54 o
  -1  17  11         32.91         37.37        40.94 o
   0  17  11         34.63         58.97        30.88 o
   1  17  11         39.34         71.89        29.81 o
   2  17  11          0.59         13.47        35.52 o
  -1  18  11         50.80         35.87        37.68 o
   0  18  11          3.99         -2.20        26.98 o
   1  18  11         56.62         47.22        24.83 o
   0  19  11          1.12          4.81        23.89 o
   0   0  12        514.59        526.55        47.23 o
   1   0  12        123.96        110.49        18.31 o
   2   0  12       1867.43       1906.71        59.27 o
   3   0  12        378.43        388.90        36.66 o
   4   0  12         67.59         68.61        37.56 o
   5   0  12         15.63          3.54        40.59 o
  -5   1  12          0.33         41.88        43.49 o
  -4   1  12        107.92         76.87        39.21 o
  -3   1  12       1142.83       1246.88        63.13 o
  -2   1  12        294.13        361.03        41.25 o
  -1   1  12       1280.46       1234.96        41.06 o
   0   1  12          1.26         12.62        18.05 o
   1   1  12       1114.18       1143.98        43.15 o
   2   1  12        244.20        245.78        24.45 o
   3   1  12       1230.80       1267.92        66.60 o
   4   1  12        101.60         41.39        32.24 o
   5   1  12          0.16          9.34        38.33 o
  -5   2  12        103.41         57.89        30.53 o
  -4   2  12         66.66         17.37        61.72 o
  -3   2  12        160.48        203.32        32.65 o
  -2   2  12        231.09        270.13        31.20 o
  -1   2  12        267.44        289.28        42.20 o
   0   2  12        106.40         91.93        19.02 o
   1   2  12        288.00        230.60        20.78 o
   2   2  12        223.33        261.29        21.20 o
   3   2  12        196.30        187.63        34.50 o
   4   2  12         55.05         47.48        38.81 o
  -5   3  12         11.96         17.79        28.75 o
  -4   3  12         20.70         -3.01        37.30 o
  -3   3  12         67.41        -12.15        29.92 o
  -2   3  12        274.43        319.61        31.58 o
  -1   3  12        150.93        161.46        21.39 o
   0   3  12        518.43        534.06        33.18 o
   1   3  12        172.17        185.05        20.69 o
   2   3  12        314.07        303.13        23.53 o
   3   3  12         70.85         53.02        24.79 o
   4   3  12         17.75         45.53        38.68 o
  -4   4  12        126.20        106.20        37.48 o
  -3   4  12         60.03         52.64        34.06 o
  -2   4  12        469.47        441.24        37.73 o
  -1   4  12       1718.64       1809.39        72.74 o
   0   4  12       2994.45       2985.25        82.62 o
   1   4  12       1727.95       1862.77        54.42 o
   2   4  12        507.83        471.52        26.60 o
   3   4  12         70.23         56.59        25.17 o
   4   4  12        127.85        121.53        50.53 o
  -4   5  12         45.21         -8.64        33.83 o
  -3   5  12         15.45          3.41        30.12 o
  -2   5  12        120.78        164.80        28.85 o
  -1   5  12        352.77        376.62        49.87 o
   0   5  12       2090.18       1940.12        56.56 o
   1   5  12        330.22        344.78        24.62 o
   2   5  12        128.50         83.64        18.40 o
   3   5  12         22.52         51.24        25.65 o
   4   5  12         54.58        108.88        66.04 o
  -4   6  12         85.43        105.66        35.61 o
  -3   6  12         69.67         55.36        33.11 o
  -2   6  12        412.46        417.21        43.03 o
  -1   6  12        511.91        525.25        43.84 o
   0   6  12        825.70        857.53        42.36 o
   1   6  12        495.02        546.63        28.78 o
   2   6  12        393.16        374.60        39.10 o
   3   6  12         74.50        142.96        30.22 o
   4   6  12         74.70         85.36        63.14 o
  -4   7  12         83.90         72.83        34.02 o
  -3   7  12        292.39        339.70        40.56 o
  -2   7  12        979.56       1105.76        58.42 o
  -1   7  12        715.24        718.62        45.39 o
   0   7  12       1647.75       1849.41        78.55 o
   1   7  12        731.63        750.34        35.79 o
   2   7  12        948.36        970.40        45.23 o
   3   7  12        269.23        219.37        21.72 o
   4   7  12         82.65         45.10        60.24 o
  -4   8  12         14.16         25.49        32.60 o
  -3   8  12        374.74        474.40        82.63 o
  -2   8  12        363.89        386.61        39.14 o
  -1   8  12         20.92          2.20        38.49 o
   0   8  12        335.67        390.91        48.85 o
   1   8  12         16.87         -5.76        17.96 o
   2   8  12        332.87        320.34        34.05 o
   3   8  12        352.95        380.21        37.40 o
   4   8  12         12.82         12.24        54.44 o
  -4   9  12         46.61         50.50        32.12 o
  -3   9  12        143.02        122.30        36.88 o
  -2   9  12        174.18        149.50        44.45 o
  -1   9  12        143.45        123.73        31.28 o
   0   9  12          2.09         30.11        23.81 o
   1   9  12        124.37         94.15        21.99 o
   2   9  12        184.35        148.84        31.37 o
   3   9  12        141.88        109.21        21.93 o
   4   9  12         39.07         52.51        53.15 o
  -4  10  12         10.94        -21.02        51.61 o
  -3  10  12          6.28          2.47        34.49 o
  -2  10  12         82.33         44.97        28.67 o
  -1  10  12          3.84          9.38        33.83 o
   0  10  12        357.26        354.53        41.37 o
   1  10  12          1.07         14.76        21.17 o
   2  10  12         76.60         82.33        28.16 o
   3  10  12          5.87         22.37        27.55 o
   4  10  12          9.87         44.41        45.10 o
  -4  11  12          0.48         65.44        91.81 o
  -3  11  12         57.29         87.34        27.05 o
  -2  11  12        118.05        118.41        30.03 o
  -1  11  12        374.89        359.01        39.11 o
   0  11  12        628.53        683.66        44.76 o
   1  11  12        311.36        266.56        35.75 o
   2  11  12        136.41         89.29        32.09 o
   3  11  12         53.51         38.55        28.18 o
   4  11  12          0.14          7.09        47.03 o
  -3  12  12         18.22        -31.12        31.12 o
  -2  12  12         12.28         12.87        21.66 o
  -1  12  12        230.85        280.42        41.74 o
   0  12  12        202.28        191.54        29.73 o
   1  12  12        219.79        190.06        29.49 o
   2  12  12          8.97         11.25        34.75 o
   3  12  12         25.07          1.19        26.65 o
  -3  13  12          3.31         20.02        29.98 o
  -2  13  12         38.23         19.32        27.17 o
  -1  13  12        167.07        209.35        37.33 o
   0  13  12        437.65        518.58        43.40 o
   1  13  12        132.13        154.30        31.67 o
   2  13  12         39.95         70.81        33.93 o
   3  13  12          2.33          6.97        24.29 o
  -3  14  12         68.39         70.94        27.32 o
  -2  14  12        109.26         66.26        31.77 o
  -1  14  12        166.25        177.53        37.01 o
   0  14  12         62.37         68.51        30.26 o
   1  14  12        153.86        132.94        29.41 o
   2  14  12        105.23         95.79        31.71 o
   3  14  12         62.60         24.68        33.21 o
  -2  15  12         80.73        121.27        43.81 o
  -1  15  12         16.24         41.39        34.36 o
   0  15  12        843.22        943.75        65.94 o
   1  15  12         10.20         11.24        30.55 o
   2  15  12         70.32         65.69        30.22 o
   3  15  12         19.13         42.80        17.40 o
  -2  16  12         27.29        -11.56        39.46 o
  -1  16  12         38.62         78.27        41.29 o
   0  16  12        112.40        106.95        35.61 o
   1  16  12         34.74         31.17        30.30 o
   2  16  12         23.71         -5.63        24.17 o
  -2  17  12         46.43         17.72        49.61 o
  -1  17  12         30.11         60.91        71.83 o
   0  17  12         70.75         92.51        31.26 o
   1  17  12         29.31         42.85        26.86 o
   2  17  12         52.73         66.50        21.34 o
  -1  18  12          0.64        -19.35        46.71 o
   0  18  12         26.39         26.04        24.87 o
   1  18  12          0.57         21.35        23.61 o
   1   0  13        335.39        342.42        22.16 o
   2   0  13          0.03          8.03        17.44 o
   3   0  13        342.19        301.81        35.87 o
   4   0  13         15.86         40.11        39.11 o
  -4   1  13         95.56         58.34        38.35 o
  -3   1  13        319.94        313.22        34.88 o
  -2   1  13        522.05        541.79        41.43 o
  -1   1  13        441.17        428.43        26.58 o
   0   1  13        315.86        320.52        24.17 o
   1   1  13        442.35        520.30        29.21 o
   2   1  13        492.01        522.48        40.97 o
   3   1  13        259.42        178.09        36.96 o
   4   1  13        102.74         61.18        42.59 o
  -4   2  13         57.89         46.76        58.53 o
  -3   2  13        295.41        347.75        36.10 o
  -2   2  13        388.43        423.50        34.33 o
  -1   2  13        221.65        235.65        21.71 o
   0   2  13        508.29        515.57        30.70 o
   1   2  13        291.09        293.31        23.35 o
   2   2  13        431.30        509.42        31.36 o
   3   2  13        333.36        302.45        37.50 o
   4   2  13         58.48         82.65        41.16 o
  -4   3  13          2.88        -28.33        32.77 o
  -3   3  13        401.64        462.83        40.70 o
  -2   3  13        122.70        109.29        28.86 o
  -1   3  13       1385.14       1491.54        50.20 o
   0   3  13        668.50        649.19        36.49 o
   1   3  13       1479.79       1637.96        48.04 o
   2   3  13        145.54        133.70        19.15 o
   3   3  13        396.09        445.90        36.42 o
   4   3  13          1.34        -13.26        46.33 o
  -4   4  13         43.62         37.90        34.97 o
  -3   4  13         68.93         46.65        31.17 o
  -2   4  13        358.63        375.03        35.51 o
  -1   4  13        330.33        470.55        70.73 o
   0   4  13        183.05        171.47        18.63 o
   1   4  13        412.01        433.98        24.71 o
   2   4  13        336.56        338.93        27.91 o
   3   4  13         66.54         43.63        29.95 o
   4   4  13         42.62         38.92        45.48 o
  -4   5  13         20.24        -36.30        36.30 o
  -3   5  13         99.64         78.32        31.52 o
  -2   5  13        151.29        174.28        37.60 o
  -1   5  13       1800.29       1759.90        60.99 o
   0   5  13        573.74        565.00        36.24 o
   1   5  13       1611.26       1567.06        44.72 o
   2   5  13        163.55        121.87        18.59 o
   3   5  13         94.13         44.76        27.99 o
   4   5  13         21.28        -14.50       103.08 o
  -4   6  13         50.65         30.67        34.41 o
  -3   6  13         78.22         74.16        35.04 o
  -2   6  13         60.99         75.95        29.81 o
  -1   6  13        203.90        197.51        29.12 o
   0   6  13        295.83        293.64        27.15 o
   1   6  13        216.43        203.62        19.43 o
   2   6  13         86.57         97.55        20.26 o
   3   6  13         77.28         67.83        26.88 o
  -4   7  13          0.48         -1.97        32.88 o
  -3   7  13         66.98         57.53        31.39 o
  -2   7  13         53.67         63.26        29.88 o
  -1   7  13        675.56        693.65        56.78 o
   0   7  13          3.55         16.05        18.62 o
   1   7  13        701.37        752.83        35.46 o
   2   7  13         54.20         47.92        19.22 o
   3   7  13         54.37         47.36        20.81 o
   4   7  13          2.41         64.42        60.88 o
  -4   8  13         42.52         33.92        28.25 o
  -3   8  13        345.89        345.97        55.85 o
  -2   8  13        242.17        260.87        36.80 o
  -1   8  13        514.20        520.25        42.97 o
   0   8  13        985.58       1023.16        70.39 o
   1   8  13        529.93        598.15        40.86 o
   2   8  13        255.63        239.58        31.91 o
   3   8  13        363.26        317.97        37.38 o
   4   8  13         45.52         50.57        95.03 o
  -4   9  13         10.84        -26.48        26.48 o
  -3   9  13        358.48        372.57        45.19 o
  -2   9  13         66.03         41.96        29.01 o
  -1   9  13        104.48        168.22        38.88 o
   0   9  13         47.22         50.50        25.57 o
   1   9  13        118.51        130.54        26.92 o
   2   9  13         85.35         81.21        22.58 o
   3   9  13        347.43        281.05        34.87 o
   4   9  13         10.04        -34.15        48.32 o
  -4  10  13          8.49        -23.86        23.86 o
  -3  10  13         32.70         51.80        32.58 o
  -2  10  13        195.96        193.22        31.28 o
  -1  10  13        101.83         86.64        33.14 o
   0  10  13         41.96         22.61        25.88 o
   1  10  13        127.54        151.51        28.89 o
   2  10  13        205.45        129.71        23.86 o
   3  10  13         39.11         13.21        28.30 o
   4  10  13          8.94         25.45        43.49 o
  -4  11  13         20.19        -17.39        29.31 o
  -3  11  13         25.83         59.54        25.38 o
  -2  11  13         60.95         70.72        26.63 o
  -1  11  13         24.55         35.15        29.60 o
   0  11  13        229.17        221.88        33.04 o
   1  11  13         18.18         24.52        27.59 o
   2  11  13         59.01         59.67        25.86 o
   3  11  13         29.91         19.25        27.49 o
  -3  12  13         18.92         -7.66        26.61 o
  -2  12  13         49.81         37.52        29.49 o
  -1  12  13        219.61        279.89        30.07 o
   0  12  13        990.55       1073.53        55.74 o
   1  12  13        265.86        281.46        32.41 o
   2  12  13         38.80         29.21        25.57 o
   3  12  13         17.68         -6.25        25.89 o
  -3  13  13         13.40         18.56        29.20 o
  -2  13  13         10.71          3.96        32.71 o
  -1  13  13        278.32        213.50        40.22 o
   0  13  13        348.68        341.12        33.40 o
   1  13  13        243.42        226.02        45.32 o
   2  13  13         16.33         17.12        29.83 o
   3  13  13         15.67         55.11        46.17 o
  -3  14  13         42.86         -9.13        32.81 o
  -2  14  13         14.87          0.18        32.76 o
  -1  14  13         68.98         89.58        38.20 o
   0  14  13        888.23       1137.64        56.67 o
   1  14  13         64.71         75.93        35.17 o
   2  14  13         11.88         27.02        29.32 o
   3  14  13         39.19         12.33        17.92 o
  -2  15  13         23.85         63.69        42.41 o
  -1  15  13         44.91         11.01        34.13 o
   0  15  13        103.70        141.64        37.12 o
   1  15  13         48.63         27.85        30.55 o
   2  15  13         17.67         24.48        25.38 o
  -2  16  13         60.11         35.92        35.26 o
  -1  16  13        141.46        112.58        34.58 o
   0  16  13        170.42        160.56        37.67 o
   1  16  13        150.19        113.83        38.14 o
   2  16  13         65.29         20.10        22.02 o
  -1  17  13         57.19         66.04        37.57 o
   0  17  13         55.51         90.96        30.45 o
   1  17  13         63.38         55.23        26.22 o
   0  18  13          4.10        -15.97        27.30 o
   0   0  14       2626.25       2535.05        91.88 o
   1   0  14        682.92        636.57        30.87 o
   2   0  14        475.94        572.39        69.54 o
   3   0  14        766.96        879.39        64.01 o
   4   0  14          0.26         10.32        35.77 o
  -4   1  14         39.39        -30.28        35.26 o
  -3   1  14        650.85        779.45        61.15 o
  -2   1  14        657.52        742.61        63.38 o
  -1   1  14        176.37        203.27        23.35 o
   0   1  14         97.82         73.26        16.77 o
   1   1  14        183.25        159.68        17.68 o
   2   1  14        684.91        667.63        44.07 o
   3   1  14        638.79        571.83        44.66 o
   4   1  14         35.67        102.94        37.23 o
  -4   2  14        212.10        256.28        41.03 o
  -3   2  14        657.07        626.71        46.59 o
  -2   2  14        222.04        221.98        32.53 o
  -1   2  14       1277.10       1348.78        47.39 o
   0   2  14        645.57        597.06        38.02 o
   1   2  14       1249.60       1274.26        38.31 o
   2   2  14        232.03        203.99        20.86 o
   3   2  14        634.91        643.45        48.63 o
   4   2  14        218.28        204.24        53.93 o
  -4   3  14        143.96         77.70        37.17 o
  -3   3  14        791.77        891.26        55.26 o
  -2   3  14        103.10        111.12        27.68 o
  -1   3  14        798.13        764.02        47.85 o
   0   3  14        824.95        802.56        34.51 o
   1   3  14        771.75        714.10        32.48 o
   2   3  14         93.60        102.43        20.26 o
   3   3  14        856.67        932.88        56.47 o
   4   3  14        150.82        206.03        62.65 o
  -4   4  14         20.30         -1.22        35.00 o
  -3   4  14        273.24        335.66        62.02 o
  -2   4  14        262.79        334.00        33.29 o
  -1   4  14        265.91        322.06        28.97 o
   0   4  14          6.22          3.50        16.71 o
   1   4  14        225.84        246.88        18.49 o
   2   4  14        256.77        274.50        26.12 o
   3   4  14        274.74        260.35        35.31 o
   4   4  14         16.02         30.92        81.82 o
  -4   5  14         12.21          3.77        31.88 o
  -3   5  14        263.75        233.31        43.12 o
  -2   5  14        701.81        733.68        47.67 o
  -1   5  14        472.78        500.10        36.91 o
   0   5  14       1437.83       1348.48        52.85 o
   1   5  14        460.49        482.50        24.64 o
   2   5  14        680.74        663.82        33.98 o
   3   5  14        232.84        232.38        33.26 o
  -4   6  14         17.72         42.79        33.81 o
  -3   6  14        166.83        155.73        33.43 o
  -2   6  14         55.32         31.65        30.56 o
  -1   6  14       1025.69        967.50        50.73 o
   0   6  14       1139.41       1145.28        49.81 o
   1   6  14        883.99        968.86        35.88 o
   2   6  14         54.64         59.83        18.77 o
   3   6  14        163.08         25.16        41.46 o
  -4   7  14         52.96         28.18        25.79 o
  -3   7  14        160.24        185.15        32.67 o
  -2   7  14        265.00        303.37        40.97 o
  -1   7  14        215.76        194.75        28.95 o
   0   7  14       1307.08       1391.82        65.78 o
   1   7  14        214.39        190.66        26.87 o
   2   7  14        229.06        202.48        23.94 o
   3   7  14        183.10        101.25        26.96 o
  -4   8  14         43.86         -2.63        25.79 o
  -3   8  14         94.13        139.28        42.66 o
  -2   8  14        268.87        286.97        34.90 o
  -1   8  14        469.38        565.00        65.83 o
   0   8  14        235.34        202.71        31.16 o
   1   8  14        492.93        581.65        43.42 o
   2   8  14        277.19        285.83        25.83 o
   3   8  14         80.33         86.74        31.56 o
  -4   9  14         42.23         53.74        39.14 o
  -3   9  14          0.10          7.42        33.70 o
  -2   9  14        759.93        745.22        43.82 o
  -1   9  14        447.57        533.50        56.06 o
   0   9  14        518.17        588.50        51.67 o
   1   9  14        456.33        473.77        34.91 o
   2   9  14        744.10        763.91        40.38 o
   3   9  14          1.61         35.42        27.80 o
   4   9  14         43.56         71.51        63.46 o
  -4  10  14         51.22         34.64        23.18 o
  -3  10  14         21.33         12.69        31.23 o
  -2  10  14        315.02        350.66        33.01 o
  -1  10  14        333.79        308.44        50.32 o
   0  10  14        178.44        170.31        30.48 o
   1  10  14        322.61        341.31        39.21 o
   2  10  14        355.62        403.97        38.46 o
   3  10  14         24.51         38.47        27.85 o
  -3  11  14         16.44         14.79        23.40 o
  -2  11  14         31.16         94.20        31.50 o
  -1  11  14        429.66        368.33        36.39 o
   0  11  14        142.13        119.56        30.12 o
   1  11  14        427.83        423.26        43.14 o
   2  11  14         26.41         62.92        26.37 o
   3  11  14         20.70         22.04        27.25 o
  -3  12  14          6.57         37.76        26.16 o
  -2  12  14         11.70         -1.76        32.81 o
  -1  12  14         39.46         53.17        28.26 o
   0  12  14        607.72        661.95        60.00 o
   1  12  14         58.75         44.10        28.74 o
   2  12  14          9.56         30.08        32.54 o
   3  12  14          4.96         48.39        32.89 o
  -3  13  14         37.71        -27.64        27.64 o
  -2  13  14        147.84        121.33        43.19 o
  -1  13  14        206.72        236.68        38.01 o
   0  13  14        787.83        853.69        50.00 o
   1  13  14        207.82        171.17        29.55 o
   2  13  14        146.18        151.81        39.35 o
   3  13  14         42.31         16.22        18.70 o
  -3  14  14         19.83          5.15        52.83 o
  -2  14  14         98.86         95.53        31.09 o
  -1  14  14        147.74        148.71        47.35 o
   0  14  14         23.71         35.17        35.75 o
   1  14  14        137.28        121.15        35.18 o
   2  14  14         95.01         80.59        36.38 o
   3  14  14         22.05          6.21        19.91 o
  -2  15  14        126.71        109.98        86.65 o
  -1  15  14          2.76         -0.80        32.98 o
   0  15  14        545.74        640.28        69.95 o
   1  15  14          4.83         -5.32        27.96 o
   2  15  14        139.75        110.17        29.13 o
  -2  16  14          3.64        -32.44        32.44 o
  -1  16  14         72.01         97.99        30.53 o
   0  16  14          1.63         24.94        30.80 o
   1  16  14         74.90         46.25        27.76 o
   2  16  14          2.77         51.21        19.19 o
  -1  17  14         60.97         41.91        52.83 o
   0  17  14         31.05         68.76        30.72 o
   1  17  14         60.36         71.85        34.25 o
   1   0  15        697.41        753.48        39.02 o
   2   0  15          6.12         15.55        25.23 o
   3   0  15         23.80         -2.30        28.28 o
   4   0  15         47.28         65.25        35.59 o
  -4   1  15         26.20         38.80        34.00 o
  -3   1  15        142.76        113.85        31.82 o
  -2   1  15       1004.12        975.03        54.55 o
  -1   1  15       1217.61       1276.44        47.00 o
   0   1  15         55.82         37.00        15.02 o
   1   1  15       1246.14       1251.79        40.92 o
   2   1  15       1017.29        985.75        46.24 o
   3   1  15        156.76        140.13        31.38 o
   4   1  15         27.10        -32.13        44.86 o
  -4   2  15         14.93         23.79        34.75 o
  -3   2  15         50.79         25.10        33.65 o
  -2   2  15        449.55        434.03        34.58 o
  -1   2  15         82.62         73.03        20.89 o
   0   2  15        154.12        147.09        17.46 o
   1   2  15         47.63         60.56        16.58 o
   2   2  15        451.89        405.69        28.00 o
   3   2  15         66.83        109.71        36.06 o
   4   2  15         19.02         -8.81        70.38 o
  -4   3  15         58.18         41.87        34.85 o
  -3   3  15        351.78        324.49        36.57 o
  -2   3  15         96.98        125.27        29.63 o
  -1   3  15       1949.58       1924.41        67.59 o
   0   3  15          2.53          6.12        15.32 o
   1   3  15       1928.44       1934.72        50.31 o
   2   3  15        109.34        108.69        21.67 o
   3   3  15        371.93        425.16        41.89 o
   4   3  15         68.00         65.59        44.60 o
  -4   4  15         21.72        -20.47        56.40 o
  -3   4  15         59.81         49.26        30.73 o
  -2   4  15        415.83        472.69        53.01 o
  -1   4  15       1582.00       1566.77        63.59 o
   0   4  15        266.51        245.66        26.75 o
   1   4  15       1684.74       1755.28        44.86 o
   2   4  15        440.06        419.57        34.10 o
   3   4  15         63.40         48.11        27.88 o
   4   4  15         19.88         91.16        56.69 o
  -4   5  15        133.15        114.05        49.13 o
  -3   5  15        450.02        476.46        51.17 o
  -2   5  15        311.60        310.14        34.52 o
  -1   5  15        203.40        253.41        30.65 o
   0   5  15        428.40        461.93        35.09 o
   1   5  15        207.37        239.81        24.33 o
   2   5  15        338.01        279.58        22.15 o
   3   5  15        438.58        435.68        46.43 o
  -4   6  15         30.17        -11.40        29.94 o
  -3   6  15        197.07        222.04        33.88 o
  -2   6  15        484.90        472.56        47.23 o
  -1   6  15        137.50        152.73        28.38 o
   0   6  15        212.95        230.27        32.72 o
   1   6  15        130.96        152.84        20.36 o
   2   6  15        459.21        465.69        31.96 o
   3   6  15        178.16        172.66        32.92 o
  -4   7  15         11.82          5.97        23.99 o
  -3   7  15         78.93        100.34        41.53 o
  -2   7  15        222.18        279.19        35.02 o
  -1   7  15        356.57        407.98        40.07 o
   0   7  15         23.37        -24.29        27.66 o
   1   7  15        377.04        442.54        48.04 o
   2   7  15        193.62        161.92        22.69 o
   3   7  15         72.55          7.11        47.67 o
  -4   8  15         15.31         29.67        24.78 o
  -3   8  15         17.22        115.57        36.28 o
  -2   8  15         14.78          6.48        28.81 o
  -1   8  15        457.04        531.29        74.76 o
   0   8  15        927.78        955.64        53.05 o
   1   8  15        468.44        502.15        32.72 o
   2   8  15         21.35          8.76        19.70 o
   3   8  15         18.63        -23.51        47.03 o
  -4   9  15         16.71         66.13        26.78 o
  -3   9  15         13.80         29.16        32.27 o
  -2   9  15         28.01          7.84        28.01 o
  -1   9  15        425.79        365.06        37.12 o
   0   9  15          4.87         -9.71        27.63 o
   1   9  15        418.24        411.35        36.73 o
   2   9  15         33.82         38.23        23.22 o
   3   9  15         11.46         -4.38        29.87 o
  -3  10  15         73.55         62.37        24.36 o
  -2  10  15        324.72        334.30        33.52 o
  -1  10  15        194.61        195.73        33.37 o
   0  10  15        509.43        550.05        43.13 o
   1  10  15        143.70         84.96        27.37 o
   2  10  15        332.89        341.29        33.49 o
   3  10  15         76.76         38.23        24.39 o
  -3  11  15         92.80         73.15        22.27 o
  -2  11  15         94.46        169.97        56.10 o
  -1  11  15        843.59        947.20        69.30 o
   0  11  15         18.22         37.69        26.07 o
   1  11  15        839.11        927.85        50.18 o
   2  11  15        125.26        170.59        53.50 o
   3  11  15        102.33         33.57        26.51 o
  -3  12  15         78.08         79.44        24.33 o
  -2  12  15        165.91        131.77        33.84 o
  -1  12  15        262.36        258.63        32.29 o
   0  12  15         29.02         20.27        30.20 o
   1  12  15        290.81        295.27        31.39 o
   2  12  15        168.57         86.23        31.97 o
   3  12  15         77.72         50.38        23.87 o
  -3  13  15         21.28         69.58        42.84 o
  -2  13  15         16.51          1.97        28.32 o
  -1  13  15         92.17        104.03        37.39 o
   0  13  15        120.81        135.53        38.70 o
   1  13  15         94.58         94.88        34.21 o
   2  13  15         18.37          1.32        30.56 o
   3  13  15         14.16          7.33        19.05 o
  -2  14  15         29.64        127.90        39.18 o
  -1  14  15         81.96         59.03        34.58 o
   0  14  15        116.98         78.49        35.06 o
   1  14  15         79.60         65.82        30.86 o
   2  14  15         37.80         44.05        24.64 o
  -2  15  15        110.66         89.64        43.49 o
  -1  15  15         47.11         61.01        33.87 o
   0  15  15        117.52        127.52        39.62 o
   1  15  15         45.29         75.09        29.51 o
   2  15  15        121.27         96.86        22.36 o
  -1  16  15         84.17         92.15        63.18 o
   0  16  15        210.85        217.53        63.12 o
   1  16  15         83.79         78.73        25.55 o
   0  17  15        111.13        110.14        26.68 o
   0   0  16       2207.82       1959.09        71.45 o
   1   0  16        689.51        714.32        45.83 o
   2   0  16        562.94        572.69        43.08 o
   3   0  16         54.74         64.75        29.54 o
   4   0  16         20.55         19.30        42.63 o
  -4   1  16         24.58         10.61        32.66 o
  -3   1  16         58.64         51.28        29.49 o
  -2   1  16         70.30         93.17        32.87 o
  -1   1  16        236.72        200.43        31.17 o
   0   1  16        155.35        194.52        19.44 o
   1   1  16        168.14        170.45        18.29 o
   2   1  16         73.90         59.01        28.18 o
   3   1  16         50.29         62.36        29.56 o
   4   1  16         24.79         48.56        42.25 o
  -4   2  16         27.00         91.65        33.30 o
  -3   2  16         18.06         31.63        35.83 o
  -2   2  16        506.08        502.36        39.78 o
  -1   2  16         83.66         50.67        26.28 o
   0   2  16        597.26        634.97        36.04 o
   1   2  16         98.56        130.47        17.73 o
   2   2  16        526.33        519.10        45.27 o
   3   2  16         32.02         74.25        44.68 o
   4   2  16         28.92         24.34        41.59 o
  -4   3  16        166.41        141.58        35.02 o
  -3   3  16         22.29         20.28        30.40 o
  -2   3  16         45.95         50.89        35.13 o
  -1   3  16        641.02        685.19        45.46 o
   0   3  16        442.42        459.50        30.09 o
   1   3  16        625.31        631.19        29.32 o
   2   3  16         33.50         57.37        21.71 o
   3   3  16         29.66          7.71        33.59 o
   4   3  16        170.49        127.67        42.37 o
  -4   4  16        198.65        143.93        32.82 o
  -3   4  16        151.97        206.56        44.67 o
  -2   4  16        107.68         75.36        29.67 o
  -1   4  16        321.00        347.61        42.53 o
   0   4  16         26.26         18.67        20.65 o
   1   4  16        320.37        270.64        19.97 o
   2   4  16        126.74        125.72        30.75 o
   3   4  16        174.79        238.67        38.89 o
  -4   5  16        160.04        124.43        32.19 o
  -3   5  16         62.08         93.16        35.75 o
  -2   5  16        497.15        541.50        55.87 o
  -1   5  16        219.43        189.05        28.81 o
   0   5  16       1280.72       1331.86        58.66 o
   1   5  16        203.24        200.74        20.43 o
   2   5  16        554.20        512.91        36.52 o
   3   5  16         68.49         35.77        34.11 o
  -4   6  16         34.44          8.55        24.10 o
  -3   6  16         25.98        -10.68        39.70 o
  -2   6  16        231.33        300.36        34.29 o
  -1   6  16         91.51        101.73        32.05 o
   0   6  16         96.69         76.89        29.47 o
   1   6  16        102.32        129.09        21.34 o
   2   6  16        198.22        164.85        22.69 o
   3   6  16         25.20         40.27        38.84 o
  -4   7  16         14.02         -6.67        20.81 o
  -3   7  16         16.70        -51.63        59.52 o
  -2   7  16         21.05          5.60        39.38 o
  -1   7  16        453.62        569.25        84.79 o
   0   7  16       1300.14       1255.88        66.36 o
   1   7  16        414.29        392.16        28.95 o
   2   7  16         25.80          2.89        25.92 o
   3   7  16         19.66        -19.65        45.42 o
  -4   8  16         17.38         38.50        24.04 o
  -3   8  16         80.58        162.32        41.94 o
  -2   8  16         71.31         57.51        27.54 o
  -1   8  16       1013.61       1150.14        95.20 o
   0   8  16        278.99        384.73        46.78 o
   1   8  16       1023.34       1048.16        48.32 o
   2   8  16         54.79         43.19        26.02 o
   3   8  16         82.59          3.22        56.37 o
  -3   9  16          2.33        -18.19        28.05 o
  -2   9  16        114.79        115.30        27.90 o
  -1   9  16        150.20        127.76        35.01 o
   0   9  16        314.06        267.55        46.90 o
   1   9  16        165.69        127.71        28.63 o
   2   9  16        116.73        138.87        27.61 o
   3   9  16          1.02          1.58        41.88 o
  -3  10  16         39.53         28.60        34.98 o
  -2  10  16         32.55         34.63        34.06 o
  -1  10  16        190.89        153.65        32.04 o
   0  10  16         43.55         47.79        28.14 o
   1  10  16        206.74        212.00        39.33 o
   2  10  16         28.80         19.62        29.87 o
   3  10  16         28.47         64.65        33.56 o
  -3  11  16        130.67        159.85        35.68 o
  -2  11  16          2.01         80.35        62.40 o
  -1  11  16        325.35        295.39        34.45 o
   0  11  16          4.47          4.59        25.32 o
   1  11  16        326.65        379.30        36.09 o
   2  11  16          2.67        -17.76        28.90 o
   3  11  16        136.84        112.61        28.77 o
  -3  12  16         66.34         25.97        27.63 o
  -2  12  16         26.45         47.27        31.80 o
  -1  12  16         13.73         75.52        51.43 o
   0  12  16          0.32         35.97        27.95 o
   1  12  16         13.82         28.20        31.71 o
   2  12  16         19.71         11.82        44.67 o
   3  12  16         79.61         86.73        26.00 o
  -2  13  16        189.98        150.58        32.23 o
  -1  13  16         32.37         33.30        33.17 o
   0  13  16         40.97         49.08        36.01 o
   1  13  16         32.38         85.15        32.95 o
   2  13  16        205.80        135.77        34.13 o
  -2  14  16          9.31          0.40        23.85 o
  -1  14  16        241.43        284.61        41.77 o
   0  14  16         55.59         23.77        34.81 o
   1  14  16        235.42        271.46        54.26 o
   2  14  16          4.71         -8.51        22.61 o
  -2  15  16          7.47         30.60        30.52 o
  -1  15  16        104.44         92.42        31.74 o
   0  15  16        307.78        543.90        56.32 o
   1  15  16        123.45         86.57        28.37 o
   2  15  16          8.48         -0.24        18.25 o
  -1  16  16        104.77        131.93        26.35 o
   0  16  16          3.16         11.08        26.43 o
   1  16  16        113.19         78.37        22.65 o
   1   0  17         65.49          6.72        17.66 o
   2   0  17        614.55        561.21        42.85 o
   3   0  17        154.30        150.79        32.99 o
   4   0  17          0.64         18.25        39.73 o
  -4   1  17          3.39        -37.81        37.81 o
  -3   1  17        147.30        153.98        34.02 o
  -2   1  17        405.52        467.43        70.39 o
  -1   1  17        271.18        253.77        27.41 o
   0   1  17        397.69        400.51        27.00 o
   1   1  17        262.82        229.48        24.07 o
   2   1  17        475.85        420.97        51.28 o
   3   1  17        127.69        144.52        51.92 o
   4   1  17          3.54         -1.37        41.23 o
  -4   2  17        229.76        232.72        44.81 o
  -3   2  17         26.29         62.74        41.34 o
  -2   2  17        133.84        115.75        29.61 o
  -1   2  17        127.22        125.04        31.15 o
   0   2  17       2050.52       1994.28        62.22 o
   1   2  17        116.68        103.06        18.34 o
   2   2  17         96.64         86.49        30.75 o
   3   2  17         20.63         19.58        72.80 o
   4   2  17        219.01        164.21        41.68 o
  -4   3  17         20.23          9.99        28.04 o
  -3   3  17         91.31        118.01        41.84 o
  -2   3  17        145.86        103.02        30.33 o
  -1   3  17        869.21        921.26        58.20 o
   0   3  17         83.98         38.79        21.60 o
   1   3  17        870.70        825.82        34.37 o
   2   3  17        133.11        167.80        24.54 o
   3   3  17         80.69         60.99        48.17 o
  -4   4  17          5.63        -15.62        25.32 o
  -3   4  17          6.85          7.33        38.18 o
  -2   4  17         53.97         57.93        29.15 o
  -1   4  17        468.37        534.44        50.32 o
   0   4  17          9.25         17.24        20.72 o
   1   4  17        514.58        541.61        29.92 o
   2   4  17         44.46         43.26        22.84 o
   3   4  17         11.95          7.62        47.14 o
  -4   5  17          9.63         18.00        22.11 o
  -3   5  17        120.00         71.90        49.29 o
  -2   5  17         60.43         58.90        30.35 o
  -1   5  17        346.78        411.01        35.90 o
   0   5  17        233.32        269.59        33.19 o
   1   5  17        360.05        358.19        30.38 o
   2   5  17         74.13         79.19        22.98 o
   3   5  17        128.66        106.55        36.11 o
  -4   6  17         11.06         -5.95        22.58 o
  -3   6  17         56.66         71.36        43.62 o
  -2   6  17         42.80         33.28        28.69 o
  -1   6  17         17.27         35.51        30.71 o
   0   6  17        181.51        130.99        31.42 o
   1   6  17         14.79          1.50        21.54 o
   2   6  17         54.87         25.56        19.37 o
   3   6  17         38.88         31.18        35.99 o
  -3   7  17         23.66         26.09        38.79 o
  -2   7  17         38.18         20.37        28.85 o
  -1   7  17        280.48        279.05        35.07 o
   0   7  17        409.12        390.66        36.49 o
   1   7  17        259.37        258.14        24.20 o
   2   7  17         30.67         43.96        21.99 o
   3   7  17         31.89        -13.85        41.23 o
  -3   8  17         29.85         15.19        29.45 o
  -2   8  17        192.50        182.56        29.42 o
  -1   8  17         64.02         86.22        33.44 o
   0   8  17        409.62        397.29        34.90 o
   1   8  17         60.47         55.05        22.13 o
   2   8  17        174.08         99.87        25.24 o
   3   8  17         38.60         32.53        41.55 o
  -3   9  17         19.53         32.55        27.83 o
  -2   9  17        100.64         87.91        63.79 o
  -1   9  17        384.90        396.16        51.76 o
   0   9  17         56.25         83.56        27.99 o
   1   9  17        344.83        328.44        31.40 o
   2   9  17        112.89        110.86        29.16 o
   3   9  17         20.73         15.14        39.62 o
  -3  10  17         35.22         32.92        19.86 o
  -2  10  17        231.75        202.77        49.61 o
  -1  10  17        231.69        191.22        34.96 o
   0  10  17        692.43        765.32        48.29 o
   1  10  17        209.87        171.15        27.33 o
   2  10  17        216.07        163.02        31.62 o
   3  10  17         37.57        -26.09        38.65 o
  -3  11  17         28.57        -20.66        25.90 o
  -2  11  17         73.02         88.50        31.53 o
  -1  11  17         96.89         86.77        41.03 o
   0  11  17          1.24         23.19        26.45 o
   1  11  17         79.93         43.62        33.20 o
   2  11  17         64.29         20.45        27.43 o
   3  11  17         31.29        -36.08        36.08 o
  -2  12  17        210.61        238.23        54.55 o
  -1  12  17         42.89         79.57        34.80 o
   0  12  17         90.63         51.73        35.31 o
   1  12  17         52.90         96.37        34.61 o
   2  12  17        207.07        225.25        30.02 o
  -2  13  17         15.85          0.38        25.06 o
  -1  13  17         31.55         19.33        39.69 o
   0  13  17          1.05        -31.31        31.31 o
   1  13  17         22.59          6.71        30.62 o
   2  13  17         10.89        -22.14        22.14 o
  -2  14  17         38.47         67.20        27.20 o
  -1  14  17         68.61         81.22        39.11 o
   0  14  17          0.87          3.75        30.02 o
   1  14  17         73.40         22.83        29.47 o
   2  14  17         38.85         20.08        19.00 o
  -1  15  17        112.90        107.14        36.49 o
   0  15  17          2.88         22.10        28.48 o
   1  15  17        116.33        135.17        25.94 o
   0  16  17        184.75        156.07        26.51 o
   0   0  18        239.25        210.37        31.75 o
   1   0  18          3.26         13.72        19.05 o
   2   0  18          2.01        -25.73        29.82 o
   3   0  18        173.46        116.67       106.46 o
   4   0  18         28.59         -0.17        35.11 o
  -4   1  18         89.00         29.82        35.65 o
  -3   1  18         59.34         25.97        51.56 o
  -2   1  18         79.23         81.94        32.96 o
  -1   1  18         59.17         76.25        29.73 o
   0   1  18          6.95         29.04        18.86 o
   1   1  18         85.16         85.45        20.55 o
   2   1  18         58.70         75.91        31.37 o
   3   1  18         47.98         92.29        52.16 o
   4   1  18         81.53         76.72        34.79 o
  -4   2  18        258.27        124.66        56.05 o
  -3   2  18         84.18         90.00        39.72 o
  -2   2  18        640.39        686.06        54.29 o
  -1   2  18        203.95        246.68        45.41 o
   0   2  18        396.77        402.09        29.13 o
   1   2  18        184.21        218.30        33.26 o
   2   2  18        649.25        568.36        66.25 o
   3   2  18         94.18         78.70        68.61 o
   4   2  18        256.65        131.10        50.90 o
  -4   3  18          3.57         12.08        32.24 o
  -3   3  18        118.99        128.96        57.27 o
  -2   3  18         57.98         68.79        35.89 o
  -1   3  18        669.28        657.86        55.15 o
   0   3  18         22.04        -19.42        19.42 o
   1   3  18        664.25        697.62        36.17 o
   2   3  18         49.79         12.58        24.19 o
   3   3  18        129.79        122.65        79.24 o
  -4   4  18         41.32         -8.59        25.73 o
  -3   4  18         30.98         32.15        42.99 o
  -2   4  18        554.00        617.63        44.32 o
  -1   4  18        680.15        740.16        49.57 o
   0   4  18          3.93         24.37        22.14 o
   1   4  18        690.78        672.65        39.61 o
   2   4  18        549.91        508.50        60.89 o
   3   4  18         30.10         13.39        45.42 o
  -3   5  18         38.62         36.33        35.88 o
  -2   5  18          1.68         10.75        27.55 o
  -1   5  18         12.31         10.52        27.98 o
   0   5  18         16.95        -29.43        37.83 o
   1   5  18         12.88         24.02        19.25 o
   2   5  18          1.36         11.52        25.05 o
   3   5  18         33.95         59.59        64.75 o
  -3   6  18         93.28        103.24        32.54 o
  -2   6  18         14.50        -13.57        25.03 o
  -1   6  18        271.94        306.72        34.03 o
   0   6  18        505.23        495.17        44.49 o
   1   6  18        280.99        297.89        45.04 o
   2   6  18         18.91         58.12        34.22 o
   3   6  18         91.04        144.67        44.79 o
  -3   7  18         17.57         23.72        34.73 o
  -2   7  18        176.61        138.52        36.29 o
  -1   7  18          1.10         13.38        41.44 o
   0   7  18          0.20         -2.82        28.28 o
   1   7  18          1.45         18.10        27.03 o
   2   7  18        160.06        107.70        26.20 o
   3   7  18         21.32         22.87        40.91 o
  -3   8  18         69.14         76.67        32.27 o
  -2   8  18        159.47        194.14        39.35 o
  -1   8  18        173.94        141.88        34.57 o
   0   8  18          5.53        -19.03        31.35 o
   1   8  18        177.51        201.37        42.47 o
   2   8  18        173.52        133.40        30.56 o
   3   8  18         65.45         74.41        54.44 o
  -3   9  18        196.61        221.23        44.15 o
  -2   9  18          7.23        -26.94        51.35 o
  -1   9  18         30.03         21.70        26.87 o
   0   9  18        210.14        226.00        41.57 o
   1   9  18         36.89         63.49        30.03 o
   2   9  18          6.93         33.24        33.39 o
   3   9  18        192.07        151.08        41.88 o
  -3  10  18         77.98         64.09        26.87 o
  -2  10  18         29.63         10.68        29.81 o
  -1  10  18        184.87        243.14        77.96 o
   0  10  18         81.04         77.76        31.74 o
   1  10  18        170.79        180.49        35.92 o
   2  10  18         40.54          1.59        26.23 o
   3  10  18         73.45        -32.53        33.50 o
  -2  11  18        121.31         91.45        45.62 o
  -1  11  18         71.79         73.18        40.76 o
   0  11  18          3.43         -3.15        33.82 o
   1  11  18         70.01         79.20        34.67 o
   2  11  18        104.91        103.57        27.17 o
  -2  12  18         20.58         12.37        25.45 o
  -1  12  18         34.19         -2.33        32.95 o
   0  12  18         48.41         50.98        34.37 o
   1  12  18         46.33         35.97        31.16 o
   2  12  18         16.45          7.79        22.67 o
  -2  13  18         80.12         74.15        24.31 o
  -1  13  18        307.18        396.63        71.47 o
   0  13  18         28.10         49.32        39.00 o
   1  13  18        289.21        270.16        33.75 o
   2  13  18         86.02         41.92        20.65 o
  -1  14  18        279.68        376.18        42.83 o
   0  14  18         32.48         36.74        29.83 o
   1  14  18        273.83        280.16        36.50 o
   0  15  18         19.87         40.64        26.17 o
   1   0  19         37.25         91.89        23.72 o
   2   0  19          1.38         41.85        38.94 o
   3   0  19         14.00        -34.58        47.32 o
  -3   1  19         26.25         71.66        51.01 o
  -2   1  19         38.03         14.67        34.78 o
  -1   1  19        263.27        210.13        34.19 o
   0   1  19          9.63         14.50        23.24 o
   1   1  19        278.14        221.12        24.40 o
   2   1  19         29.90          6.36        34.93 o
   3   1  19         18.13          5.25        46.44 o
  -3   2  19         79.70        112.14        51.65 o
  -2   2  19         65.32         14.16        36.02 o
  -1   2  19         65.21         31.50        29.00 o
   0   2  19        402.52        397.09        30.76 o
   1   2  19         75.86         90.38        22.70 o
   2   2  19         64.15         66.61        57.73 o
   3   2  19         94.38         78.98        46.22 o
  -3   3  19         15.88         62.59        51.00 o
  -2   3  19         92.82         36.90        36.14 o
  -1   3  19        348.39        383.30        33.94 o
   0   3  19       1395.22       1230.36        55.18 o
   1   3  19        320.35        292.93        26.92 o
   2   3  19        105.11        147.15        36.47 o
   3   3  19         14.32         -6.73        41.45 o
  -3   4  19         11.26          4.32        55.73 o
  -2   4  19         47.36         60.11        31.71 o
  -1   4  19        814.18        845.16        52.62 o
   0   4  19         71.59         50.36        28.68 o
   1   4  19        818.66        783.94        40.56 o
   2   4  19         55.19         25.37        31.64 o
   3   4  19          7.49         21.58        57.66 o
  -3   5  19        126.39         69.76        45.16 o
  -2   5  19        457.09        436.82        53.66 o
  -1   5  19        183.13        195.14        36.43 o
   0   5  19       1024.52       1120.77        60.71 o
   1   5  19        187.76        146.26        43.26 o
   2   5  19        460.85        525.32        53.84 o
   3   5  19        132.61        186.83        64.10 o
  -3   6  19          3.48        -21.99        51.99 o
  -2   6  19        389.65        380.63        53.79 o
  -1   6  19         18.80         -7.91        45.02 o
   0   6  19        436.13        457.37        39.86 o
   1   6  19         18.61          0.47        21.02 o
   2   6  19        382.98        369.99        49.20 o
  -3   7  19         98.97         15.76        33.76 o
  -2   7  19         22.10         24.00        43.11 o
  -1   7  19        136.57        188.32        32.06 o
   0   7  19         14.94         -5.85        25.13 o
   1   7  19        139.13        144.86        23.66 o
   2   7  19         28.46         -9.72        24.09 o
  -3   8  19         24.75         13.78        31.00 o
  -2   8  19         76.90         27.68        56.11 o
  -1   8  19        107.03         77.51        39.97 o
   0   8  19         85.59         67.70        25.97 o
   1   8  19        103.85        122.73        42.59 o
   2   8  19         74.55         43.73        37.87 o
  -3   9  19         29.76         18.08        20.30 o
  -2   9  19         15.76         27.70        40.22 o
  -1   9  19        199.76        251.30        41.02 o
   0   9  19          0.83         26.11        36.06 o
   1   9  19        206.97        244.68        37.66 o
   2   9  19         23.15        -16.95        31.56 o
  -2  10  19         10.12          5.85        30.50 o
  -1  10  19        257.66        336.90        54.60 o
   0  10  19        132.67        108.36        35.79 o
   1  10  19        276.61        342.27        50.15 o
   2  10  19          9.37        -13.30        23.35 o
  -2  11  19         24.51         40.43        27.53 o
  -1  11  19          7.62          7.07        41.76 o
   0  11  19        205.12        204.57        49.88 o
   1  11  19          3.91         37.46        31.29 o
   2  11  19         19.16         39.04        24.08 o
  -2  12  19          1.48          5.90        28.79 o
  -1  12  19        141.83        168.74        32.73 o
   0  12  19         16.05        -43.06        46.78 o
   1  12  19        133.42        124.72        30.84 o
   2  12  19          1.58        -18.16        18.16 o
  -1  13  19         27.02         17.28        26.13 o
   0  13  19         10.57          5.42        30.13 o
   1  13  19         31.54         27.55        24.47 o
  -1  14  19        145.25        180.78        51.08 o
   0  14  19        271.44        324.70        42.75 o
   1  14  19        149.88        116.62        29.27 o
   0   0  20        917.42        821.82        67.51 o
   1   0  20          6.49         -8.99        26.21 o
   2   0  20         65.92         66.19        79.89 o
   3   0  20         33.05         48.54       110.49 o
  -3   1  20         19.97        -43.30        47.89 o
  -2   1  20         87.29         58.87        52.05 o
  -1   1  20       1101.60       1116.08        66.51 o
   0   1  20         32.61         -2.67        21.47 o
   1   1  20       1068.60       1067.60        97.80 o
   2   1  20        107.67        113.06        58.47 o
   3   1  20         20.17        -34.18        60.88 o
  -3   2  20        135.61         64.27        45.30 o
  -2   2  20         84.93        153.04        93.74 o
  -1   2  20        212.42        259.35        39.36 o
   0   2  20          0.78          2.82        22.32 o
   1   2  20        175.45        169.51        25.72 o
   2   2  20         76.18         61.42        94.54 o
   3   2  20        137.21        123.47        43.38 o
  -3   3  20        200.05        253.02        54.28 o
  -2   3  20          7.82         -8.01        50.84 o
  -1   3  20        231.63        226.02        33.89 o
   0   3  20        262.81        279.19        64.65 o
   1   3  20        238.59        195.60        24.29 o
   2   3  20         11.61         46.06        62.17 o
   3   3  20        200.14         62.49        58.30 o
  -3   4  20        148.31        126.74        37.17 o
  -2   4  20        105.30        112.83        42.90 o
  -1   4  20         27.18         35.28        29.86 o
   0   4  20         25.51         -2.47        26.59 o
   1   4  20         20.20         13.82        20.79 o
   2   4  20        105.24        135.61        65.39 o
   3   4  20        156.54        228.71        61.53 o
  -3   5  20        114.33         86.47        35.81 o
  -2   5  20         38.71          7.17        40.16 o
  -1   5  20        429.96        484.23        40.12 o
   0   5  20          1.00          9.36        24.84 o
   1   5  20        426.41        411.54        33.11 o
   2   5  20         49.68         52.51        57.02 o
   3   5  20        111.89        118.22        57.02 o
  -3   6  20         17.49         22.33        32.29 o
  -2   6  20        420.85        534.61       123.21 o
  -1   6  20        197.85        200.52        36.44 o
   0   6  20         44.77         53.01        31.77 o
   1   6  20        242.47        208.36        49.49 o
   2   6  20        418.25        543.56        70.06 o
  -3   7  20         41.32         40.98        33.66 o
  -2   7  20         31.35         65.79        38.76 o
  -1   7  20        310.77        265.88       113.07 o
   0   7  20        114.95        108.01        30.88 o
   1   7  20        288.48        307.24        37.03 o
   2   7  20         25.82         63.78        36.72 o
  -3   8  20         12.79        -18.99        18.99 o
  -2   8  20          6.00         47.87        41.24 o
  -1   8  20        112.20         77.63        36.21 o
   0   8  20        195.44        256.06        45.03 o
   1   8  20        138.39        102.00        32.90 o
   2   8  20          3.65         20.62        36.40 o
  -2   9  20         94.06         50.28        30.60 o
  -1   9  20         37.67         30.21        33.18 o
   0   9  20         13.02         22.11        31.75 o
   1   9  20         29.26         46.54        51.14 o
   2   9  20         97.96        143.67        41.55 o
  -2  10  20          9.61         39.34        26.78 o
  -1  10  20          0.13          6.14        31.74 o
   0  10  20          0.31        -17.03        30.62 o
   1  10  20          0.33        -28.44        28.44 o
   2  10  20          7.54        126.92        38.01 o
  -2  11  20          3.61         -6.07        21.61 o
  -1  11  20         16.31        -25.81        28.47 o
   0  11  20          6.04         43.86        36.61 o
   1  11  20         21.01         16.94        27.73 o
   2  11  20          3.82         -4.83        35.76 o
  -1  12  20         82.41         91.52        27.10 o
   0  12  20         15.28          5.77        27.54 o
   1  12  20         83.07         65.07        25.81 o
  -1  13  20        134.00        133.07        33.64 o
   0  13  20        174.08        170.93        28.69 o
   1  13  20        125.91        128.25        23.33 o
   1   0  21         15.90        -15.53        32.21 o
   2   0  21         60.44         55.49        48.74 o
   3   0  21         11.51        -11.91        36.88 o
  -3   1  21        108.56         74.97        40.75 o
  -2   1  21        162.47        148.61        51.10 o
  -1   1  21        319.88        322.34        50.01 o
   0   1  21       2116.18       1976.16       140.55 o
   1   1  21        320.25        354.86        32.10 o
   2   1  21        143.79        137.22        70.54 o
   3   1  21        107.28         87.30        59.27 o
  -3   2  21         33.97          5.16        39.02 o
  -2   2  21         31.40         11.27        41.00 o
  -1   2  21       1061.69       1088.33       137.47 o
   0   2  21          8.89         22.23        26.64 o
   1   2  21       1049.13       1002.39        70.63 o
   2   2  21         22.39         44.45        74.09 o
   3   2  21         29.31         28.67        50.90 o
  -3   3  21         74.11         86.01        33.71 o
  -2   3  21        628.64        638.45        67.27 o
  -1   3  21         15.37         91.21        37.31 o
   0   3  21        619.04        696.90        58.07 o
   1   3  21         12.18        -10.33        29.02 o
   2   3  21        621.69        584.98       100.18 o
   3   3  21         61.75         36.08        47.35 o
  -3   4  21         36.76         51.15        32.47 o
  -2   4  21          9.39         26.51        39.81 o
  -1   4  21        362.76        266.37        56.23 o
   0   4  21         17.17         64.38        27.29 o
   1   4  21        365.27        301.76        42.43 o
   2   4  21         11.90         42.52        56.05 o
   3   4  21         43.64         30.28        46.71 o
  -3   5  21         47.80         30.22        33.92 o
  -2   5  21         97.41         81.41        40.54 o
  -1   5  21         66.62         -9.99        47.24 o
   0   5  21        349.98        376.42        45.40 o
   1   5  21         47.78         11.21        26.07 o
   2   5  21        101.35        125.28        73.93 o
  -3   6  21         12.22          1.26        37.88 o
  -2   6  21         35.56        -38.98        38.98 o
  -1   6  21        231.55        228.81        95.35 o
   0   6  21         91.18         66.34        34.35 o
   1   6  21        243.73        280.63        48.96 o
   2   6  21         37.36         23.19        27.23 o
  -2   7  21         98.83         67.26        36.30 o
  -1   7  21         30.26         64.17        34.47 o
   0   7  21        351.38        341.25        41.76 o
   1   7  21         43.53         42.96        32.53 o
   2   7  21         83.06         81.17        33.50 o
  -2   8  21         85.20        112.42        31.29 o
  -1   8  21         97.92        124.44        36.37 o
   0   8  21        260.90        263.34        37.66 o
   1   8  21         96.13        117.86        29.09 o
   2   8  21         77.10         70.87        34.15 o
  -2   9  21        157.22        102.09        29.06 o
  -1   9  21        144.54        132.76        42.98 o
   0   9  21        805.42        945.80        63.28 o
   1   9  21        123.59        125.30        29.16 o
   2   9  21        151.60         38.65        50.90 o
  -2  10  21         48.07         50.12        22.35 o
  -1  10  21         86.49        100.45        29.25 o
   0  10  21         29.05         23.90        30.26 o
   1  10  21         92.84         67.59        26.30 o
   2  10  21         41.52         23.51        27.70 o
  -1  11  21         54.92         46.26        48.02 o
   0  11  21         18.22         21.38        26.97 o
   1  11  21         52.31         47.42        24.60 o
  -1  12  21          3.06         -5.36        30.49 o
   0  12  21          0.27         35.03        24.29 o
   1  12  21          2.51         21.97        20.24 o
   0   0  22        136.24         85.30        67.97 o
   1   0  22        111.69        311.81        83.75 o
   2   0  22        239.29        246.49        52.44 o
   3   0  22         53.15         97.81        37.07 o
  -3   1  22        229.60        164.32        38.32 o
  -2   1  22          6.34         -3.57        45.60 o
  -1   1  22         81.61         64.15        47.12 o
   0   1  22        397.51        359.37        31.85 o
   1   1  22         56.77         23.84        47.06 o
   2   1  22          7.36        -44.99        44.99 o
   3   1  22        233.87        228.88        85.52 o
  -3   2  22        143.94         83.54        35.22 o
  -2   2  22         81.46        105.44        49.72 o
  -1   2  22         10.27         44.62        46.39 o
   0   2  22         64.77         36.46        26.79 o
   1   2  22          9.75        -15.72        35.25 o
   2   2  22         76.21        101.07        47.67 o
   3   2  22        147.97        203.56       106.30 o
  -3   3  22         23.13         39.16        35.56 o
  -2   3  22         94.11        115.87        57.51 o
  -1   3  22        191.86        252.18        89.71 o
   0   3  22          3.63        -27.91        27.91 o
   1   3  22        196.12        173.60        32.87 o
   2   3  22         88.21        261.66        60.88 o
   3   3  22         23.48         10.73        83.91 o
  -2   4  22         54.71         22.15        42.59 o
  -1   4  22        121.91        235.46        53.93 o
   0   4  22          0.24         50.37        31.08 o
   1   4  22        114.78         86.37        31.39 o
   2   4  22         65.93         61.85        50.57 o
  -2   5  22         83.20        100.58        46.89 o
  -1   5  22        111.40         43.19        49.89 o
   0   5  22        141.32        227.31        36.75 o
   1   5  22         98.13         75.40        29.03 o
   2   5  22         81.04         79.56        45.42 o
  -2   6  22         35.86         20.24        42.05 o
  -1   6  22         32.61         48.10        42.47 o
   0   6  22         58.24         78.21        33.68 o
   1   6  22         32.34         37.68        54.12 o
   2   6  22         42.38         11.92        33.50 o
  -2   7  22        205.55        196.92        30.98 o
  -1   7  22        174.98        162.56        52.04 o
   0   7  22         53.47         46.17        34.31 o
   1   7  22        173.54        179.23        30.79 o
   2   7  22        201.03        256.73        44.78 o
  -2   8  22         19.43         15.35        25.42 o
  -1   8  22         18.50         41.36        29.78 o
   0   8  22         58.27         79.38        31.56 o
   1   8  22         16.73         78.07        32.24 o
   2   8  22         13.22        -16.75        26.74 o
  -2   9  22        127.77         41.88        46.39 o
  -1   9  22        109.32        128.27        27.92 o
   0   9  22        280.96        321.52        35.77 o
   1   9  22        112.82        127.72        26.59 o
  -1  10  22         86.63         64.81        26.11 o
   0  10  22          1.18        -19.94        24.68 o
   1  10  22         88.34         95.23        44.45 o
  -1  11  22         14.80         23.55        23.07 o
   0  11  22        151.00        128.51        29.23 o
   1  11  22         15.97         36.51        20.40 o
   1   0  23        162.37         64.75       114.35 o
   2   0  23         40.50         53.65        46.06 o
  -2   1  23          0.12        -19.74        40.16 o
  -1   1  23        149.76        196.11        53.08 o
   0   1  23         50.98         35.18        23.62 o
   1   1  23        153.70        120.80        54.76 o
   2   1  23          0.90        -41.99        41.99 o
  -2   2  23         13.93         21.00        42.07 o
  -1   2  23         58.04         28.99        47.95 o
   0   2  23         76.19        169.43        60.56 o
   1   2  23         61.10         24.80        46.06 o
   2   2  23         16.74         27.33        49.61 o
  -2   3  23         32.98         46.64        59.75 o
  -1   3  23        200.48        263.60        68.45 o
   0   3  23         13.70        -13.44        30.15 o
   1   3  23        236.11        305.57        54.76 o
   2   3  23         27.32         11.60        42.20 o
  -2   4  23         69.43         74.10        56.05 o
  -1   4  23        163.49        128.43        48.89 o
   0   4  23        775.60        803.80        67.61 o
   1   4  23        167.55        107.86        26.61 o
   2   4  23         67.53         40.59        42.52 o
  -2   5  23         15.84         28.86        40.06 o
  -1   5  23        175.64        124.86        33.30 o
   0   5  23          3.21         -8.20        29.98 o
   1   5  23        154.81        235.15        48.00 o
  -2   6  23        139.42        133.61        28.15 o
  -1   6  23         22.56         26.94        35.66 o
   0   6  23        368.56        411.01        42.30 o
   1   6  23         18.82         19.33        29.31 o
  -2   7  23          3.62         20.76        23.05 o
  -1   7  23        110.87         83.68        29.68 o
   0   7  23         56.74         43.20        26.54 o
   1   7  23        116.06        167.91        60.56 o
  -1   8  23         49.35         52.00        26.32 o
   0   8  23        183.99        180.74        29.17 o
   1   8  23         55.08        118.68        94.22 o
  -1   9  23          7.63         19.99        25.62 o
   0   9  23         67.70         75.70        25.42 o
   1   9  23         11.25         25.13        31.89 o
   0  10  23          0.74         -7.36        21.33 o
   0   0  24         81.02         55.08        32.53 o
   1   0  24        127.43         89.23        48.96 o
   2   0  24         46.18         61.85        43.49 o
  -2   1  24         58.03         88.29        50.90 o
  -1   1  24         57.02        -10.31        48.00 o
   0   1  24          5.78        -23.84        29.96 o
   1   1  24         65.54         65.71        42.84 o
   2   1  24         65.04         69.58        44.13 o
  -2   2  24        165.75        203.50        39.14 o
  -1   2  24         47.86        105.97        87.31 o
   0   2  24         40.69         57.49        27.27 o
   1   2  24         36.77         14.82        47.35 o
  -2   3  24          7.13         24.54        34.94 o
  -1   3  24          4.36        -26.42        26.42 o
   0   3  24         80.58        107.65        28.30 o
   1   3  24          6.14         14.46        32.21 o
   2   3  24          4.30          5.80        35.11 o
  -2   4  24         88.02         59.87        24.75 o
  -1   4  24        163.62        165.85        32.81 o
   0   4  24          6.38          2.13        47.67 o
   1   4  24        188.09        291.84        36.40 o
  -1   5  24          0.64         42.66        28.44 o
   0   5  24        133.13        127.14        29.18 o
   1   5  24          0.54        -25.45        25.45 o
  -1   6  24        101.24        135.32        31.74 o
   0   6  24        127.69        186.82        31.26 o
   1   6  24        103.82         46.39        27.38 o
  -1   7  24          4.16         19.93        22.02 o
   0   7  24        181.52        171.75        28.46 o
   1   7  24          4.10         19.33        23.84 o
   0   8  24          2.65         -5.08        22.70 o
   1   0  25        212.07        160.23        27.83 o
  -1   1  25         41.56         57.25        37.04 o
   0   1  25       1040.54        958.96        87.30 o
   1   1  25         34.22         68.29        29.96 o
  -1   2  25        586.16        613.47        48.42 o
   0   2  25          0.35        -22.87        27.70 o
  -1   3  25         78.96         71.13        31.89 o
   0   3  25        422.31        486.41        53.15 o
  -1   4  25        315.43        382.78        41.25 o
   0   4  25        122.65        134.33        33.50 o
  -1   5  25          0.57         24.74        32.32 o
   0   5  25        198.16        176.10        27.07 o
   0   6  25         43.90         29.96        25.13 o
                                                
