# Supplementary material for: Crystal structures of anhydrous and hydrated ceftibuten
Source: Acta Crystallogr E Crystallogr Commun. 2022 Mar 10;78(Pt 4):381–4. doi: 10.1107/S2056989022002110 (PMC8983986; doi:10.1107/S2056989022002110)
Supplement: Supplementary file 3 [file e-78-00381-IIsup2.hkl]

data_II                                                                         
_shelx_title ' ext_cat_pf_06264006_00_0003_lt_a.res in P2(1)2(1)2(1)'           
_shelx_refln_list_code          4                                               
_shelx_F_calc_maximum      148.36                                               
_exptl_crystal_F_000       954.10                                               
_reflns_d_resolution_high  0.7882                                               
                                                                                
loop_                                                                           
 _space_group_symop_operation_xyz                                               
 'x, y, z'                                                                      
 '-x+1/2, -y, z+1/2'                                                            
 '-x, y+1/2, -z+1/2'                                                            
 'x+1/2, -y+1/2, -z'                                                            
                                                                                
_cell_length_a     4.6690                                                       
_cell_length_b    17.8029                                                       
_cell_length_c    23.1486                                                       
_cell_angle_alpha  90.000                                                       
_cell_angle_beta   90.000                                                       
_cell_angle_gamma  90.000                                                       
                                                                                
_shelx_F_squared_multiplier     1.000                                           
                                                                                
loop_                                                                           
 _refln_index_h                                                                 
 _refln_index_k                                                                 
 _refln_index_l                                                                 
 _refln_F_squared_calc                                                          
 _refln_F_squared_meas                                                          
 _refln_F_squared_sigma                                                         
 _refln_observed_status                                                         
   2   0   0      12867.62      12226.77       349.90 o                         
   4   0   0        270.41        268.30        30.25 o                         
   1   1   0      12149.06      12279.47       122.16 o                         
   2   1   0       1465.49       1574.34        44.31 o                         
   3   1   0         77.19         56.25        12.87 o                         
   4   1   0         24.37         23.42        19.19 o                         
   5   1   0        219.01        209.35        18.27 o                         
   0   2   0      10339.53      10475.10       121.74 o                         
   1   2   0      12842.64      12682.70       141.34 o                         
   2   2   0      14879.45      15045.51       176.40 o                         
   3   2   0         57.71         90.51        13.43 o                         
   4   2   0        289.07        313.08        26.42 o                         
   5   2   0         78.16         54.02        17.65 o                         
   1   3   0        211.49        212.79        16.29 o                         
   2   3   0        204.38        192.95        17.86 o                         
   3   3   0        664.01        689.77        23.09 o                         
   4   3   0         90.97         86.33        15.95 o                         
   5   3   0          1.95         42.16        21.76 o                         
   0   4   0       1619.94       1664.82        35.70 o                         
   1   4   0       5827.70       5949.92        80.92 o                         
   2   4   0       4738.09       5204.13        83.05 o                         
   3   4   0        849.29        771.35        24.30 o                         
   4   4   0       1229.84       1143.18        37.75 o                         
   5   4   0         67.83         66.82        18.59 o                         
   1   5   0         50.26         43.32        14.15 o                         
   2   5   0       1861.93       1778.83        47.69 o                         
   3   5   0          3.72         15.62        11.48 o                         
   4   5   0         22.29         20.44        15.49 o                         
   5   5   0        330.79        369.71        33.53 o                         
   0   6   0      22009.35      22205.51       385.11 o                         
   1   6   0         27.82         25.33        14.18 o                         
   2   6   0       6631.81       6774.71        92.89 o                         
   3   6   0       2731.28       2719.23        44.54 o                         
   4   6   0        305.72        298.73        23.61 o                         
   5   6   0       1279.81       1324.42        47.00 o                         
   1   7   0       3594.37       3745.52        60.22 o                         
   2   7   0        187.15        246.32        19.62 o                         
   3   7   0       1299.38       1307.14        38.88 o                         
   4   7   0         67.66         74.55        20.84 o                         
   5   7   0        168.30        127.66        24.16 o                         
   0   8   0       6610.68       7042.72       138.11 o                         
   1   8   0        550.40        555.11        23.06 o                         
   2   8   0        441.46        426.12        18.63 o                         
   3   8   0       1136.78       1007.87        37.24 o                         
   4   8   0         14.85         30.86        21.41 o                         
   5   8   0        141.75        147.96        19.42 o                         
   1   9   0        430.94        438.74        35.30 o                         
   2   9   0        348.86        365.67        19.23 o                         
   3   9   0        438.55        472.57        28.31 o                         
   4   9   0        234.51        225.19        22.80 o                         
   5   9   0         99.03        108.92        19.09 o                         
   0  10   0       5148.40       5217.69       153.22 o                         
   1  10   0       8584.76       8115.61       136.99 o                         
   2  10   0          6.43         18.87         9.19 o                         
   3  10   0        724.38        721.87        34.91 o                         
   4  10   0        546.45        529.57        30.71 o                         
   5  10   0        184.26        214.59        28.45 o                         
   1  11   0        638.49        657.53        20.95 o                         
   2  11   0        314.48        354.94        21.21 o                         
   3  11   0        148.74        143.37        19.39 o                         
   4  11   0          1.35         -2.51        16.93 o                         
   5  11   0        119.39         98.75        15.17 o                         
   0  12   0       1813.00       1780.16        42.89 o                         
   1  12   0       1169.94       1187.80        25.39 o                         
   2  12   0        146.82        169.00        13.53 o                         
   3  12   0        828.21        847.19        50.63 o                         
   4  12   0        158.09        196.70        26.14 o                         
   5  12   0          9.92         -7.77        20.78 o                         
   1  13   0        443.34        519.22        24.19 o                         
   2  13   0         84.00         81.55        12.44 o                         
   3  13   0        113.81        139.33        19.63 o                         
   4  13   0         56.53        105.60        21.89 o                         
   0  14   0        249.50        242.39        28.65 o                         
   1  14   0        666.57        691.56        23.50 o                         
   2  14   0        570.04        539.05        23.93 o                         
   3  14   0          5.26         22.76        16.15 o                         
   4  14   0          0.27        -17.34        17.80 o                         
   1  15   0        410.63        432.12        26.74 o                         
   2  15   0          8.82         36.44        14.75 o                         
   3  15   0        681.16        674.05        34.72 o                         
   4  15   0         51.96         64.84        18.14 o                         
   0  16   0        962.05       1027.90        42.51 o                         
   1  16   0        126.86        111.88        16.84 o                         
   2  16   0       2967.20       2820.39        54.69 o                         
   3  16   0        835.95        804.66        34.88 o                         
   4  16   0        675.53        653.44        48.42 o                         
   1  17   0         31.51         38.95        14.84 o                         
   2  17   0       1299.17       1353.33        39.10 o                         
   3  17   0        113.98         78.12        18.84 o                         
   0  18   0       1957.03       1905.02        67.15 o                         
   1  18   0        284.49        299.47        22.12 o                         
   2  18   0        634.47        629.08        39.70 o                         
   3  18   0        185.35        195.08        21.45 o                         
   1  19   0          1.26         18.53        18.26 o                         
   2  19   0        273.03        312.18        36.38 o                         
   3  19   0         20.43         44.40        19.83 o                         
   0  20   0         14.58         -4.33        27.86 o                         
   1  20   0        110.77        162.99        17.87 o                         
   2  20   0        449.64        435.46        53.67 o                         
   1  21   0        140.70        171.51        28.66 o                         
   2  21   0        269.65        288.21        28.33 o                         
   0  22   0       1402.12       1264.40        62.12 o                         
   1  22   0        295.27        269.45        26.07 o                         
   1   0   1      10734.08      10354.28       105.16 o                         
   2   0   1         94.30        176.69        22.25 o                         
   3   0   1        535.50        572.11        22.20 o                         
   4   0   1          0.61         11.15        15.62 o                         
   5   0   1        227.48        253.03        23.42 o                         
  -5   1   1        188.43        156.68        25.33 o                         
  -4   1   1        533.95        502.73        28.23 o                         
  -3   1   1         39.90         15.63        11.87 o                         
  -2   1   1        123.89        134.50        22.99 o                         
  -1   1   1       5498.14       5493.41        55.82 o                         
   0   1   1        532.31        524.40         9.89 o                         
   1   1   1       5313.13       5374.80        69.43 o                         
   2   1   1        142.09        165.33        22.70 o                         
   3   1   1         40.74         49.73        14.40 o                         
   4   1   1        453.74        446.60        26.66 o                         
   5   1   1        205.31        214.37        20.85 o                         
  -5   2   1        213.95        237.19        23.84 o                         
  -4   2   1        797.33        777.55        31.08 o                         
  -3   2   1       1002.37       1026.10        28.01 o                         
  -2   2   1       1353.43       1399.98        44.55 o                         
  -1   2   1       3804.09       3799.37        42.63 o                         
   0   2   1       1137.15        977.23        15.82 o                         
   1   2   1       4076.63       3977.01        46.87 o                         
   2   2   1       1333.26       1380.62        33.97 o                         
   3   2   1       1144.83       1197.98        31.10 o                         
   4   2   1        804.03        794.04        31.62 o                         
   5   2   1        211.27        194.04        21.21 o                         
  -5   3   1         49.69         24.89        18.25 o                         
  -4   3   1         35.07         39.35        14.47 o                         
  -3   3   1        518.93        488.09        23.81 o                         
  -2   3   1        348.52        344.03        20.94 o                         
  -1   3   1       5361.34       5345.34        65.32 o                         
   0   3   1          9.04         30.40         7.38 o                         
   1   3   1       5217.37       5333.98        61.10 o                         
   2   3   1        463.64        502.14        25.32 o                         
   3   3   1        522.07        478.22        19.77 o                         
   4   3   1         28.69         46.85        25.40 o                         
   5   3   1         39.32         50.28        19.45 o                         
  -5   4   1        210.21        272.25        25.33 o                         
  -4   4   1         80.94         71.84        18.08 o                         
  -3   4   1       1701.80       1660.60        37.02 o                         
  -2   4   1        442.62        514.81        27.52 o                         
  -1   4   1       7127.93       7502.19        86.58 o                         
   0   4   1        186.94        181.14        12.08 o                         
   1   4   1       7139.35       7538.37        97.05 o                         
   2   4   1        408.83        488.08        19.39 o                         
   3   4   1       1766.23       1739.34        34.64 o                         
   4   4   1         78.40         59.33        15.37 o                         
   5   4   1        153.17        162.73        23.88 o                         
  -5   5   1         10.71         39.72        21.37 o                         
  -4   5   1        288.58        293.31        21.78 o                         
  -3   5   1       2198.03       2132.45        43.64 o                         
  -2   5   1        609.52        637.77        24.34 o                         
  -1   5   1       1116.90       1275.25        31.05 o                         
   0   5   1       1124.44       1057.47        23.32 o                         
   1   5   1       1106.33       1183.75        30.93 o                         
   2   5   1        648.16        635.85        26.27 o                         
   3   5   1       2035.46       1972.55        36.35 o                         
   4   5   1        247.43        260.73        20.47 o                         
   5   5   1         12.79         13.94        22.30 o                         
  -5   6   1         31.83         41.76        20.98 o                         
  -4   6   1       1785.57       1666.47        44.19 o                         
  -3   6   1         71.02         40.12        12.58 o                         
  -2   6   1        212.86        208.63        17.17 o                         
  -1   6   1       2166.72       2381.22        47.54 o                         
   0   6   1       2358.69       2404.60        37.31 o                         
   1   6   1       2264.20       2559.18        42.86 o                         
   2   6   1        234.50        273.48        21.16 o                         
   3   6   1         57.58         48.81        14.62 o                         
   4   6   1       1617.29       1551.56        44.41 o                         
   5   6   1         17.60         27.18        20.21 o                         
  -5   7   1        129.81        102.47        23.76 o                         
  -4   7   1        124.57        146.26        22.65 o                         
  -3   7   1        190.71        194.57        21.81 o                         
  -2   7   1       1397.93       1360.42        29.78 o                         
  -1   7   1        265.08        257.20        20.25 o                         
   0   7   1        339.37        347.42        18.49 o                         
   1   7   1        183.58        184.20        14.02 o                         
   2   7   1       1454.04       1416.95        33.54 o                         
   3   7   1        161.55        148.87        18.53 o                         
   4   7   1        156.76        143.67        21.62 o                         
   5   7   1        138.63        136.32        22.39 o                         
  -5   8   1        363.16        416.36        34.24 o                         
  -4   8   1         15.13         23.19        19.78 o                         
  -3   8   1         42.24         44.35        16.65 o                         
  -2   8   1        665.57        696.08        24.37 o                         
  -1   8   1        960.02        981.86        36.20 o                         
   0   8   1        237.63        237.07        16.20 o                         
   1   8   1        804.19        763.77        22.66 o                         
   2   8   1        575.55        603.01        20.30 o                         
   3   8   1         53.19         29.06        15.28 o                         
   4   8   1          6.36          6.54        19.49 o                         
   5   8   1        329.11        341.04        23.23 o                         
  -5   9   1         23.68         29.25        16.66 o                         
  -4   9   1        932.27        845.14        35.98 o                         
  -3   9   1        154.55        171.88        20.68 o                         
  -2   9   1        505.36        546.95        24.25 o                         
  -1   9   1       2378.38       2333.71        55.20 o                         
   0   9   1       2744.68       2838.05        48.48 o                         
   1   9   1       2114.13       2121.99        50.49 o                         
   2   9   1        524.86        550.91        20.28 o                         
   3   9   1        131.41        134.26        20.55 o                         
   4   9   1        884.30        836.18        48.48 o                         
   5   9   1         23.67         27.29        14.33 o                         
  -5  10   1        284.11        232.87        21.51 o                         
  -4  10   1         80.32         84.67        20.03 o                         
  -3  10   1        470.44        478.21        29.71 o                         
  -2  10   1       1407.99       1333.32        27.28 o                         
  -1  10   1         51.85         46.27        11.37 o                         
   0  10   1       1880.93       1782.15        47.12 o                         
   1  10   1         42.15         50.86        12.16 o                         
   2  10   1       1435.64       1414.47        27.06 o                         
   3  10   1        483.94        543.19        32.25 o                         
   4  10   1         78.26         92.64        20.49 o                         
   5  10   1        270.43        240.41        19.87 o                         
  -5  11   1         71.89         80.05        13.96 o                         
  -4  11   1        257.00        266.48        23.89 o                         
  -3  11   1        145.86        162.63        20.31 o                         
  -2  11   1        702.77        691.84        21.04 o                         
  -1  11   1        107.66        111.35        12.73 o                         
   0  11   1        247.66        278.07        16.82 o                         
   1  11   1        110.94        144.08        13.29 o                         
   2  11   1        674.31        677.93        20.50 o                         
   3  11   1        139.86        127.78        18.42 o                         
   4  11   1        244.37        274.68        24.97 o                         
   5  11   1         73.64         38.91        17.15 o                         
  -5  12   1        172.03        137.26        37.69 o                         
  -4  12   1        183.02        199.10        20.44 o                         
  -3  12   1         29.88          8.71        25.12 o                         
  -2  12   1        290.58        268.47        16.62 o                         
  -1  12   1        181.59        181.63        13.32 o                         
   0  12   1       3529.28       3286.48        45.12 o                         
   1  12   1        251.40        281.74        15.66 o                         
   2  12   1        253.54        220.68        14.37 o                         
   3  12   1         21.81         54.30        25.76 o                         
   4  12   1        190.75        210.73        24.68 o                         
   5  12   1        163.99        124.02        26.04 o                         
  -4  13   1        156.23        191.18        22.00 o                         
  -3  13   1        107.21         93.50        17.97 o                         
  -2  13   1         26.30         16.64        11.06 o                         
  -1  13   1       1223.33       1165.76        30.93 o                         
   0  13   1        169.89        195.29        14.88 o                         
   1  13   1       1154.25       1059.17        31.03 o                         
   2  13   1         18.30         -1.69        11.63 o                         
   3  13   1        147.82        125.24        18.89 o                         
   4  13   1        179.73        172.87        18.98 o                         
  -4  14   1        382.85        405.91        28.19 o                         
  -3  14   1        234.05        226.26        21.16 o                         
  -2  14   1         88.33         96.40        14.95 o                         
  -1  14   1          2.65          3.39        11.67 o                         
   0  14   1        101.24        120.88        15.37 o                         
   1  14   1         17.59         27.73        12.41 o                         
   2  14   1         84.00        103.06        17.06 o                         
   3  14   1        224.23        250.01        22.65 o                         
   4  14   1        416.23        491.04        29.05 o                         
  -4  15   1        208.52        234.00        26.03 o                         
  -3  15   1        129.60        130.00        16.32 o                         
  -2  15   1       1042.57        977.05        28.85 o                         
  -1  15   1        213.11        268.42        19.53 o                         
   0  15   1       1602.93       1596.32        34.69 o                         
   1  15   1        279.93        307.37        17.90 o                         
   2  15   1       1089.13        974.51        28.94 o                         
   3  15   1        107.93        117.79        21.63 o                         
   4  15   1        197.38        206.02        21.78 o                         
  -4  16   1         91.96        120.10        20.09 o                         
  -3  16   1        273.02        283.95        28.96 o                         
  -2  16   1        250.59        236.80        19.40 o                         
  -1  16   1        626.49        650.82        28.55 o                         
   0  16   1        308.39        288.91        19.82 o                         
   1  16   1        595.50        607.79        28.57 o                         
   2  16   1        237.86        185.60        17.82 o                         
   3  16   1        260.25        315.84        35.81 o                         
   4  16   1         78.64         66.92        27.41 o                         
  -3  17   1        287.87        289.51        22.73 o                         
  -2  17   1        539.64        540.58        31.21 o                         
  -1  17   1        661.76        639.33        27.79 o                         
   0  17   1         26.28         26.46        14.90 o                         
   1  17   1        656.14        658.15        34.62 o                         
   2  17   1        580.33        603.51        32.42 o                         
   3  17   1        301.98        289.92        24.12 o                         
  -3  18   1        225.74        253.79        24.03 o                         
  -2  18   1        273.50        328.91        52.17 o                         
  -1  18   1         37.55         61.31        19.82 o                         
   0  18   1        175.19        165.12        21.20 o                         
   1  18   1         30.06         39.36        17.31 o                         
   2  18   1        291.09        268.44        23.79 o                         
   3  18   1        216.97        265.02        35.84 o                         
  -3  19   1        118.15        137.14        19.46 o                         
  -2  19   1        433.74        510.82        34.88 o                         
  -1  19   1        294.22        345.78        27.76 o                         
   0  19   1         16.54         10.19        13.53 o                         
   1  19   1        285.93        285.38        21.10 o                         
   2  19   1        362.19        360.47        33.20 o                         
   3  19   1        113.37        125.59        23.07 o                         
  -2  20   1        126.19        151.56        25.66 o                         
  -1  20   1        373.47        394.64        41.25 o                         
   0  20   1        100.48         68.74        17.93 o                         
   1  20   1        395.04        496.70        37.24 o                         
   2  20   1        118.76         83.59        35.40 o                         
  -2  21   1        238.23        311.72        29.26 o                         
  -1  21   1        193.63        145.43        24.63 o                         
   0  21   1         11.82         18.07        18.59 o                         
   1  21   1        223.56        181.63        27.04 o                         
   2  21   1        231.64        301.71        34.72 o                         
  -1  22   1        669.98        680.90        42.60 o                         
   0  22   1         94.45         67.96        18.16 o                         
   1  22   1        693.45        738.82        42.14 o                         
   0   0   2        885.74        741.79        14.39 o                         
   1   0   2        291.61        340.03        14.74 o                         
   2   0   2        560.48        740.23        39.53 o                         
   3   0   2        631.15        625.93        23.91 o                         
   4   0   2        113.58        136.49        19.35 o                         
   5   0   2        104.63        128.52        20.68 o                         
  -5   1   2        341.22        338.53        26.06 o                         
  -4   1   2        381.14        409.13        27.89 o                         
  -3   1   2        163.36        149.62        14.79 o                         
  -2   1   2       3007.24       3185.34        59.47 o                         
  -1   1   2       8482.72       8619.93        84.22 o                         
   0   1   2        162.11        178.82         8.58 o                         
   1   1   2       8807.38       8836.43        91.71 o                         
   2   1   2       2803.46       2855.22        58.27 o                         
   3   1   2        158.51        136.00        14.22 o                         
   4   1   2        346.55        350.33        26.58 o                         
   5   1   2        344.04        387.55        25.68 o                         
  -5   2   2        848.57        786.70        36.41 o                         
  -4   2   2        936.64        866.74        33.32 o                         
  -3   2   2        462.63        508.93        20.79 o                         
  -2   2   2        984.14        978.02        41.67 o                         
  -1   2   2        134.19        136.64        11.97 o                         
   0   2   2       2926.08       2448.53        31.48 o                         
   1   2   2         82.69         81.04        10.62 o                         
   2   2   2        847.17        927.91        32.27 o                         
   3   2   2        449.36        448.65        19.37 o                         
   4   2   2        907.08        898.09        34.81 o                         
   5   2   2        880.88        812.50        28.46 o                         
  -5   3   2        243.74        264.66        25.39 o                         
  -4   3   2        254.35        241.73        23.00 o                         
  -3   3   2        834.98        792.33        26.13 o                         
  -2   3   2       1116.25       1088.90        35.57 o                         
  -1   3   2       1545.09       1550.91        27.28 o                         
   0   3   2       1187.77       1202.30        22.63 o                         
   1   3   2       1257.71       1267.56        25.89 o                         
   2   3   2       1177.68       1147.43        34.26 o                         
   3   3   2        749.40        786.19        22.77 o                         
   4   3   2        334.62        316.53        35.27 o                         
   5   3   2        228.05        234.57        27.71 o                         
  -5   4   2         90.75        105.79        25.14 o                         
  -4   4   2        166.90        171.72        21.02 o                         
  -3   4   2        121.13        130.76        14.51 o                         
  -2   4   2        721.60        771.88        38.06 o                         
  -1   4   2        864.04        827.03        20.55 o                         
   0   4   2        893.79        967.42        21.84 o                         
   1   4   2        786.78        767.71        21.78 o                         
   2   4   2        708.66        717.92        29.72 o                         
   3   4   2        137.39        145.83        13.21 o                         
   4   4   2        179.66        150.49        16.71 o                         
   5   4   2         69.99         40.54        20.78 o                         
  -5   5   2         44.65         64.91        19.22 o                         
  -4   5   2        130.75        155.18        21.83 o                         
  -3   5   2        512.40        525.47        24.19 o                         
  -2   5   2       3110.47       3172.18        84.59 o                         
  -1   5   2      12734.07      12458.86       124.65 o                         
   0   5   2       7156.30       7901.73        80.26 o                         
   1   5   2      13270.61      13054.40       119.40 o                         
   2   5   2       3342.85       3307.93        67.69 o                         
   3   5   2        527.71        522.13        19.61 o                         
   4   5   2        127.41        130.40        17.24 o                         
   5   5   2         47.62         32.89        20.83 o                         
  -5   6   2        132.17        123.52        25.02 o                         
  -4   6   2        279.97        278.69        31.99 o                         
  -3   6   2        282.21        317.36        19.09 o                         
  -2   6   2        897.49        833.90        28.41 o                         
  -1   6   2        204.72        236.55        20.62 o                         
   0   6   2       1006.95       1042.54        23.85 o                         
   1   6   2        157.45        174.32        17.01 o                         
   2   6   2        839.96        763.85        36.25 o                         
   3   6   2        319.35        364.40        20.19 o                         
   4   6   2        303.79        294.03        23.88 o                         
   5   6   2        108.40        101.84        20.78 o                         
  -5   7   2        487.58        505.50        31.06 o                         
  -4   7   2         17.01         21.20        16.67 o                         
  -3   7   2       3907.97       3860.66       114.68 o                         
  -2   7   2       3391.26       3327.20        51.89 o                         
  -1   7   2       7988.64       8487.18       109.18 o                         
   0   7   2       1849.24       1788.24        32.35 o                         
   1   7   2       8190.58       8579.51       107.45 o                         
   2   7   2       3241.06       3157.88        54.23 o                         
   3   7   2       4127.59       4053.86        71.15 o                         
   4   7   2         16.27         37.05        18.52 o                         
   5   7   2        463.49        536.81        33.87 o                         
  -5   8   2        466.34        532.57        25.88 o                         
  -4   8   2        529.04        476.40        36.43 o                         
  -3   8   2         72.24         40.92        16.78 o                         
  -2   8   2        712.30        704.67        27.33 o                         
  -1   8   2        144.54        134.54        21.25 o                         
   0   8   2       1467.27       1376.82        28.62 o                         
   1   8   2        106.75         88.34        15.83 o                         
   2   8   2        706.99        704.29        24.34 o                         
   3   8   2        101.06         79.90        16.21 o                         
   4   8   2        562.01        492.96        55.54 o                         
   5   8   2        477.12        515.48        28.04 o                         
  -5   9   2         62.70         60.04        17.74 o                         
  -4   9   2       1262.47       1237.16        44.63 o                         
  -3   9   2         21.88         55.88        17.66 o                         
  -2   9   2       2731.11       2563.89        37.90 o                         
  -1   9   2       2500.71       2504.87        54.59 o                         
   0   9   2       2848.12       2769.59        53.64 o                         
   1   9   2       2417.43       2433.55        53.06 o                         
   2   9   2       2872.26       2680.35        40.57 o                         
   3   9   2         32.62         56.59        16.63 o                         
   4   9   2       1354.95       1301.38        54.15 o                         
   5   9   2         82.30         96.42        15.51 o                         
  -5  10   2        121.56        105.21        17.68 o                         
  -4  10   2         56.09         41.29        19.04 o                         
  -3  10   2        821.95        814.68        35.50 o                         
  -2  10   2        886.81        889.75        22.61 o                         
  -1  10   2        416.15        358.45        16.85 o                         
   0  10   2         19.08         34.95        14.64 o                         
   1  10   2        424.75        408.68        20.40 o                         
   2  10   2        934.16        921.73        24.30 o                         
   3  10   2        827.78        830.33        37.44 o                         
   4  10   2         85.33        101.76        21.98 o                         
   5  10   2        140.60        111.85        17.10 o                         
  -5  11   2        107.65         86.00        13.98 o                         
  -4  11   2       1301.63       1280.08        39.90 o                         
  -3  11   2       1715.87       1582.87        41.08 o                         
  -2  11   2       1047.00        995.69        24.71 o                         
  -1  11   2        421.67        453.05        18.07 o                         
   0  11   2          2.48         11.04        10.49 o                         
   1  11   2        490.49        496.64        19.35 o                         
   2  11   2        993.39        942.16        24.75 o                         
   3  11   2       1781.15       1639.07        44.43 o                         
   4  11   2       1321.68       1392.95        44.95 o                         
   5  11   2        123.31         90.40        29.01 o                         
  -4  12   2        476.28        489.04        25.88 o                         
  -3  12   2        321.71        374.99        75.53 o                         
  -2  12   2        272.04        265.22        18.05 o                         
  -1  12   2        287.32        352.87        18.26 o                         
   0  12   2       1264.82       1298.66        26.77 o                         
   1  12   2        295.95        323.54        17.53 o                         
   2  12   2        338.22        362.95        19.32 o                         
   3  12   2        292.20        217.06        55.65 o                         
   4  12   2        491.16        503.80        35.58 o                         
   5  12   2         15.32         -5.71        25.81 o                         
  -4  13   2         10.63         33.36        16.70 o                         
  -3  13   2        998.43        994.31        34.84 o                         
  -2  13   2        355.11        320.96        16.67 o                         
  -1  13   2         42.99         19.55        12.01 o                         
   0  13   2       1235.30       1193.36        28.19 o                         
   1  13   2         36.79         44.64        13.03 o                         
   2  13   2        305.07        290.74        18.49 o                         
   3  13   2       1093.90       1004.44        34.60 o                         
   4  13   2          6.21         17.19        15.70 o                         
  -4  14   2         31.54         22.62        16.37 o                         
  -3  14   2        192.89        234.38        25.19 o                         
  -2  14   2        385.26        365.27        18.23 o                         
  -1  14   2        311.88        333.19        19.68 o                         
   0  14   2       2168.71       2092.85        38.66 o                         
   1  14   2        313.58        321.11        17.94 o                         
   2  14   2        357.52        343.48        19.16 o                         
   3  14   2        231.16        246.25        26.43 o                         
   4  14   2         27.52         21.70        18.23 o                         
  -4  15   2        141.23        167.10        42.24 o                         
  -3  15   2        503.01        530.49        34.00 o                         
  -2  15   2        155.74        149.97        18.43 o                         
  -1  15   2       1760.83       1626.48        37.36 o                         
   0  15   2        716.79        837.97        28.34 o                         
   1  15   2       1925.65       1814.88        33.89 o                         
   2  15   2        197.56        219.44        18.57 o                         
   3  15   2        484.75        443.04        40.06 o                         
   4  15   2        140.68        117.72        17.98 o                         
  -4  16   2         66.64         61.58        19.64 o                         
  -3  16   2         42.94         47.23        28.58 o                         
  -2  16   2        439.83        459.63        25.26 o                         
  -1  16   2       2480.47       2462.48        50.78 o                         
   0  16   2       1640.33       1579.05        35.60 o                         
   1  16   2       2484.03       2290.55        48.01 o                         
   2  16   2        464.75        528.98        30.58 o                         
   3  16   2         44.13         33.25        16.62 o                         
  -3  17   2         76.24         62.01        19.32 o                         
  -2  17   2        828.55        804.80        36.21 o                         
  -1  17   2       1672.70       1678.52        40.78 o                         
   0  17   2        117.46        138.32        17.57 o                         
   1  17   2       1597.97       1628.86        38.95 o                         
   2  17   2        921.52        897.75        34.65 o                         
   3  17   2        100.00        133.53        19.84 o                         
  -3  18   2         56.81         71.43        18.75 o                         
  -2  18   2        351.94        425.29        41.06 o                         
  -1  18   2         80.34         88.85        19.39 o                         
   0  18   2         31.96         44.93        19.07 o                         
   1  18   2         97.21        120.03        30.90 o                         
   2  18   2        344.38        362.98        47.15 o                         
   3  18   2         60.27        100.20        35.17 o                         
  -3  19   2        453.58        440.77        31.75 o                         
  -2  19   2         38.56         91.93        39.49 o                         
  -1  19   2         56.86         68.36        17.75 o                         
   0  19   2          1.29         -6.28        17.36 o                         
   1  19   2         91.20         74.62        19.89 o                         
   2  19   2         33.85         47.69        24.07 o                         
  -2  20   2        100.82         97.39        21.76 o                         
  -1  20   2         58.59         85.17        19.32 o                         
   0  20   2          7.76         20.07        15.80 o                         
   1  20   2         52.62         60.66        16.02 o                         
   2  20   2        111.80        127.31        23.01 o                         
  -2  21   2          7.20         29.46        25.58 o                         
  -1  21   2        396.81        430.09        34.64 o                         
   0  21   2         51.87         45.09        19.18 o                         
   1  21   2        365.22        369.63        34.97 o                         
  -1  22   2         86.82        133.95        21.72 o                         
   0  22   2        389.91        368.19        28.42 o                         
   1  22   2         87.96         60.79        15.32 o                         
   1   0   3       5656.74       5772.88        58.25 o                         
   2   0   3       1594.43       1375.91        31.22 o                         
   3   0   3        291.93        336.48        17.82 o                         
   4   0   3       1458.52       1447.53        39.90 o                         
   5   0   3         30.41         77.85        20.18 o                         
  -5   1   3        196.83        195.54        27.05 o                         
  -4   1   3        542.41        552.54        28.67 o                         
  -3   1   3       2514.05       2514.86        41.29 o                         
  -2   1   3       1630.25       1607.54        45.25 o                         
  -1   1   3       6115.47       6082.98        69.55 o                         
   0   1   3       1800.25       1563.75        20.05 o                         
   1   1   3       6224.33       6076.92        65.86 o                         
   2   1   3       1703.08       1681.68        36.49 o                         
   3   1   3       2468.86       2495.61        54.30 o                         
   4   1   3        597.61        627.56        29.58 o                         
   5   1   3        184.91        151.13        18.21 o                         
  -5   2   3        122.24        132.19        29.15 o                         
  -4   2   3        116.27        103.45        15.40 o                         
  -3   2   3        425.51        422.80        22.48 o                         
  -2   2   3        555.49        634.72        21.85 o                         
  -1   2   3       2735.74       2835.77        40.99 o                         
   0   2   3        531.82        507.75        14.49 o                         
   1   2   3       2587.65       2603.77        35.68 o                         
   2   2   3        563.39        621.43        26.57 o                         
   3   2   3        404.50        384.33        20.65 o                         
   4   2   3         80.26        110.15        16.32 o                         
   5   2   3        104.88        134.72        19.12 o                         
  -5   3   3       1159.88       1232.47        55.66 o                         
  -4   3   3        344.55        373.59        25.52 o                         
  -3   3   3        213.24        230.62        16.50 o                         
  -2   3   3       2344.81       2249.54        48.54 o                         
  -1   3   3       1324.93       1365.04        29.40 o                         
   0   3   3       4749.90       4565.44        54.65 o                         
   1   3   3       1286.57       1379.47        26.55 o                         
   2   3   3       2337.12       2316.62        52.77 o                         
   3   3   3        281.95        307.05        18.26 o                         
   4   3   3        328.09        321.74        22.76 o                         
   5   3   3       1266.91       1343.58        40.78 o                         
  -5   4   3          4.14         -2.35        20.07 o                         
  -4   4   3        227.09        211.07        21.23 o                         
  -3   4   3         23.52          7.86        10.36 o                         
  -2   4   3        132.13         88.14        18.50 o                         
  -1   4   3       1525.04       1501.49        35.48 o                         
   0   4   3        517.57        553.60        21.10 o                         
   1   4   3       1663.50       1667.87        27.99 o                         
   2   4   3        117.32         68.91        15.91 o                         
   3   4   3         34.13         21.92        12.68 o                         
   4   4   3        245.76        231.53        18.56 o                         
   5   4   3          3.58          2.39        21.58 o                         
  -5   5   3        134.59        113.96        19.98 o                         
  -4   5   3        249.56        238.92        22.03 o                         
  -3   5   3       1904.78       1766.61        34.58 o                         
  -2   5   3       2667.03       2538.76        89.56 o                         
  -1   5   3       3322.63       3130.01        44.86 o                         
   0   5   3       1487.77       1511.74        30.61 o                         
   1   5   3       3498.84       3337.95        46.84 o                         
   2   5   3       2643.78       2518.00        52.69 o                         
   3   5   3       1917.09       1847.58        35.47 o                         
   4   5   3        259.25        237.72        19.96 o                         
   5   5   3        122.81        102.49        21.40 o                         
  -5   6   3         85.10         81.10        21.22 o                         
  -4   6   3        613.10        630.74        37.62 o                         
  -3   6   3       1013.44       1009.62        26.36 o                         
  -2   6   3       2016.54       2004.65        58.42 o                         
  -1   6   3       2949.34       3069.46        67.53 o                         
   0   6   3       5897.16       6120.10        72.52 o                         
   1   6   3       3018.88       3015.88        47.07 o                         
   2   6   3       1921.84       1926.83        49.02 o                         
   3   6   3       1001.94        982.43        24.99 o                         
   4   6   3        608.62        658.06        38.97 o                         
   5   6   3         98.33        108.82        23.11 o                         
  -5   7   3        599.66        553.36        27.36 o                         
  -4   7   3        237.45        251.31        22.02 o                         
  -3   7   3        552.61        588.08        28.59 o                         
  -2   7   3        291.52        301.45        18.13 o                         
  -1   7   3      10132.23      10176.60       138.93 o                         
   0   7   3       1102.73       1173.44        40.59 o                         
   1   7   3      10376.29      10400.68       115.73 o                         
   2   7   3        295.08        294.34        22.88 o                         
   3   7   3        510.20        557.62        31.16 o                         
   4   7   3        244.46        203.77        23.67 o                         
   5   7   3        604.13        616.06        34.47 o                         
  -5   8   3        216.39        160.62        20.69 o                         
  -4   8   3        128.88        138.00        27.65 o                         
  -3   8   3        331.22        307.07        21.93 o                         
  -2   8   3        645.97        621.39        22.37 o                         
  -1   8   3       1675.87       1797.47        47.18 o                         
   0   8   3       2497.46       2475.50        45.86 o                         
   1   8   3       1735.42       1824.60        45.23 o                         
   2   8   3        632.96        627.73        22.88 o                         
   3   8   3        296.14        281.66        22.23 o                         
   4   8   3        157.59        166.90        22.97 o                         
   5   8   3        203.38        234.73        23.63 o                         
  -5   9   3          5.59         -0.91        15.65 o                         
  -4   9   3       1009.09        940.78        38.18 o                         
  -3   9   3       1477.83       1365.95        38.21 o                         
  -2   9   3         11.44          2.90         9.69 o                         
  -1   9   3         59.69         55.33        15.98 o                         
   0   9   3        282.24        256.29        19.61 o                         
   1   9   3         71.58         76.98        15.73 o                         
   2   9   3          9.50         19.74        10.09 o                         
   3   9   3       1554.68       1461.02        40.56 o                         
   4   9   3       1076.79       1094.91        58.27 o                         
   5   9   3         13.23         32.40        17.67 o                         
  -5  10   3          9.92         30.37        14.88 o                         
  -4  10   3        528.66        502.13        30.80 o                         
  -3  10   3        993.88        997.25        32.51 o                         
  -2  10   3        552.19        582.43        20.01 o                         
  -1  10   3       1894.13       1924.61        30.31 o                         
   0  10   3         40.12         26.38        12.59 o                         
   1  10   3       1722.13       1733.20        31.13 o                         
   2  10   3        574.70        579.00        21.46 o                         
   3  10   3        957.47        976.88        38.75 o                         
   4  10   3        575.43        623.14        37.55 o                         
   5  10   3          6.88         47.67        18.20 o                         
  -5  11   3        577.39        615.16        24.20 o                         
  -4  11   3        338.82        299.23        29.24 o                         
  -3  11   3        340.69        306.32        20.93 o                         
  -2  11   3        807.02        854.80        26.46 o                         
  -1  11   3        337.43        383.43        19.23 o                         
   0  11   3        494.22        469.68        19.51 o                         
   1  11   3        320.46        346.40        16.79 o                         
   2  11   3        837.21        834.21        23.97 o                         
   3  11   3        334.93        297.99        22.17 o                         
   4  11   3        371.17        360.67        26.80 o                         
   5  11   3        605.64        679.01        35.85 o                         
  -4  12   3         24.99         49.86        20.55 o                         
  -3  12   3       1047.92       1013.67        37.49 o                         
  -2  12   3        938.90        842.52        23.72 o                         
  -1  12   3        754.98        780.73        21.92 o                         
   0  12   3       1262.63       1259.97        35.36 o                         
   1  12   3        768.81        782.98        23.59 o                         
   2  12   3        855.29        803.99        23.27 o                         
   3  12   3        942.38        956.85        36.08 o                         
   4  12   3         38.64         68.82        18.49 o                         
  -4  13   3        598.91        634.22        35.84 o                         
  -3  13   3        522.86        478.64        34.44 o                         
  -2  13   3        494.93        451.45        28.18 o                         
  -1  13   3        239.11        253.71        27.07 o                         
   0  13   3          8.07         15.54        11.25 o                         
   1  13   3        224.69        249.96        18.54 o                         
   2  13   3        534.41        514.39        25.31 o                         
   3  13   3        451.05        443.29        25.98 o                         
   4  13   3        620.23        681.65        31.07 o                         
  -4  14   3        262.33        289.08        22.97 o                         
  -3  14   3          3.48         21.00        19.24 o                         
  -2  14   3        332.40        347.40        24.05 o                         
  -1  14   3       1103.24       1110.53        34.77 o                         
   0  14   3        157.45        170.02        15.66 o                         
   1  14   3       1066.91       1007.64        27.25 o                         
   2  14   3        261.04        275.87        19.40 o                         
   3  14   3          0.69          5.09        18.26 o                         
   4  14   3        256.03        251.73        40.48 o                         
  -4  15   3         76.15         93.88        19.69 o                         
  -3  15   3          1.21         37.31        18.80 o                         
  -2  15   3        592.40        599.04        27.97 o                         
  -1  15   3       1396.09       1379.26        40.22 o                         
   0  15   3        804.43        724.49        28.27 o                         
   1  15   3       1251.02       1172.44        29.83 o                         
   2  15   3        485.08        475.51        34.13 o                         
   3  15   3          0.42        -11.65        17.86 o                         
   4  15   3         73.49         58.37        22.53 o                         
  -4  16   3          4.22         44.34        23.98 o                         
  -3  16   3        429.77        469.38        33.49 o                         
  -2  16   3        343.45        333.06        23.47 o                         
  -1  16   3       1395.31       1198.84        98.90 o                         
   0  16   3         98.27        109.28        15.96 o                         
   1  16   3       1513.59       1378.45        57.17 o                         
   2  16   3        335.81        327.14        30.97 o                         
   3  16   3        428.69        443.97        26.60 o                         
  -3  17   3        220.06        176.85        23.90 o                         
  -2  17   3        548.24        539.71        36.04 o                         
  -1  17   3        216.66        196.22        20.10 o                         
   0  17   3       3731.48       3820.54        67.92 o                         
   1  17   3        231.88        218.43        19.53 o                         
   2  17   3        507.91        500.77        28.09 o                         
   3  17   3        234.81        212.13        18.49 o                         
  -3  18   3        144.66        176.70        22.33 o                         
  -2  18   3        165.79        157.59        34.24 o                         
  -1  18   3         69.47         40.65        18.43 o                         
   0  18   3          7.69          7.16        18.03 o                         
   1  18   3         63.84         84.10        16.19 o                         
   2  18   3        190.18        198.23        18.70 o                         
   3  18   3        176.42        218.73        24.54 o                         
  -3  19   3        121.92        107.70        18.39 o                         
  -2  19   3        366.02        394.01        58.78 o                         
  -1  19   3         89.51         78.03        19.12 o                         
   0  19   3        109.05         87.37        22.33 o                         
   1  19   3         90.84         82.41        24.69 o                         
   2  19   3        366.52        380.68        33.08 o                         
  -2  20   3         85.63         64.64        28.32 o                         
  -1  20   3        121.59        125.76        19.66 o                         
   0  20   3        249.49        243.97        23.81 o                         
   1  20   3        146.90        165.06        19.92 o                         
   2  20   3        111.32         99.91        21.31 o                         
  -2  21   3         87.90         90.33        18.05 o                         
  -1  21   3        240.42        271.56        28.39 o                         
   0  21   3          1.03         29.42        15.34 o                         
   1  21   3        230.07        241.52        25.56 o                         
  -1  22   3        152.73         98.84        17.15 o                         
   0  22   3        175.73        145.32        19.13 o                         
   0   0   4       7292.74       7408.30        92.37 o                         
   1   0   4       6077.05       6141.62        66.32 o                         
   2   0   4       1658.56       1684.43        36.89 o                         
   3   0   4        697.48        629.79        27.60 o                         
   4   0   4        188.90        201.44        18.42 o                         
   5   0   4        488.91        491.27        28.02 o                         
  -5   1   4        128.05         95.34        20.65 o                         
  -4   1   4       1202.30       1135.27        35.43 o                         
  -3   1   4        189.49        209.78        16.29 o                         
  -2   1   4        143.73        173.51        16.45 o                         
  -1   1   4       5760.36       6114.64        72.88 o                         
   0   1   4       1564.77       1409.21        20.75 o                         
   1   1   4       5960.10       6269.89        67.99 o                         
   2   1   4        176.04        218.90        19.51 o                         
   3   1   4        241.75        233.74        18.68 o                         
   4   1   4       1277.60       1210.75        32.05 o                         
   5   1   4        162.65        204.52        19.65 o                         
  -5   2   4        801.18        820.46        39.85 o                         
  -4   2   4        668.47        677.90        32.47 o                         
  -3   2   4        436.15        439.63        21.22 o                         
  -2   2   4       1242.67       1288.43        35.43 o                         
  -1   2   4      13735.51      14273.24       143.10 o                         
   0   2   4         22.23         34.47         8.28 o                         
   1   2   4      13540.08      14170.55       144.56 o                         
   2   2   4       1092.72       1083.72        32.13 o                         
   3   2   4        453.96        438.87        19.82 o                         
   4   2   4        670.93        700.03        26.98 o                         
   5   2   4        832.11        864.50        29.27 o                         
  -5   3   4         22.56         40.64        20.59 o                         
  -4   3   4        674.80        736.93        39.02 o                         
  -3   3   4        143.36        137.50        13.25 o                         
  -2   3   4        588.25        665.10        28.83 o                         
  -1   3   4       2363.61       2469.70        44.83 o                         
   0   3   4      11450.05      11224.48       104.33 o                         
   1   3   4       2604.14       2759.95        37.91 o                         
   2   3   4        577.83        674.50        29.05 o                         
   3   3   4        141.93        166.23        14.53 o                         
   4   3   4        698.03        699.92        28.15 o                         
   5   3   4         30.76         37.82        18.18 o                         
  -5   4   4         41.79         37.41        17.76 o                         
  -4   4   4         12.87         17.88        16.34 o                         
  -3   4   4        373.32        363.99        20.60 o                         
  -2   4   4        411.06        403.24        18.07 o                         
  -1   4   4       2208.55       2228.52        43.90 o                         
   0   4   4       1525.47       1660.28        28.17 o                         
   1   4   4       2495.00       2488.59        34.68 o                         
   2   4   4        384.60        387.98        25.24 o                         
   3   4   4        326.70        323.11        16.23 o                         
   4   4   4         21.15         42.77        14.84 o                         
   5   4   4         26.95         28.86        21.55 o                         
  -5   5   4         75.21         60.99        19.25 o                         
  -4   5   4        271.15        257.20        22.33 o                         
  -3   5   4        603.41        571.54        23.32 o                         
  -2   5   4       1241.20       1242.37        29.20 o                         
  -1   5   4       1092.31       1158.25        34.15 o                         
   0   5   4       3445.56       3801.44        47.71 o                         
   1   5   4        953.34        958.99        27.14 o                         
   2   5   4       1222.57       1271.29        38.45 o                         
   3   5   4        619.84        593.74        22.10 o                         
   4   5   4        308.85        278.44        20.91 o                         
   5   5   4         86.43        127.74        30.74 o                         
  -5   6   4         54.38         29.78        19.28 o                         
  -4   6   4        417.78        403.83        39.89 o                         
  -3   6   4        309.89        321.97        18.83 o                         
  -2   6   4        752.58        787.10        34.26 o                         
  -1   6   4        371.70        331.83        26.18 o                         
   0   6   4       2673.12       2573.49        42.95 o                         
   1   6   4        264.80        231.66        17.73 o                         
   2   6   4        874.52        943.21        36.83 o                         
   3   6   4        272.09        302.11        17.43 o                         
   4   6   4        464.44        425.64        38.03 o                         
   5   6   4         66.99         86.97        30.58 o                         
  -5   7   4        292.47        342.88        27.58 o                         
  -4   7   4        388.98        312.52        23.27 o                         
  -3   7   4        106.89        137.22        15.48 o                         
  -2   7   4         65.21         72.34        12.52 o                         
  -1   7   4       1603.14       1720.78        48.97 o                         
   0   7   4       1927.52       2080.25        40.46 o                         
   1   7   4       1592.82       1771.56        40.76 o                         
   2   7   4         87.04        104.93        18.55 o                         
   3   7   4        133.25        137.09        16.90 o                         
   4   7   4        400.29        398.86        30.53 o                         
   5   7   4        324.35        332.40        25.52 o                         
  -5   8   4        140.15        142.77        23.87 o                         
  -4   8   4        699.42        600.95        48.71 o                         
  -3   8   4        208.07        220.25        18.53 o                         
  -2   8   4       1207.29       1196.22        29.17 o                         
  -1   8   4        452.10        488.27        30.18 o                         
   0   8   4          4.88         15.44        13.30 o                         
   1   8   4        591.26        605.54        27.74 o                         
   2   8   4       1131.64       1077.01        25.45 o                         
   3   8   4        271.15        273.89        21.15 o                         
   4   8   4        669.42        573.98        35.55 o                         
   5   8   4        122.47        137.65        18.01 o                         
  -5   9   4        672.32        709.50        34.21 o                         
  -4   9   4        320.92        343.19        27.55 o                         
  -3   9   4        783.83        783.52        32.99 o                         
  -2   9   4       1586.59       1605.58        31.94 o                         
  -1   9   4         38.22         42.96        14.89 o                         
   0   9   4         77.68         90.11        15.95 o                         
   1   9   4         71.70         86.93        16.17 o                         
   2   9   4       1565.31       1548.89        29.35 o                         
   3   9   4        774.24        777.70        32.70 o                         
   4   9   4        303.18        329.28        30.79 o                         
   5   9   4        676.14        650.23        35.12 o                         
  -5  10   4         32.78         29.94        14.39 o                         
  -4  10   4        167.91        209.54        34.84 o                         
  -3  10   4        971.34       1004.09        31.65 o                         
  -2  10   4       1763.50       1618.77        30.16 o                         
  -1  10   4        768.33        825.12        26.32 o                         
   0  10   4        554.04        522.12        19.75 o                         
   1  10   4        939.50        935.80        22.66 o                         
   2  10   4       1716.59       1556.25        30.43 o                         
   3  10   4       1067.27       1114.27        41.42 o                         
   4  10   4        193.61        173.11        23.27 o                         
   5  10   4         48.75         78.10        17.77 o                         
  -5  11   4         27.35         32.59        12.71 o                         
  -4  11   4         88.34         82.69        20.58 o                         
  -3  11   4         36.84         39.05        17.02 o                         
  -2  11   4        435.81        449.38        17.83 o                         
  -1  11   4        261.07        277.44        15.37 o                         
   0  11   4       2169.28       2044.10        33.05 o                         
   1  11   4        248.78        275.45        15.56 o                         
   2  11   4        450.80        484.82        23.74 o                         
   3  11   4         26.64         38.36        15.92 o                         
   4  11   4        125.38        129.91        26.83 o                         
   5  11   4         36.32         30.83        30.83 o                         
  -4  12   4        364.26        379.20        67.83 o                         
  -3  12   4        655.39        658.81        30.74 o                         
  -2  12   4        203.92        200.93        15.92 o                         
  -1  12   4        836.79        852.59        23.43 o                         
   0  12   4         69.12         72.06        11.94 o                         
   1  12   4        717.54        722.50        23.01 o                         
   2  12   4        189.27        181.94        17.11 o                         
   3  12   4        579.35        557.61        29.17 o                         
   4  12   4        382.41        387.32        28.47 o                         
  -4  13   4         82.16        108.50        21.37 o                         
  -3  13   4        156.33        167.53        20.69 o                         
  -2  13   4        220.99        239.91        16.81 o                         
  -1  13   4         15.09          0.47        12.47 o                         
   0  13   4       1285.86       1316.28        28.92 o                         
   1  13   4          5.44         -1.84        12.34 o                         
   2  13   4        249.19        290.24        23.03 o                         
   3  13   4        110.46        142.82        18.57 o                         
   4  13   4         81.65         67.19        16.72 o                         
  -4  14   4        109.09        158.22        19.75 o                         
  -3  14   4        367.35        364.35        26.48 o                         
  -2  14   4        248.67        266.11        18.77 o                         
  -1  14   4       1866.78       1869.49        43.24 o                         
   0  14   4         15.00         18.06        13.93 o                         
   1  14   4       2005.38       1963.42        36.67 o                         
   2  14   4        230.16        242.19        19.58 o                         
   3  14   4        400.67        422.78        28.65 o                         
   4  14   4         83.36         99.03        16.63 o                         
  -4  15   4        144.48        185.51        30.11 o                         
  -3  15   4         29.20         33.97        18.54 o                         
  -2  15   4        254.57        327.46        22.39 o                         
  -1  15   4        195.74        189.93        19.74 o                         
   0  15   4         70.18         47.83        19.03 o                         
   1  15   4        178.17        143.49        17.67 o                         
   2  15   4        226.95        241.94        21.71 o                         
   3  15   4         29.94         61.72        18.78 o                         
   4  15   4        125.45        126.30        37.69 o                         
  -4  16   4        363.27        396.27        36.09 o                         
  -3  16   4        359.66        355.02        27.96 o                         
  -2  16   4        733.10        727.33        37.42 o                         
  -1  16   4        510.92        493.16        31.69 o                         
   0  16   4       1637.44       1608.04        40.50 o                         
   1  16   4        474.19        425.12        25.13 o                         
   2  16   4        664.41        667.00        32.45 o                         
   3  16   4        330.66        361.30        23.26 o                         
  -3  17   4          2.84          1.74        18.55 o                         
  -2  17   4         10.15         17.65        18.45 o                         
  -1  17   4        681.12        701.19        31.57 o                         
   0  17   4        178.66        141.94        20.42 o                         
   1  17   4        650.12        676.60        28.56 o                         
   2  17   4         12.31         25.02        15.67 o                         
   3  17   4          1.46         12.04        14.73 o                         
  -3  18   4         90.54         91.14        26.48 o                         
  -2  18   4       1513.96       1533.24        42.59 o                         
  -1  18   4         85.54        117.18        20.66 o                         
   0  18   4        849.08        813.75        40.89 o                         
   1  18   4        106.90        172.73        25.19 o                         
   2  18   4       1508.29       1493.36        41.85 o                         
   3  18   4         76.34         92.83        20.12 o                         
  -3  19   4        128.48        116.07        22.01 o                         
  -2  19   4         88.03         82.42        28.75 o                         
  -1  19   4         10.78         10.89        21.43 o                         
   0  19   4         66.81         65.97        18.71 o                         
   1  19   4          7.91          4.14        19.24 o                         
   2  19   4         75.60         53.60        16.40 o                         
  -2  20   4        309.66        329.25        25.98 o                         
  -1  20   4        321.74        347.38        26.64 o                         
   0  20   4        224.49        245.23        24.11 o                         
   1  20   4        330.77        334.42        25.80 o                         
   2  20   4        339.42        326.60        29.39 o                         
  -2  21   4        108.78        149.83        21.47 o                         
  -1  21   4        546.69        551.16        25.17 o                         
   0  21   4        106.63        162.89        27.64 o                         
   1  21   4        532.17        559.45        38.46 o                         
   0  22   4        123.93         86.97        20.52 o                         
   1   0   5       5271.64       5275.60        60.84 o                         
   2   0   5        417.29        515.10        16.85 o                         
   3   0   5          8.21          8.39        10.54 o                         
   4   0   5        444.23        442.46        21.81 o                         
   5   0   5        245.12        375.45        26.80 o                         
  -5   1   5        739.46        839.50        36.21 o                         
  -4   1   5        114.52        145.90        18.65 o                         
  -3   1   5        507.46        537.58        23.12 o                         
  -2   1   5       1710.78       1692.02        40.84 o                         
  -1   1   5       7507.76       7673.74        86.65 o                         
   0   1   5       5318.20       5471.58        53.84 o                         
   1   1   5       7098.59       7161.49        84.42 o                         
   2   1   5       1842.05       1770.34        37.46 o                         
   3   1   5        540.22        511.83        21.93 o                         
   4   1   5        120.50        117.11        15.93 o                         
   5   1   5        788.26        771.26        31.89 o                         
  -5   2   5        435.68        469.96        26.96 o                         
  -4   2   5        493.70        527.10        29.54 o                         
  -3   2   5       2548.10       2448.23        40.50 o                         
  -2   2   5        326.18        319.78        15.73 o                         
  -1   2   5      14671.15      15031.69       152.65 o                         
   0   2   5      10195.35      10550.97        93.36 o                         
   1   2   5      15042.86      15059.65       154.58 o                         
   2   2   5        355.44        398.34        19.64 o                         
   3   2   5       2605.67       2443.40        41.44 o                         
   4   2   5        492.71        486.19        23.17 o                         
   5   2   5        419.44        484.36        26.99 o                         
  -5   3   5        335.65        287.68        29.57 o                         
  -4   3   5        700.19        600.67        29.04 o                         
  -3   3   5        943.12        902.68        26.41 o                         
  -2   3   5       1431.18       1487.49        33.12 o                         
  -1   3   5       2056.58       2349.30        37.86 o                         
   0   3   5        763.77        902.20        21.71 o                         
   1   3   5       2248.08       2501.69        34.98 o                         
   2   3   5       1398.62       1452.83        37.99 o                         
   3   3   5       1006.42        968.13        26.42 o                         
   4   3   5        690.88        701.47        26.37 o                         
   5   3   5        286.77        309.47        37.48 o                         
  -5   4   5        148.00        162.81        20.39 o                         
  -4   4   5        505.31        440.07        26.67 o                         
  -3   4   5       1150.78       1106.89        28.81 o                         
  -2   4   5       5405.34       5055.60       145.82 o                         
  -1   4   5       2364.56       2390.29        45.96 o                         
   0   4   5       3626.99       3500.62        45.36 o                         
   1   4   5       2379.56       2350.05        34.77 o                         
   2   4   5       5642.55       5553.55        75.09 o                         
   3   4   5       1135.84       1120.53        24.68 o                         
   4   4   5        580.78        534.23        25.61 o                         
   5   4   5        137.17        160.90        26.08 o                         
  -5   5   5         12.25         24.93        16.49 o                         
  -4   5   5        383.09        380.41        26.30 o                         
  -3   5   5       1078.84       1107.27        29.05 o                         
  -2   5   5        407.85        371.54        24.69 o                         
  -1   5   5       2374.15       2419.34        48.42 o                         
   0   5   5       6736.73       6600.96        72.64 o                         
   1   5   5       2424.60       2416.69        43.29 o                         
   2   5   5        363.60        327.38        22.19 o                         
   3   5   5       1133.11       1128.86        25.32 o                         
   4   5   5        364.63        339.99        25.90 o                         
   5   5   5         18.57         49.65        29.87 o                         
  -5   6   5         84.55         84.59        21.16 o                         
  -4   6   5       1570.62       1531.58        42.12 o                         
  -3   6   5        852.56        847.63        36.05 o                         
  -2   6   5       1831.30       1768.16        36.06 o                         
  -1   6   5       1581.73       1584.67        41.65 o                         
   0   6   5       3601.16       3821.66        58.53 o                         
   1   6   5       1631.52       1596.07        36.11 o                         
   2   6   5       2023.32       2042.39        51.58 o                         
   3   6   5        837.96        821.22        26.09 o                         
   4   6   5       1461.77       1364.15        43.87 o                         
   5   6   5         74.73         87.10        20.01 o                         
  -5   7   5        587.80        639.68        37.42 o                         
  -4   7   5        172.84        173.72        21.80 o                         
  -3   7   5        498.90        491.32        23.21 o                         
  -2   7   5       1027.70       1030.79        26.67 o                         
  -1   7   5        650.67        692.13        32.93 o                         
   0   7   5         33.43         43.33        12.76 o                         
   1   7   5        608.69        623.92        27.65 o                         
   2   7   5        946.98       1013.27        39.45 o                         
   3   7   5        398.15        403.64        20.38 o                         
   4   7   5        139.22         81.79        22.98 o                         
   5   7   5        511.16        615.26        50.21 o                         
  -5   8   5        293.14        292.41        35.75 o                         
  -4   8   5        853.75        881.29        37.11 o                         
  -3   8   5        222.04        237.29        21.12 o                         
  -2   8   5       2446.24       2234.52        37.74 o                         
  -1   8   5        251.71        261.63        23.99 o                         
   0   8   5         24.56         25.83        12.39 o                         
   1   8   5        202.33        221.14        19.66 o                         
   2   8   5       2301.86       2125.25        35.12 o                         
   3   8   5        218.71        257.18        23.17 o                         
   4   8   5        852.32        879.66        41.14 o                         
   5   8   5        286.76        318.30        28.55 o                         
  -5   9   5         21.33          3.23        17.68 o                         
  -4   9   5        143.52        138.31        26.51 o                         
  -3   9   5        605.73        642.49        31.47 o                         
  -2   9   5         87.87         91.40        12.29 o                         
  -1   9   5        973.48        967.96        31.85 o                         
   0   9   5        441.30        372.79        22.57 o                         
   1   9   5        997.93        978.70        30.85 o                         
   2   9   5         90.75         95.03        12.37 o                         
   3   9   5        650.24        696.34        32.64 o                         
   4   9   5        128.93        161.67        26.97 o                         
   5   9   5         23.90          4.71        14.97 o                         
  -5  10   5         12.84          9.48        13.45 o                         
  -4  10   5        149.55        148.80        26.22 o                         
  -3  10   5        172.16        208.21        20.89 o                         
  -2  10   5        485.83        468.67        19.70 o                         
  -1  10   5          8.99         23.99         9.36 o                         
   0  10   5       1522.13       1560.19        31.13 o                         
   1  10   5         15.98         30.12        10.77 o                         
   2  10   5        534.77        513.45        20.32 o                         
   3  10   5        212.09        223.75        21.23 o                         
   4  10   5        157.91        171.88        23.74 o                         
   5  10   5          9.38          7.64        13.23 o                         
  -5  11   5         29.66         34.53        14.51 o                         
  -4  11   5         22.66         35.18        20.64 o                         
  -3  11   5         78.68         87.20        18.37 o                         
  -2  11   5        234.87        280.20        19.15 o                         
  -1  11   5        614.16        566.01        21.00 o                         
   0  11   5       1727.69       1635.14        29.60 o                         
   1  11   5        599.57        558.93        19.79 o                         
   2  11   5        232.47        271.76        24.50 o                         
   3  11   5         79.39         73.35        18.33 o                         
   4  11   5         31.81         50.96        19.26 o                         
   5  11   5         21.87         -1.83        27.41 o                         
  -4  12   5        161.17        193.15        25.42 o                         
  -3  12   5        155.57        150.30        20.00 o                         
  -2  12   5       1355.86       1293.59        30.06 o                         
  -1  12   5        756.38        742.20        23.48 o                         
   0  12   5       2609.20       2447.78        38.15 o                         
   1  12   5        754.34        761.37        23.16 o                         
   2  12   5       1404.21       1340.35        34.71 o                         
   3  12   5        150.53        168.50        20.79 o                         
   4  12   5        176.46        246.54        24.17 o                         
  -4  13   5        517.88        588.90        33.67 o                         
  -3  13   5        885.27        868.94        35.56 o                         
  -2  13   5        123.58        138.21        16.18 o                         
  -1  13   5        909.28        945.34        27.62 o                         
   0  13   5        618.51        600.85        35.18 o                         
   1  13   5        869.12        912.43        26.14 o                         
   2  13   5        119.61        135.22        17.46 o                         
   3  13   5        859.97        780.79        36.66 o                         
   4  13   5        473.54        477.41        29.20 o                         
  -4  14   5         80.78         82.02        17.46 o                         
  -3  14   5        131.64        130.76        22.50 o                         
  -2  14   5        653.07        614.94        27.53 o                         
  -1  14   5        881.75        871.40        32.10 o                         
   0  14   5       2815.85       2823.53        49.56 o                         
   1  14   5        916.68        915.00        28.74 o                         
   2  14   5        632.60        583.92        32.09 o                         
   3  14   5        148.83        165.01        22.88 o                         
   4  14   5         61.74         66.52        15.94 o                         
  -4  15   5         32.76         56.43        52.53 o                         
  -3  15   5        101.48        154.23        27.50 o                         
  -2  15   5        122.16         81.98        16.28 o                         
  -1  15   5        105.88        107.37        18.45 o                         
   0  15   5        136.70        142.48        19.62 o                         
   1  15   5         86.71         96.85        16.58 o                         
   2  15   5         90.51         75.28        18.79 o                         
   3  15   5         80.28         77.56        19.01 o                         
   4  15   5         37.58         41.47        28.55 o                         
  -4  16   5        221.82        251.67        24.31 o                         
  -3  16   5        222.71        273.22        34.75 o                         
  -2  16   5        507.82        559.14        33.70 o                         
  -1  16   5        338.67        352.73        23.68 o                         
   0  16   5         20.11         31.94        16.43 o                         
   1  16   5        291.58        300.48        20.30 o                         
   2  16   5        498.62        511.97        34.62 o                         
   3  16   5        221.57        232.85        24.38 o                         
  -3  17   5         54.58         56.80        20.62 o                         
  -2  17   5         23.93         21.03        19.30 o                         
  -1  17   5         49.75         50.85        18.94 o                         
   0  17   5         88.95         78.75        17.07 o                         
   1  17   5         42.53         77.42        23.48 o                         
   2  17   5         22.38         -2.98        16.75 o                         
   3  17   5         74.29         70.33        16.39 o                         
  -3  18   5        815.66        771.63        32.03 o                         
  -2  18   5        282.26        268.57        26.06 o                         
  -1  18   5        474.55        538.69        33.11 o                         
   0  18   5        179.89        169.92        22.07 o                         
   1  18   5        460.32        443.82        52.12 o                         
   2  18   5        273.43        258.39        21.67 o                         
  -3  19   5        375.20        381.60        40.08 o                         
  -2  19   5        189.71        202.63        24.58 o                         
  -1  19   5         87.21         79.76        18.93 o                         
   0  19   5        494.28        448.08        39.42 o                         
   1  19   5         93.11         90.78        21.32 o                         
   2  19   5        183.25        207.93        23.65 o                         
  -2  20   5         19.53         31.15        15.68 o                         
  -1  20   5        279.26        279.05        22.24 o                         
   0  20   5         36.73         43.16        17.51 o                         
   1  20   5        277.44        285.88        24.76 o                         
   2  20   5         22.46         28.32        26.04 o                         
  -1  21   5        160.11        180.67        19.08 o                         
   0  21   5        775.66        861.58        30.88 o                         
   1  21   5        161.88        183.52        19.16 o                         
   0  22   5        218.10        234.57        39.97 o                         
   0   0   6        181.50        188.23        13.14 o                         
   1   0   6        795.43        838.39        23.01 o                         
   2   0   6       1322.36       1484.20        33.06 o                         
   3   0   6         94.03        137.36        14.89 o                         
   4   0   6        992.29        965.65        29.38 o                         
   5   0   6        773.00        774.24        39.03 o                         
  -5   1   6        209.07        183.96        23.63 o                         
  -4   1   6         93.36         96.45        15.21 o                         
  -3   1   6       1260.66       1315.38        28.09 o                         
  -2   1   6        512.31        479.56        20.05 o                         
  -1   1   6       4140.21       4011.64        51.10 o                         
   0   1   6        486.54        604.64        18.83 o                         
   1   1   6       3905.20       3756.46        50.50 o                         
   2   1   6        527.82        529.15        21.92 o                         
   3   1   6       1385.54       1433.86        31.14 o                         
   4   1   6         90.71         66.19        15.68 o                         
   5   1   6        197.13        254.51        26.17 o                         
  -5   2   6         77.55        109.99        20.32 o                         
  -4   2   6        270.36        300.24        21.87 o                         
  -3   2   6        723.43        753.96        24.64 o                         
  -2   2   6       1559.57       1510.84        33.19 o                         
  -1   2   6      12242.48      12844.37       135.58 o                         
   0   2   6       1593.89       1806.09        28.40 o                         
   1   2   6      12154.60      12673.55       125.28 o                         
   2   2   6       1554.13       1445.30        35.38 o                         
   3   2   6        679.85        668.29        24.05 o                         
   4   2   6        276.63        309.63        20.01 o                         
   5   2   6         63.77         80.13        18.21 o                         
  -5   3   6        345.60        448.86        32.71 o                         
  -4   3   6        803.00        794.70        39.63 o                         
  -3   3   6       1975.74       1952.80        36.04 o                         
  -2   3   6        275.78        290.44        17.12 o                         
  -1   3   6       6333.88       6656.68        82.34 o                         
   0   3   6        675.57        584.87        20.44 o                         
   1   3   6       6499.32       6685.51        71.36 o                         
   2   3   6        360.67        363.13        21.40 o                         
   3   3   6       1757.59       1744.37        36.91 o                         
   4   3   6        766.69        720.17        25.20 o                         
   5   3   6        326.52        328.55        28.78 o                         
  -5   4   6        107.48        108.99        19.03 o                         
  -4   4   6         78.22         77.73        18.63 o                         
  -3   4   6        998.34        977.70        28.22 o                         
  -2   4   6        721.80        807.12        26.38 o                         
  -1   4   6       1365.00       1493.37        38.54 o                         
   0   4   6       1091.47       1104.83        25.63 o                         
   1   4   6       1410.00       1519.64        29.81 o                         
   2   4   6        744.88        870.54        30.46 o                         
   3   4   6        957.55        917.96        25.94 o                         
   4   4   6         64.91         61.36        15.81 o                         
   5   4   6        107.59        165.25        27.67 o                         
  -5   5   6        327.35        408.43        30.52 o                         
  -4   5   6        623.72        574.84        49.14 o                         
  -3   5   6        457.00        511.65        23.46 o                         
  -2   5   6       2092.73       2294.46        56.03 o                         
  -1   5   6       3795.44       3817.74        63.28 o                         
   0   5   6      12201.69      13088.85       127.14 o                         
   1   5   6       3713.47       3672.07        59.26 o                         
   2   5   6       2271.50       2305.11        48.53 o                         
   3   5   6        551.97        588.01        20.58 o                         
   4   5   6        518.80        528.28        36.61 o                         
   5   5   6        306.11        411.07        65.29 o                         
  -5   6   6          0.58         29.09        17.20 o                         
  -4   6   6        165.65        141.96        18.67 o                         
  -3   6   6        869.28        834.91        28.02 o                         
  -2   6   6       1798.56       1721.12        34.01 o                         
  -1   6   6        374.23        392.76        26.90 o                         
   0   6   6        170.13        202.23        11.65 o                         
   1   6   6        348.12        380.10        23.59 o                         
   2   6   6       1769.79       1688.49        44.28 o                         
   3   6   6        968.59       1002.26        29.94 o                         
   4   6   6        152.30        100.43        19.32 o                         
   5   6   6          1.82         47.22        22.76 o                         
  -5   7   6         20.30         29.17        25.40 o                         
  -4   7   6        803.03        800.25        49.23 o                         
  -3   7   6       1329.91       1402.79        38.53 o                         
  -2   7   6       3170.49       3012.33        42.25 o                         
  -1   7   6         59.00         65.49        17.53 o                         
   0   7   6       2293.92       2226.45        47.15 o                         
   1   7   6         97.08         94.56        17.67 o                         
   2   7   6       3006.83       2877.28        59.34 o                         
   3   7   6       1234.56       1174.88        34.78 o                         
   4   7   6        757.14        696.83        41.18 o                         
   5   7   6         19.53         46.33        18.91 o                         
  -5   8   6        110.28         81.86        18.00 o                         
  -4   8   6        179.13        215.16        37.64 o                         
  -3   8   6         48.62         39.82        14.08 o                         
  -2   8   6        723.14        740.08        22.64 o                         
  -1   8   6          9.80          9.90        15.28 o                         
   0   8   6       1276.51       1311.42        33.56 o                         
   1   8   6         10.88         13.47        15.23 o                         
   2   8   6        777.05        745.07        20.16 o                         
   3   8   6         62.39         66.81        14.81 o                         
   4   8   6        175.57        175.92        36.48 o                         
   5   8   6        107.14        117.18        21.59 o                         
  -5   9   6         74.04        100.68        18.68 o                         
  -4   9   6         63.79         25.89        22.00 o                         
  -3   9   6        171.72        201.42        19.84 o                         
  -2   9   6       2279.95       2069.93        36.25 o                         
  -1   9   6       1377.96       1383.69        27.19 o                         
   0   9   6       5165.78       5390.92        89.09 o                         
   1   9   6       1220.51       1266.28        32.16 o                         
   2   9   6       2469.56       2166.63        34.43 o                         
   3   9   6        150.78        175.68        19.72 o                         
   4   9   6         70.70         95.09        23.74 o                         
   5   9   6         54.61         69.34        15.77 o                         
  -5  10   6         19.39         22.63        13.16 o                         
  -4  10   6        128.37        126.13        26.53 o                         
  -3  10   6        152.48        131.87        19.86 o                         
  -2  10   6        409.30        346.20        19.01 o                         
  -1  10   6        953.70        908.16        22.11 o                         
   0  10   6        332.06        347.77        18.01 o                         
   1  10   6        890.54        808.32        22.92 o                         
   2  10   6        420.39        341.88        17.22 o                         
   3  10   6        172.28        176.62        19.28 o                         
   4  10   6        139.41        135.10        22.65 o                         
   5  10   6         17.57          3.91        14.52 o                         
  -5  11   6         98.10         80.48        13.80 o                         
  -4  11   6        296.26        255.81        27.54 o                         
  -3  11   6        126.30         89.04        25.21 o                         
  -2  11   6        171.99        191.94        16.30 o                         
  -1  11   6       1364.86       1305.19        26.91 o                         
   0  11   6       4598.27       4214.59        50.36 o                         
   1  11   6       1306.36       1223.72        27.57 o                         
   2  11   6        201.45        203.11        17.54 o                         
   3  11   6        145.56        214.18        28.61 o                         
   4  11   6        300.90        320.22        24.20 o                         
   5  11   6         90.56         84.51        33.35 o                         
  -4  12   6        321.55        299.53        27.92 o                         
  -3  12   6        514.56        477.52        40.90 o                         
  -2  12   6         14.27         23.61        15.64 o                         
  -1  12   6       2304.25       2329.69        37.32 o                         
   0  12   6         59.85         73.12        10.57 o                         
   1  12   6       2326.76       2318.53        39.09 o                         
   2  12   6         15.49         33.44        12.70 o                         
   3  12   6        542.62        524.48        28.48 o                         
   4  12   6        318.87        318.40        22.64 o                         
  -4  13   6        158.44        170.11        36.43 o                         
  -3  13   6         20.24          7.98        17.46 o                         
  -2  13   6          6.45         -0.31        15.79 o                         
  -1  13   6       2602.31       2455.40        41.62 o                         
   0  13   6         53.57         53.02        16.38 o                         
   1  13   6       2603.16       2418.73        44.79 o                         
   2  13   6          0.52          8.20        14.03 o                         
   3  13   6         16.27         26.21        18.77 o                         
   4  13   6        124.67        155.59        19.45 o                         
  -4  14   6        245.81        237.34        30.20 o                         
  -3  14   6        153.27        127.18        21.83 o                         
  -2  14   6         69.22         37.41        30.47 o                         
  -1  14   6        289.75        323.40        20.60 o                         
   0  14   6       3384.47       3143.03        52.41 o                         
   1  14   6        276.90        251.20        20.21 o                         
   2  14   6        108.75        111.00        31.73 o                         
   3  14   6        134.50        102.08        19.52 o                         
   4  14   6        259.30        205.50        27.82 o                         
  -4  15   6        138.16        131.36        22.45 o                         
  -3  15   6        223.24        257.86        20.44 o                         
  -2  15   6         48.24         54.59        16.48 o                         
  -1  15   6         61.22         65.96        17.32 o                         
   0  15   6         61.42         73.92        17.40 o                         
   1  15   6         64.30         80.85        16.68 o                         
   2  15   6         46.28          8.39        14.12 o                         
   3  15   6        278.42        271.05        28.23 o                         
   4  15   6        119.04        105.19        22.66 o                         
  -4  16   6         25.73         48.11        19.38 o                         
  -3  16   6        780.04        776.93        32.23 o                         
  -2  16   6        372.23        363.68        27.34 o                         
  -1  16   6       1409.07       1374.97        37.86 o                         
   0  16   6        530.65        437.73       129.39 o                         
   1  16   6       1513.25       1482.45        39.64 o                         
   2  16   6        332.48        387.87        28.10 o                         
   3  16   6        756.66        775.48        42.55 o                         
  -3  17   6        254.85        216.59        28.17 o                         
  -2  17   6        199.09        204.49        25.14 o                         
  -1  17   6          7.97         -7.74        18.67 o                         
   0  17   6       1301.11       1224.90        35.60 o                         
   1  17   6         11.12         14.50        18.04 o                         
   2  17   6        162.44        169.57        23.40 o                         
   3  17   6        206.83        216.39        20.45 o                         
  -3  18   6        259.50        306.94        23.99 o                         
  -2  18   6          3.38          5.78        15.40 o                         
  -1  18   6       1533.00       1546.32        46.10 o                         
   0  18   6          2.01          8.87        19.03 o                         
   1  18   6       1505.65       1464.94        49.99 o                         
   2  18   6          3.41         22.99        15.49 o                         
  -2  19   6         59.13         54.02        16.51 o                         
  -1  19   6        102.44        122.36        19.27 o                         
   0  19   6        670.67        623.08        37.96 o                         
   1  19   6        120.70         97.80        20.77 o                         
   2  19   6         55.69         39.58        14.51 o                         
  -2  20   6        230.05        262.03        31.40 o                         
  -1  20   6        144.96        164.11        17.46 o                         
   0  20   6         29.08         24.76        16.86 o                         
   1  20   6        153.92        162.21        20.46 o                         
   2  20   6        214.26        194.14        37.91 o                         
  -1  21   6        323.77        322.41        20.14 o                         
   0  21   6          8.94          0.31        12.73 o                         
   1  21   6        303.76        314.39        25.25 o                         
   0  22   6        657.51        507.50        41.11 o                         
   1   0   7       1791.91       1828.71        34.73 o                         
   2   0   7        162.81        197.61        18.98 o                         
   3   0   7        526.82        548.51        23.17 o                         
   4   0   7         17.02         63.67        16.37 o                         
   5   0   7        540.52        595.04        35.29 o                         
  -5   1   7        110.47         98.00        19.07 o                         
  -4   1   7         84.74        107.61        18.31 o                         
  -3   1   7        203.48        198.85        16.05 o                         
  -2   1   7        841.52        822.98        26.25 o                         
  -1   1   7        487.18        554.12        19.41 o                         
   0   1   7       4040.54       4106.21        46.23 o                         
   1   1   7        566.50        604.13        19.63 o                         
   2   1   7        884.15        846.44        27.46 o                         
   3   1   7        183.20        162.11        15.49 o                         
   4   1   7         68.26         62.32        15.20 o                         
   5   1   7        118.66         88.30        20.48 o                         
  -5   2   7        186.61        227.04        21.94 o                         
  -4   2   7       1047.32        990.18        35.84 o                         
  -3   2   7        264.36        290.71        19.01 o                         
  -2   2   7       2131.56       2239.23        42.20 o                         
  -1   2   7       1617.58       1806.45        39.12 o                         
   0   2   7       1323.41       1354.15        25.41 o                         
   1   2   7       1658.55       1802.24        34.82 o                         
   2   2   7       2077.11       2162.59        43.50 o                         
   3   2   7        245.32        275.80        16.84 o                         
   4   2   7       1150.46       1120.14        29.48 o                         
   5   2   7        167.59        132.08        26.93 o                         
  -5   3   7        103.60         94.30        18.41 o                         
  -4   3   7        976.22        960.40        35.93 o                         
  -3   3   7        783.33        845.11        28.36 o                         
  -2   3   7       3634.22       3581.74        56.03 o                         
  -1   3   7       1019.60       1127.11        31.30 o                         
   0   3   7         25.65         30.76        12.17 o                         
   1   3   7       1221.44       1348.70        31.01 o                         
   2   3   7       3715.22       3658.54        64.62 o                         
   3   3   7        847.99        829.62        23.06 o                         
   4   3   7       1066.64       1056.43        32.10 o                         
   5   3   7         88.76        105.14        32.21 o                         
  -5   4   7        358.11        348.96        24.20 o                         
  -4   4   7        146.86        166.14        46.76 o                         
  -3   4   7        233.78        270.56        18.64 o                         
  -2   4   7       5105.27       5387.27        91.41 o                         
  -1   4   7      12221.73      12871.06       158.37 o                         
   0   4   7       1944.16       2103.37        37.03 o                         
   1   4   7      12336.17      12569.61       157.63 o                         
   2   4   7       5226.70       5396.38        77.27 o                         
   3   4   7        256.45        266.52        17.24 o                         
   4   4   7        117.64        130.07        21.51 o                         
   5   4   7        396.38        390.39        34.63 o                         
  -5   5   7         25.27         41.72        18.77 o                         
  -4   5   7        985.96        971.76        35.10 o                         
  -3   5   7        549.53        578.54        30.02 o                         
  -2   5   7        462.99        471.28        23.63 o                         
  -1   5   7        123.42        144.22        24.45 o                         
   0   5   7       1221.48       1398.12        31.99 o                         
   1   5   7        174.78        189.20        12.63 o                         
   2   5   7        528.14        519.63        25.32 o                         
   3   5   7        543.49        570.22        22.10 o                         
   4   5   7        899.14        875.60        36.52 o                         
   5   5   7         37.11         88.92        25.51 o                         
  -5   6   7         41.69         39.40        18.57 o                         
  -4   6   7        238.80        227.02        21.88 o                         
  -3   6   7        380.69        387.05        24.50 o                         
  -2   6   7        298.71        340.55        17.42 o                         
  -1   6   7        256.28        255.08        24.68 o                         
   0   6   7       3453.96       3236.01        52.50 o                         
   1   6   7        225.00        214.86        19.79 o                         
   2   6   7        250.87        265.98        24.91 o                         
   3   6   7        405.78        415.60        21.33 o                         
   4   6   7        220.48        205.11        22.50 o                         
   5   6   7         36.23         36.08        21.58 o                         
  -5   7   7        335.60        334.44        33.00 o                         
  -4   7   7        189.78        171.84        19.58 o                         
  -3   7   7        882.36        835.84        28.51 o                         
  -2   7   7       1023.50        959.92        23.44 o                         
  -1   7   7        929.62        953.34        37.25 o                         
   0   7   7        641.91        651.47        27.95 o                         
   1   7   7        933.45        921.69        35.83 o                         
   2   7   7       1061.99        929.90        28.53 o                         
   3   7   7        792.47        727.10        29.36 o                         
   4   7   7        189.95        152.68        19.99 o                         
   5   7   7        316.25        315.00        25.18 o                         
  -5   8   7         62.56         74.87        17.12 o                         
  -4   8   7       1010.95       1003.03        37.62 o                         
  -3   8   7        618.72        636.06        26.72 o                         
  -2   8   7        947.78        984.33        24.30 o                         
  -1   8   7        139.04        169.98        20.19 o                         
   0   8   7        291.07        304.14        20.17 o                         
   1   8   7        182.36        235.28        21.03 o                         
   2   8   7       1077.50       1041.75        27.10 o                         
   3   8   7        688.77        661.39        28.09 o                         
   4   8   7       1004.28        988.00        45.66 o                         
   5   8   7         67.44         58.67        16.87 o                         
  -5   9   7        244.61        245.76        18.91 o                         
  -4   9   7        171.50        183.78        27.38 o                         
  -3   9   7       1444.62       1386.16        36.39 o                         
  -2   9   7         27.65         46.94        11.79 o                         
  -1   9   7       4189.14       4015.53        47.41 o                         
   0   9   7       2170.79       2183.22        38.24 o                         
   1   9   7       4072.16       3932.58        58.24 o                         
   2   9   7         20.88         36.98         9.81 o                         
   3   9   7       1524.78       1432.22        39.43 o                         
   4   9   7        187.84        260.32        38.02 o                         
   5   9   7        274.38        302.16        31.78 o                         
  -5  10   7        163.85        226.44        29.31 o                         
  -4  10   7        910.63        883.89        45.60 o                         
  -3  10   7       1360.17       1303.95        36.61 o                         
  -2  10   7        935.69        893.02        36.67 o                         
  -1  10   7        200.01        221.96        13.53 o                         
   0  10   7         71.88         78.46        10.93 o                         
   1  10   7        230.00        274.50        16.86 o                         
   2  10   7        893.45        860.46        22.74 o                         
   3  10   7       1351.66       1267.19        37.77 o                         
   4  10   7       1033.40       1035.36        42.82 o                         
   5  10   7        204.32        199.14        26.64 o                         
  -4  11   7        159.60        210.98        36.76 o                         
  -3  11   7        747.62        696.90        32.18 o                         
  -2  11   7       1062.69       1036.48        30.19 o                         
  -1  11   7       3315.37       3185.27        41.96 o                         
   0  11   7       1031.14       1103.56        23.88 o                         
   1  11   7       3354.89       3200.45        40.17 o                         
   2  11   7       1048.44       1069.04        32.85 o                         
   3  11   7        822.49        785.52        31.31 o                         
   4  11   7        175.96        206.48        24.33 o                         
  -4  12   7        246.41        219.57        24.51 o                         
  -3  12   7        797.49        870.19        40.58 o                         
  -2  12   7        178.82        191.77        17.87 o                         
  -1  12   7        158.77        180.60        18.85 o                         
   0  12   7       1266.92       1267.80        26.34 o                         
   1  12   7        165.48        144.59        16.21 o                         
   2  12   7        167.11        123.47        16.09 o                         
   3  12   7        791.95        799.39        30.03 o                         
   4  12   7        215.75        207.60        22.93 o                         
  -4  13   7         32.54         46.06        17.29 o                         
  -3  13   7        299.48        335.89        25.77 o                         
  -2  13   7        411.62        410.91        36.03 o                         
  -1  13   7        467.20        422.68        21.89 o                         
   0  13   7        395.26        417.73        19.60 o                         
   1  13   7        497.00        474.10        23.12 o                         
   2  13   7        449.91        474.63        35.07 o                         
   3  13   7        259.59        300.04        27.99 o                         
   4  13   7         28.91         67.86        25.96 o                         
  -4  14   7         57.20         93.77        16.82 o                         
  -3  14   7        260.47        302.05        33.79 o                         
  -2  14   7        454.51        421.53        32.84 o                         
  -1  14   7        333.49        333.64        20.45 o                         
   0  14   7       7933.62       7830.23        89.77 o                         
   1  14   7        291.74        322.33        27.32 o                         
   2  14   7        419.30        452.75        27.72 o                         
   3  14   7        267.74        299.62        22.33 o                         
   4  14   7         44.46         27.57        21.43 o                         
  -4  15   7        122.97        125.02        21.24 o                         
  -3  15   7        115.12        134.38        24.93 o                         
  -2  15   7        208.78        184.70        20.43 o                         
  -1  15   7         50.85         58.08        14.44 o                         
   0  15   7        241.41        217.77        19.64 o                         
   1  15   7         50.08         56.70        16.86 o                         
   2  15   7        276.06        254.94        25.08 o                         
   3  15   7        116.99        129.88        21.35 o                         
   4  15   7        116.72        117.06        20.56 o                         
  -3  16   7         88.05        111.91        16.40 o                         
  -2  16   7        327.99        312.96        22.29 o                         
  -1  16   7         73.77         67.95        19.18 o                         
   0  16   7        708.78        725.39        31.92 o                         
   1  16   7         66.58         51.02        16.57 o                         
   2  16   7        394.26        454.59        30.83 o                         
   3  16   7         71.33         79.00        16.44 o                         
  -3  17   7        160.71        170.79        22.14 o                         
  -2  17   7        248.22        246.93        23.51 o                         
  -1  17   7         39.28         60.40        20.31 o                         
   0  17   7         26.27         59.85        29.33 o                         
   1  17   7         23.12         33.22        17.89 o                         
   2  17   7        275.32        286.52        25.43 o                         
   3  17   7        174.20        219.18        35.74 o                         
  -3  18   7         73.30         94.83        15.92 o                         
  -2  18   7        328.27        292.33        22.69 o                         
  -1  18   7        383.88        334.37        24.94 o                         
   0  18   7          1.83         -5.77        18.18 o                         
   1  18   7        428.09        389.10        41.13 o                         
   2  18   7        285.42        294.88        22.14 o                         
  -2  19   7        383.20        434.42        25.66 o                         
  -1  19   7        175.02        179.73        22.77 o                         
   0  19   7        162.60        203.68        23.26 o                         
   1  19   7        172.89        178.49        21.97 o                         
   2  19   7        423.18        485.61        24.99 o                         
  -2  20   7        197.04        238.70        19.15 o                         
  -1  20   7        331.25        380.18        23.36 o                         
   0  20   7        134.64        130.43        19.70 o                         
   1  20   7        331.37        335.28        35.04 o                         
  -1  21   7         71.06        123.85        26.95 o                         
   0  21   7       1031.86        963.35        28.12 o                         
   1  21   7         59.98         45.22        28.09 o                         
   0   0   8      11306.98      11173.83       178.10 o                         
   1   0   8        199.05        177.36        17.31 o                         
   2   0   8       1398.41       1570.64        36.56 o                         
   3   0   8        729.23        708.74        22.83 o                         
   4   0   8       1593.26       1601.27        41.60 o                         
   5   0   8          7.13         29.72        20.22 o                         
  -5   1   8        286.54        357.97        24.13 o                         
  -4   1   8        196.12        217.99        21.94 o                         
  -3   1   8       1818.73       1827.17        35.21 o                         
  -2   1   8       1097.36       1045.00        30.27 o                         
  -1   1   8       6290.93       6550.13        84.57 o                         
   0   1   8       1406.36       1582.98        24.85 o                         
   1   1   8       5960.94       6082.94        78.95 o                         
   2   1   8       1171.85       1133.17        34.33 o                         
   3   1   8       1703.31       1640.05        34.02 o                         
   4   1   8        188.69        197.78        19.54 o                         
   5   1   8        289.35        274.23        27.95 o                         
  -5   2   8        251.38        285.21        21.96 o                         
  -4   2   8        373.45        322.06        46.05 o                         
  -3   2   8        924.19        882.19        30.34 o                         
  -2   2   8       4709.90       4837.10        69.04 o                         
  -1   2   8        481.90        489.71        19.38 o                         
   0   2   8       1408.12       1389.51        31.88 o                         
   1   2   8        547.47        561.80        20.89 o                         
   2   2   8       4734.48       4814.01        70.47 o                         
   3   2   8        926.86        873.70        26.14 o                         
   4   2   8        306.89        249.98        31.46 o                         
   5   2   8        221.16        272.08        31.05 o                         
  -5   3   8        148.84        171.99        19.34 o                         
  -4   3   8         15.63         21.07        20.46 o                         
  -3   3   8        465.56        482.35        25.18 o                         
  -2   3   8        243.89        244.75        17.44 o                         
  -1   3   8        723.13        797.52        35.05 o                         
   0   3   8      13817.89      13853.84       135.77 o                         
   1   3   8        816.17        880.42        30.41 o                         
   2   3   8        225.68        261.87        18.64 o                         
   3   3   8        363.04        396.05        26.57 o                         
   4   3   8         11.66         -4.56        14.39 o                         
   5   3   8        138.45        192.78        28.53 o                         
  -5   4   8        291.01        351.70        24.78 o                         
  -4   4   8        129.70        155.61        22.14 o                         
  -3   4   8       1315.58       1262.92        39.64 o                         
  -2   4   8        326.37        304.51        18.33 o                         
  -1   4   8       1521.36       1597.10        47.17 o                         
   0   4   8      11490.56      11480.92       122.19 o                         
   1   4   8       1601.74       1680.02        32.60 o                         
   2   4   8        421.10        403.70        26.44 o                         
   3   4   8       1238.75       1235.54        37.50 o                         
   4   4   8        144.63        128.38        20.25 o                         
   5   4   8        285.04        365.38        35.03 o                         
  -5   5   8        302.55        262.34        20.94 o                         
  -4   5   8        243.06        216.48        22.81 o                         
  -3   5   8        410.99        397.37        28.96 o                         
  -2   5   8       4957.26       4761.88        91.37 o                         
  -1   5   8       1434.83       1520.76        42.30 o                         
   0   5   8       6870.85       7014.79        81.56 o                         
   1   5   8       1486.28       1564.98        31.38 o                         
   2   5   8       4749.29       4585.22        61.99 o                         
   3   5   8        455.88        445.22        31.92 o                         
   4   5   8        236.41        257.90        26.90 o                         
   5   5   8        341.64        330.63        34.42 o                         
  -5   6   8        175.59        164.05        21.43 o                         
  -4   6   8        563.61        569.50        46.59 o                         
  -3   6   8        673.12        742.68        27.18 o                         
  -2   6   8         92.87        113.68        15.12 o                         
  -1   6   8       4507.34       4714.85        78.85 o                         
   0   6   8         99.75        144.51        13.21 o                         
   1   6   8       4832.14       4943.03        72.83 o                         
   2   6   8        135.30        156.83        16.10 o                         
   3   6   8        705.20        794.30        32.58 o                         
   4   6   8        522.97        530.25        31.80 o                         
   5   6   8        188.67        211.12        22.46 o                         
  -5   7   8         44.30         29.14        15.89 o                         
  -4   7   8        357.74        390.47        28.80 o                         
  -3   7   8        488.63        529.32        24.69 o                         
  -2   7   8        107.34        120.94        12.51 o                         
  -1   7   8        134.34        157.03        20.73 o                         
   0   7   8         87.62        118.27        18.75 o                         
   1   7   8         93.74        102.34        17.94 o                         
   2   7   8         82.12        114.89        14.41 o                         
   3   7   8        458.57        484.55        23.48 o                         
   4   7   8        364.12        439.77        45.92 o                         
   5   7   8         54.03         44.05        16.50 o                         
  -5   8   8        351.27        409.80        27.97 o                         
  -4   8   8        258.20        274.85        34.08 o                         
  -3   8   8         69.41         79.51        16.75 o                         
  -2   8   8       1349.06       1344.49        27.28 o                         
  -1   8   8       2126.82       1997.32        38.20 o                         
   0   8   8         27.89         12.39        10.77 o                         
   1   8   8       2017.72       1869.58        41.36 o                         
   2   8   8       1304.02       1247.29        29.36 o                         
   3   8   8         42.16         44.68        18.12 o                         
   4   8   8        286.16        269.97        42.31 o                         
   5   8   8        366.35        358.38        31.15 o                         
  -5   9   8        134.22        142.96        16.39 o                         
  -4   9   8        113.32        101.94        21.30 o                         
  -3   9   8        384.76        396.36        24.04 o                         
  -2   9   8        814.15        788.36        25.00 o                         
  -1   9   8        322.70        385.20        16.83 o                         
   0   9   8         61.10         65.66        12.81 o                         
   1   9   8        289.44        336.91        19.45 o                         
   2   9   8        737.62        691.81        26.59 o                         
   3   9   8        430.91        418.23        31.01 o                         
   4   9   8         92.41        101.53        25.80 o                         
   5   9   8        131.90        130.93        19.95 o                         
  -5  10   8         92.13         81.61        17.02 o                         
  -4  10   8         72.01         68.22        22.71 o                         
  -3  10   8        220.24        242.57        21.30 o                         
  -2  10   8       1248.60       1204.47        30.33 o                         
  -1  10   8        464.40        483.43        19.95 o                         
   0  10   8        578.16        568.13        18.59 o                         
   1  10   8        437.43        390.02        21.46 o                         
   2  10   8       1238.30       1249.18        29.62 o                         
   3  10   8        204.32        245.29        28.24 o                         
   4  10   8         71.95         89.12        25.68 o                         
   5  10   8         54.60         65.09        22.84 o                         
  -4  11   8        655.15        706.81        41.21 o                         
  -3  11   8        749.27        798.55        34.03 o                         
  -2  11   8       1035.63       1010.17        28.34 o                         
  -1  11   8       2175.48       2160.13        34.74 o                         
   0  11   8       1907.37       1828.47        32.45 o                         
   1  11   8       2131.20       2066.51        33.89 o                         
   2  11   8       1024.96       1003.94        28.54 o                         
   3  11   8        758.09        795.29        29.43 o                         
   4  11   8        626.49        680.90        37.41 o                         
  -4  12   8        270.53        300.49        26.31 o                         
  -3  12   8        311.70        331.81        24.02 o                         
  -2  12   8       1031.33        991.11        30.02 o                         
  -1  12   8        518.74        476.64        24.82 o                         
   0  12   8        461.15        435.00        21.77 o                         
   1  12   8        465.92        476.73        20.16 o                         
   2  12   8       1010.52        958.26        34.97 o                         
   3  12   8        237.28        221.96        23.75 o                         
   4  12   8        237.47        247.12        25.01 o                         
  -4  13   8         57.10         51.52        17.33 o                         
  -3  13   8        295.95        293.34        23.32 o                         
  -2  13   8        937.38        878.12        32.44 o                         
  -1  13   8         38.59         26.76        13.24 o                         
   0  13   8        999.77       1028.68        26.81 o                         
   1  13   8         57.56         50.30        13.89 o                         
   2  13   8        858.10        808.30        37.67 o                         
   3  13   8        276.74        257.65        21.73 o                         
   4  13   8         69.80         46.56        24.22 o                         
  -4  14   8        398.83        400.95        27.73 o                         
  -3  14   8        192.76        190.97        20.47 o                         
  -2  14   8        296.56        303.10        28.42 o                         
  -1  14   8        588.87        573.85        26.60 o                         
   0  14   8       2565.33       2543.81        49.67 o                         
   1  14   8        593.88        554.41        34.30 o                         
   2  14   8        325.28        355.88        30.45 o                         
   3  14   8        196.76        217.39        21.17 o                         
   4  14   8        400.70        329.39        39.86 o                         
  -4  15   8        262.13        202.98        22.13 o                         
  -3  15   8        671.28        721.53        32.69 o                         
  -2  15   8         62.57         76.58        18.64 o                         
  -1  15   8        601.04        526.48        53.47 o                         
   0  15   8          3.84         20.66        15.10 o                         
   1  15   8        568.84        565.18        55.04 o                         
   2  15   8         60.37         56.45        19.02 o                         
   3  15   8        691.36        719.69        32.77 o                         
   4  15   8        248.31        212.61        24.70 o                         
  -3  16   8         17.13          7.99        13.76 o                         
  -2  16   8        361.46        367.99        24.93 o                         
  -1  16   8        195.58        203.24        21.91 o                         
   0  16   8        325.80        235.36        23.93 o                         
   1  16   8        259.37        262.48        27.53 o                         
   2  16   8        376.94        402.94        35.74 o                         
   3  16   8         22.55         65.89        32.55 o                         
  -3  17   8        358.16        363.21        39.83 o                         
  -2  17   8        457.72        481.92        30.55 o                         
  -1  17   8        263.93        278.92        26.24 o                         
   0  17   8         51.00         32.12        19.44 o                         
   1  17   8        248.30        293.64        27.96 o                         
   2  17   8        481.10        494.47        29.17 o                         
   3  17   8        331.95        319.83        35.86 o                         
  -3  18   8        125.30        140.47        18.13 o                         
  -2  18   8        172.69        179.13        24.79 o                         
  -1  18   8        211.20        246.84        26.40 o                         
   0  18   8        702.16        724.28        36.36 o                         
   1  18   8        205.25        225.74        25.41 o                         
   2  18   8        143.12        131.13        15.86 o                         
  -2  19   8         45.58         51.06        14.29 o                         
  -1  19   8        103.42        128.14        18.32 o                         
   0  19   8         15.84         33.43        16.54 o                         
   1  19   8        101.25        121.22        19.60 o                         
   2  19   8         47.30         49.47        16.96 o                         
  -2  20   8        560.50        528.10        36.88 o                         
  -1  20   8        212.57        230.10        16.10 o                         
   0  20   8         48.49         64.07        17.23 o                         
   1  20   8        172.89        181.19        18.41 o                         
  -1  21   8        318.50        304.91        39.51 o                         
   0  21   8        252.58        210.06        20.34 o                         
   1  21   8        313.78        350.15        28.89 o                         
   1   0   9        369.47        500.63        27.54 o                         
   2   0   9         27.48         27.60        10.76 o                         
   3   0   9         21.45         33.05        12.77 o                         
   4   0   9        136.96        131.10        18.87 o                         
   5   0   9        398.41        494.28        34.23 o                         
  -5   1   9         44.70         48.83        16.05 o                         
  -4   1   9         56.82         60.24        17.41 o                         
  -3   1   9        873.91        798.73        27.54 o                         
  -2   1   9        571.43        681.24        22.35 o                         
  -1   1   9       4420.23       4416.63        69.52 o                         
   0   1   9         45.97         23.39        15.38 o                         
   1   1   9       4156.00       4102.90        63.53 o                         
   2   1   9        659.59        677.38        24.25 o                         
   3   1   9        870.04        786.30        25.41 o                         
   4   1   9         66.32         75.51        15.46 o                         
   5   1   9         55.68         46.89        28.90 o                         
  -5   2   9         53.90         69.12        16.23 o                         
  -4   2   9        905.01        875.75        33.94 o                         
  -3   2   9       2779.34       2726.25        52.07 o                         
  -2   2   9        139.12        114.75        11.72 o                         
  -1   2   9        632.44        642.73        26.31 o                         
   0   2   9        366.89        382.85        20.00 o                         
   1   2   9        484.55        468.79        24.77 o                         
   2   2   9        149.95        126.82        13.91 o                         
   3   2   9       2738.50       2631.35        43.68 o                         
   4   2   9        859.58        839.18        29.55 o                         
   5   2   9         66.45         69.64        29.75 o                         
  -5   3   9        241.76        228.71        28.22 o                         
  -4   3   9        340.29        323.31        25.29 o                         
  -3   3   9        213.41        207.03        19.82 o                         
  -2   3   9       2962.57       2964.81        41.18 o                         
  -1   3   9        458.31        484.90        25.19 o                         
   0   3   9       1976.28       1836.36        38.86 o                         
   1   3   9        518.41        521.50        21.46 o                         
   2   3   9       3313.09       3253.81        46.43 o                         
   3   3   9        228.82        211.22        17.29 o                         
   4   3   9        385.08        356.10        22.85 o                         
   5   3   9        225.50        201.23        48.31 o                         
  -5   4   9        114.62        111.48        17.00 o                         
  -4   4   9       1021.36        991.36        37.56 o                         
  -3   4   9        360.89        370.56        24.95 o                         
  -2   4   9       2873.60       2880.29        48.24 o                         
  -1   4   9       2993.02       2978.15        53.09 o                         
   0   4   9        484.23        552.37        21.67 o                         
   1   4   9       2998.10       3024.88        50.88 o                         
   2   4   9       2912.14       2870.54        44.98 o                         
   3   4   9        358.72        360.35        24.30 o                         
   4   4   9       1081.75       1038.63        51.65 o                         
   5   4   9        116.85        183.86        50.93 o                         
  -5   5   9        177.98        156.94        17.14 o                         
  -4   5   9        675.26        585.98        35.42 o                         
  -3   5   9        196.54        203.70        18.85 o                         
  -2   5   9         60.37         72.58        11.16 o                         
  -1   5   9       1346.38       1384.44        45.98 o                         
   0   5   9        911.93       1017.52        27.73 o                         
   1   5   9       1397.18       1401.36        30.60 o                         
   2   5   9         74.00         61.39        14.20 o                         
   3   5   9        176.25        136.02        18.45 o                         
   4   5   9        665.29        649.03        37.22 o                         
   5   5   9        176.21        199.52        29.19 o                         
  -5   6   9         77.98         54.13        16.74 o                         
  -4   6   9        212.74        197.92        20.72 o                         
  -3   6   9         97.59         92.26        15.50 o                         
  -2   6   9         27.56         36.00        10.02 o                         
  -1   6   9        394.94        437.11        28.41 o                         
   0   6   9       6001.56       5886.63        83.36 o                         
   1   6   9        340.46        388.82        23.27 o                         
   2   6   9         52.57         38.87        14.44 o                         
   3   6   9        100.51        117.94        18.48 o                         
   4   6   9        216.68        223.89        42.41 o                         
   5   6   9         80.20         50.59        20.11 o                         
  -5   7   9         76.26         65.75        17.68 o                         
  -4   7   9        188.29        213.58        22.24 o                         
  -3   7   9        391.87        392.29        24.32 o                         
  -2   7   9         15.04          4.59         9.24 o                         
  -1   7   9       1129.54       1190.20        36.35 o                         
   0   7   9        178.55        169.52        16.35 o                         
   1   7   9       1080.94       1053.92        34.19 o                         
   2   7   9         22.06         21.80        14.17 o                         
   3   7   9        332.28        369.52        26.06 o                         
   4   7   9        175.44        186.30        26.26 o                         
   5   7   9         68.11         94.39        23.44 o                         
  -5   8   9        164.62        182.28        26.37 o                         
  -4   8   9        150.28        116.32        22.63 o                         
  -3   8   9         20.49         47.52        17.75 o                         
  -2   8   9        460.51        530.55        20.00 o                         
  -1   8   9         52.74         60.64        12.30 o                         
   0   8   9        170.87        155.11        14.77 o                         
   1   8   9         80.82         71.18        14.17 o                         
   2   8   9        391.07        388.52        23.35 o                         
   3   8   9         16.62         26.41        17.02 o                         
   4   8   9        159.75        173.07        31.90 o                         
   5   8   9        159.33        150.53        19.05 o                         
  -5   9   9        122.51        118.06        16.99 o                         
  -4   9   9         81.14        109.05        20.35 o                         
  -3   9   9        394.47        420.03        30.89 o                         
  -2   9   9        324.92        332.47        25.94 o                         
  -1   9   9       1326.71       1246.46        24.89 o                         
   0   9   9        611.82        567.45        21.92 o                         
   1   9   9       1180.45       1211.04        31.68 o                         
   2   9   9        353.78        363.08        17.43 o                         
   3   9   9        389.79        453.47        25.14 o                         
   4   9   9        112.41        119.37        25.15 o                         
   5   9   9        133.19        116.25        29.92 o                         
  -4  10   9        206.05        225.03        24.77 o                         
  -3  10   9         37.16         26.22        20.94 o                         
  -2  10   9        239.44        291.87        19.45 o                         
  -1  10   9        155.72        189.41        14.61 o                         
   0  10   9         15.26         -2.42        10.67 o                         
   1  10   9        122.37        142.20        12.76 o                         
   2  10   9        286.27        321.43        20.27 o                         
   3  10   9         36.42         28.53        12.16 o                         
   4  10   9        223.03        329.09        55.25 o                         
  -4  11   9        854.72        877.40        40.25 o                         
  -3  11   9        220.62        262.69        24.61 o                         
  -2  11   9       2992.79       2790.03        45.41 o                         
  -1  11   9         75.38         90.42        13.92 o                         
   0  11   9          6.81          4.44        10.42 o                         
   1  11   9         65.35        109.68        12.80 o                         
   2  11   9       3069.51       2800.69        49.81 o                         
   3  11   9        249.86        229.70        19.60 o                         
   4  11   9        831.31        867.52        38.31 o                         
  -4  12   9        333.32        374.18        27.39 o                         
  -3  12   9        172.22        149.56        21.83 o                         
  -2  12   9        936.99        885.07        29.34 o                         
  -1  12   9       1025.49       1014.80        28.67 o                         
   0  12   9          0.59         -9.98         9.98 o                         
   1  12   9       1054.13       1044.78        27.90 o                         
   2  12   9        992.15       1012.15        35.11 o                         
   3  12   9        138.06        135.44        19.96 o                         
   4  12   9        327.55        272.67        34.47 o                         
  -4  13   9        111.12        104.32        17.69 o                         
  -3  13   9        666.72        652.95        32.37 o                         
  -2  13   9        867.02        844.97        50.90 o                         
  -1  13   9       1004.81        938.97        29.84 o                         
   0  13   9         50.45         61.15        13.65 o                         
   1  13   9        998.15       1022.62        32.61 o                         
   2  13   9        852.00        760.79        56.98 o                         
   3  13   9        698.06        682.69        38.35 o                         
   4  13   9         96.19        108.29        27.98 o                         
  -4  14   9        257.34        250.20        21.46 o                         
  -3  14   9        301.33        298.90        21.73 o                         
  -2  14   9         24.85         45.37        17.33 o                         
  -1  14   9        661.77        681.88        27.54 o                         
   0  14   9        862.03        905.40        29.13 o                         
   1  14   9        684.38        712.66        33.27 o                         
   2  14   9         34.13         41.65        20.91 o                         
   3  14   9        353.19        355.77        56.40 o                         
   4  14   9        261.66        322.71        30.99 o                         
  -4  15   9        134.30        175.64        27.64 o                         
  -3  15   9        200.95        229.87        30.39 o                         
  -2  15   9        579.30        584.01        31.74 o                         
  -1  15   9        151.36        166.51        18.15 o                         
   0  15   9        235.35        212.31        22.17 o                         
   1  15   9        160.50        112.33        24.40 o                         
   2  15   9        565.30        627.90        33.65 o                         
   3  15   9        191.84        117.96        44.31 o                         
   4  15   9        127.53        108.26        27.86 o                         
  -3  16   9         16.96         65.54        14.38 o                         
  -2  16   9        679.47        757.74        31.42 o                         
  -1  16   9       1060.80       1082.62        43.01 o                         
   0  16   9         74.56         81.40        21.03 o                         
   1  16   9       1086.94       1147.06        42.18 o                         
   2  16   9        668.45        737.34        33.97 o                         
   3  16   9          8.23         10.84        24.10 o                         
  -3  17   9        106.48         83.87        17.77 o                         
  -2  17   9         48.51         78.79        20.81 o                         
  -1  17   9        153.45        208.30        22.71 o                         
   0  17   9        127.08        150.79        22.83 o                         
   1  17   9        167.69        207.96        22.39 o                         
   2  17   9         41.98        100.46        36.90 o                         
   3  17   9        112.08        114.85        22.43 o                         
  -3  18   9        230.04        252.15        38.60 o                         
  -2  18   9         65.99         46.14        17.05 o                         
  -1  18   9       1217.42       1160.27        44.03 o                         
   0  18   9          1.38         23.70        17.77 o                         
   1  18   9       1268.45       1249.43        58.51 o                         
   2  18   9         58.55         70.21        19.11 o                         
  -2  19   9        989.16        966.01        28.64 o                         
  -1  19   9         26.19         39.93        13.96 o                         
   0  19   9        851.78        808.86        32.18 o                         
   1  19   9         29.68         42.56        14.95 o                         
   2  19   9       1035.57        952.93        33.47 o                         
  -2  20   9        252.58        290.75        37.91 o                         
  -1  20   9         55.27         66.72        12.21 o                         
   0  20   9        539.24        583.79        33.16 o                         
   1  20   9         54.41         66.10        33.09 o                         
   0  21   9         30.69         47.89        20.38 o                         
   1  21   9        251.45        265.61        25.59 o                         
   0   0  10        399.47        517.47        41.71 o                         
   1   0  10       2223.35       2317.13        46.76 o                         
   2   0  10        203.98        242.49        19.53 o                         
   3   0  10        107.61        128.05        16.49 o                         
   4   0  10         97.77         83.67        16.48 o                         
   5   0  10        307.79        304.28        30.28 o                         
  -5   1  10         13.15          4.58        16.88 o                         
  -4   1  10        489.96        500.93        27.48 o                         
  -3   1  10       1621.27       1602.95        40.33 o                         
  -2   1  10        219.97        214.58        18.05 o                         
  -1   1  10        215.28        244.74        20.08 o                         
   0   1  10        458.31        517.53        30.25 o                         
   1   1  10        306.38        296.62        21.50 o                         
   2   1  10        192.33        168.99        16.12 o                         
   3   1  10       1590.63       1441.07        38.85 o                         
   4   1  10        465.32        454.91        29.68 o                         
   5   1  10         10.83         35.23        29.46 o                         
  -5   2  10        156.74        195.82        23.10 o                         
  -4   2  10         94.70         85.26        19.50 o                         
  -3   2  10        103.17         96.06        16.57 o                         
  -2   2  10        168.73        174.78        13.13 o                         
  -1   2  10       3662.84       3925.79        61.86 o                         
   0   2  10       5347.27       5677.32        75.52 o                         
   1   2  10       3738.42       3965.42        63.27 o                         
   2   2  10        122.95        129.38        13.43 o                         
   3   2  10        146.29        136.86        17.96 o                         
   4   2  10         93.74        113.73        19.23 o                         
   5   2  10        151.82        152.91        56.76 o                         
  -5   3  10        206.59        218.95        23.14 o                         
  -4   3  10        465.54        452.71        31.64 o                         
  -3   3  10        169.98        179.07        24.12 o                         
  -2   3  10        823.16        811.27        24.99 o                         
  -1   3  10       1943.42       2019.99        42.92 o                         
   0   3  10       2130.15       1882.65        39.66 o                         
   1   3  10       1956.21       2100.50        50.57 o                         
   2   3  10        786.13        778.18        24.70 o                         
   3   3  10        235.53        242.66        18.98 o                         
   4   3  10        474.74        412.18        35.23 o                         
   5   3  10        189.84        182.45        29.08 o                         
  -5   4  10        369.88        325.41        24.04 o                         
  -4   4  10        528.52        425.44        29.39 o                         
  -3   4  10        873.32        835.19        33.74 o                         
  -2   4  10       2829.30       2639.79        36.54 o                         
  -1   4  10       2500.57       2600.19        50.46 o                         
   0   4  10       1587.28       1420.62        31.46 o                         
   1   4  10       2640.74       2722.91        48.29 o                         
   2   4  10       2765.75       2619.20        46.33 o                         
   3   4  10        841.97        817.11        35.28 o                         
   4   4  10        491.12        501.57        44.13 o                         
   5   4  10        402.12        319.07        47.28 o                         
  -5   5  10         34.98         36.96        16.70 o                         
  -4   5  10       1667.37       1593.90        44.69 o                         
  -3   5  10       1282.03       1169.07        33.05 o                         
  -2   5  10        495.43        464.09        18.79 o                         
  -1   5  10       1262.31       1395.64        42.73 o                         
   0   5  10        465.93        480.41        21.00 o                         
   1   5  10       1261.59       1277.82        33.48 o                         
   2   5  10        507.45        489.23        22.46 o                         
   3   5  10       1204.16       1055.35        38.61 o                         
   4   5  10       1597.98       1584.43        50.80 o                         
   5   5  10         31.45         43.67        26.00 o                         
  -5   6  10        415.57        425.28        34.25 o                         
  -4   6  10        546.82        543.95        31.55 o                         
  -3   6  10       1046.24        982.27        31.92 o                         
  -2   6  10       2853.26       2654.07        37.28 o                         
  -1   6  10       2100.26       1959.19        38.00 o                         
   0   6  10       5681.26       5285.30        70.87 o                         
   1   6  10       1993.85       1796.19        48.11 o                         
   2   6  10       2784.48       2629.61        51.95 o                         
   3   6  10       1106.28        996.80        37.95 o                         
   4   6  10        495.14        491.13        35.80 o                         
   5   6  10        434.25        428.89        42.40 o                         
  -5   7  10         23.87         47.19        27.15 o                         
  -4   7  10         39.43         29.04        17.69 o                         
  -3   7  10       2093.22       2054.08        42.49 o                         
  -2   7  10        492.71        538.90        19.83 o                         
  -1   7  10       1413.58       1446.62        34.63 o                         
   0   7  10       1682.94       1896.75        36.60 o                         
   1   7  10       1271.49       1269.25        33.81 o                         
   2   7  10        555.60        591.44        24.96 o                         
   3   7  10       2214.66       2159.19        56.32 o                         
   4   7  10         25.74         22.25        22.06 o                         
   5   7  10         35.88         27.47        21.06 o                         
  -5   8  10         66.86         49.17        16.07 o                         
  -4   8  10        625.27        661.93        37.11 o                         
  -3   8  10        412.60        445.53        24.21 o                         
  -2   8  10        975.63       1041.45        30.46 o                         
  -1   8  10       1584.75       1428.16        25.43 o                         
   0   8  10       2168.27       2204.24        38.39 o                         
   1   8  10       1531.53       1335.69        30.77 o                         
   2   8  10        931.88        973.27        26.74 o                         
   3   8  10        363.40        372.64        27.54 o                         
   4   8  10        611.50        695.80        53.27 o                         
   5   8  10         76.31         52.59        20.77 o                         
  -5   9  10        106.28         94.31        19.24 o                         
  -4   9  10        527.05        512.82        34.17 o                         
  -3   9  10       1043.84       1039.90        39.24 o                         
  -2   9  10        372.76        373.28        17.84 o                         
  -1   9  10        457.94        462.51        23.56 o                         
   0   9  10         82.03         88.93        13.21 o                         
   1   9  10        478.37        466.50        22.38 o                         
   2   9  10        417.38        435.08        22.73 o                         
   3   9  10       1134.74       1092.11        42.40 o                         
   4   9  10        505.20        428.53        35.77 o                         
   5   9  10         91.52         54.13        27.64 o                         
  -4  10  10         10.67         32.75        17.90 o                         
  -3  10  10       2588.66       2418.57        49.42 o                         
  -2  10  10        416.18        428.90        24.80 o                         
  -1  10  10        139.72        159.02        13.33 o                         
   0  10  10          2.44         -1.64         8.99 o                         
   1  10  10        142.36        119.60        13.65 o                         
   2  10  10        379.40        402.52        25.30 o                         
   3  10  10       2727.41       2604.03        54.40 o                         
   4  10  10         12.40         34.57        19.66 o                         
  -4  11  10         18.94         34.23        20.28 o                         
  -3  11  10        123.75        109.75        19.15 o                         
  -2  11  10        997.56        902.51        27.31 o                         
  -1  11  10        691.14        635.99        24.71 o                         
   0  11  10       2655.28       2575.16        39.36 o                         
   1  11  10        720.96        710.11        22.79 o                         
   2  11  10       1055.50        963.77        32.36 o                         
   3  11  10         98.84         79.46        31.57 o                         
   4  11  10         19.57         13.66        20.00 o                         
  -4  12  10        180.67        195.35        23.48 o                         
  -3  12  10        298.42        303.60        24.28 o                         
  -2  12  10        105.06         91.61        14.94 o                         
  -1  12  10        910.17        906.71        30.19 o                         
   0  12  10         13.39         14.21        12.89 o                         
   1  12  10        954.62        903.33        24.98 o                         
   2  12  10         96.79         95.85        22.75 o                         
   3  12  10        250.90        246.78        76.97 o                         
   4  12  10        170.44        190.41        31.41 o                         
  -4  13  10        287.14        288.31        22.20 o                         
  -3  13  10         60.29         61.32        17.91 o                         
  -2  13  10        708.30        625.25        29.70 o                         
  -1  13  10       1324.81       1319.85        35.01 o                         
   0  13  10        145.74        130.64        14.23 o                         
   1  13  10       1216.36       1184.18        32.91 o                         
   2  13  10        669.38        583.77        41.16 o                         
   3  13  10         66.91         62.97        26.78 o                         
   4  13  10        316.18        326.79        38.66 o                         
  -4  14  10        477.75        468.89        25.68 o                         
  -3  14  10        124.86        130.31        19.64 o                         
  -2  14  10        293.97        317.51        23.70 o                         
  -1  14  10        109.31        122.50        16.25 o                         
   0  14  10         27.04         50.30        13.82 o                         
   1  14  10         93.50         82.41        16.06 o                         
   2  14  10        331.57        392.84        30.72 o                         
   3  14  10        125.34         56.48        36.18 o                         
   4  14  10        503.81        514.60        26.45 o                         
  -3  15  10        537.28        567.22        37.93 o                         
  -2  15  10        610.23        591.36        30.95 o                         
  -1  15  10        516.87        499.42        27.46 o                         
   0  15  10         54.32         70.93        13.60 o                         
   1  15  10        548.34        525.78        43.11 o                         
   2  15  10        625.70        590.30        41.35 o                         
   3  15  10        514.26        550.03        49.85 o                         
  -3  16  10         85.81        126.14        18.58 o                         
  -2  16  10        398.99        372.45        32.12 o                         
  -1  16  10        360.62        416.98        30.91 o                         
   0  16  10       1075.27       1081.26        41.80 o                         
   1  16  10        352.42        363.06        27.09 o                         
   2  16  10        390.51        394.28        50.62 o                         
   3  16  10        109.41        125.34        27.21 o                         
  -3  17  10         82.87         78.88        19.15 o                         
  -2  17  10          3.13         22.45        15.09 o                         
  -1  17  10        145.37        216.99        27.46 o                         
   0  17  10          5.28         33.73        18.70 o                         
   1  17  10        116.08        120.85        18.46 o                         
   2  17  10          7.93         46.93        19.58 o                         
   3  17  10         92.78         88.21        21.00 o                         
  -2  18  10         23.24         38.79        17.44 o                         
  -1  18  10         22.49         20.45        15.85 o                         
   0  18  10         39.73         65.33        20.16 o                         
   1  18  10         18.11         25.62        17.84 o                         
   2  18  10         33.03         71.84        20.21 o                         
  -2  19  10         57.95         63.78        14.49 o                         
  -1  19  10        302.04        312.39        19.50 o                         
   0  19  10         44.05         25.49        16.08 o                         
   1  19  10        349.47        360.50        36.97 o                         
   2  19  10         61.86         66.32        23.29 o                         
  -1  20  10         38.70        107.70        39.00 o                         
   0  20  10          0.49         22.86        20.82 o                         
   1  20  10         55.66         55.15        16.68 o                         
   0  21  10         15.86         35.98        32.43 o                         
   1   0  11        466.37        390.12        23.89 o                         
   2   0  11       1149.73       1191.04        30.40 o                         
   3   0  11         18.27         34.48        14.97 o                         
   4   0  11         21.93         17.72        17.30 o                         
   5   0  11        170.10        152.46        24.40 o                         
  -5   1  11        100.82         97.38        19.42 o                         
  -4   1  11         50.27         51.65        17.13 o                         
  -3   1  11        192.30        174.32        17.41 o                         
  -2   1  11       2027.41       1923.24        32.61 o                         
  -1   1  11       1079.53       1137.23        34.94 o                         
   0   1  11       2298.82       2399.46        66.93 o                         
   1   1  11       1060.97       1065.47        34.91 o                         
   2   1  11       1818.50       1812.53        39.84 o                         
   3   1  11        178.07        168.85        17.81 o                         
   4   1  11         47.52         29.11        17.76 o                         
   5   1  11         95.13        108.01        23.25 o                         
  -5   2  11         14.64         -7.59        19.93 o                         
  -4   2  11        722.69        671.27        37.09 o                         
  -3   2  11        229.85        217.58        21.90 o                         
  -2   2  11        102.34        114.14        13.20 o                         
  -1   2  11       1740.77       1881.18        43.10 o                         
   0   2  11         66.55         79.67        19.93 o                         
   1   2  11       1643.46       1773.64        47.26 o                         
   2   2  11        117.75        136.04        15.80 o                         
   3   2  11        200.49        218.27        19.43 o                         
   4   2  11        692.93        670.69        30.55 o                         
   5   2  11         22.12          7.44        23.64 o                         
  -5   3  11         73.31         65.10        17.20 o                         
  -4   3  11        443.37        493.21        33.19 o                         
  -3   3  11        240.57        276.92        22.83 o                         
  -2   3  11       1586.45       1514.12        31.77 o                         
  -1   3  11        488.39        481.51        24.94 o                         
   0   3  11        382.98        457.56        18.34 o                         
   1   3  11        343.69        370.88        24.26 o                         
   2   3  11       1444.41       1422.12        33.04 o                         
   3   3  11        230.27        236.61        21.65 o                         
   4   3  11        365.11        429.38        33.96 o                         
   5   3  11         77.02         92.31        26.20 o                         
  -5   4  11        123.05        115.81        20.67 o                         
  -4   4  11         55.83         51.68        18.78 o                         
  -3   4  11        417.99        442.52        27.58 o                         
  -2   4  11        458.63        455.04        19.69 o                         
  -1   4  11        915.20        947.06        30.71 o                         
   0   4  11          0.94         15.85        10.13 o                         
   1   4  11        987.88       1063.26        38.69 o                         
   2   4  11        418.37        465.42        22.20 o                         
   3   4  11        414.91        379.25        26.27 o                         
   4   4  11         39.80         37.51        20.43 o                         
   5   4  11        109.53         98.55        27.94 o                         
  -5   5  11        107.23        137.45        29.44 o                         
  -4   5  11        655.80        695.95        37.97 o                         
  -3   5  11       1347.71       1295.84        37.08 o                         
  -2   5  11        515.86        506.55        18.72 o                         
  -1   5  11         15.31         14.75        10.53 o                         
   0   5  11       2920.94       3001.50        49.60 o                         
   1   5  11         24.17         23.65        12.91 o                         
   2   5  11        541.02        526.90        22.88 o                         
   3   5  11       1406.16       1335.98        42.22 o                         
   4   5  11        730.06        719.08        38.74 o                         
   5   5  11        111.09        143.63        32.05 o                         
  -5   6  11        221.72        200.34        20.40 o                         
  -4   6  11        443.90        394.26        29.71 o                         
  -3   6  11       2378.51       2225.72        44.36 o                         
  -2   6  11        518.69        485.53        19.04 o                         
  -1   6  11       1269.00       1252.81        32.20 o                         
   0   6  11         99.05         94.58        13.93 o                         
   1   6  11       1196.10       1145.00        31.38 o                         
   2   6  11        525.90        547.04        28.72 o                         
   3   6  11       2198.97       1994.84        52.23 o                         
   4   6  11        487.31        469.52        30.96 o                         
   5   6  11        233.77        237.37        28.67 o                         
  -5   7  11        275.55        343.96        23.88 o                         
  -4   7  11         94.67         83.53        18.33 o                         
  -3   7  11        582.78        610.24        28.50 o                         
  -2   7  11        342.07        337.10        16.34 o                         
  -1   7  11         76.08         73.45        12.71 o                         
   0   7  11        149.26        172.88        13.50 o                         
   1   7  11         64.28         84.25        14.62 o                         
   2   7  11        298.63        305.63        21.66 o                         
   3   7  11        632.28        572.92        45.96 o                         
   4   7  11        100.32         97.18        22.84 o                         
   5   7  11        286.48        314.20        54.02 o                         
  -5   8  11        246.98        246.51        23.08 o                         
  -4   8  11        134.76         94.85        21.99 o                         
  -3   8  11        196.21        218.32        21.25 o                         
  -2   8  11        113.44        100.90        14.22 o                         
  -1   8  11        140.25        158.57        12.01 o                         
   0   8  11        642.13        646.90        22.12 o                         
   1   8  11        105.62        118.08        15.55 o                         
   2   8  11         92.92        108.10        17.70 o                         
   3   8  11        171.17        133.44        20.25 o                         
   4   8  11        119.18         96.04        27.70 o                         
   5   8  11        217.49        243.24        37.69 o                         
  -4   9  11        226.51        266.56        25.10 o                         
  -3   9  11        634.12        629.37        28.90 o                         
  -2   9  11         83.32         90.97        14.78 o                         
  -1   9  11       2885.23       2694.10        41.28 o                         
   0   9  11        366.66        408.54        22.24 o                         
   1   9  11       2835.10       2654.67        48.70 o                         
   2   9  11         68.99         48.75        17.67 o                         
   3   9  11        594.55        548.94        30.89 o                         
   4   9  11        258.32        318.18        53.68 o                         
  -4  10  11         19.13         23.23        16.84 o                         
  -3  10  11          5.37         17.04        15.68 o                         
  -2  10  11        109.67        114.43        13.88 o                         
  -1  10  11        725.31        678.30        25.48 o                         
   0  10  11        328.29        341.68        16.53 o                         
   1  10  11        703.22        694.23        32.57 o                         
   2  10  11        107.85         72.35        17.67 o                         
   3  10  11          7.58         16.59        18.53 o                         
   4  10  11         12.19         71.09        23.14 o                         
  -4  11  11         14.80         41.39        15.81 o                         
  -3  11  11         39.90         84.63        26.44 o                         
  -2  11  11        604.37        561.37        25.04 o                         
  -1  11  11       2158.31       2056.21        36.27 o                         
   0  11  11       4479.49       4446.18        54.68 o                         
   1  11  11       2042.12       1948.57        38.08 o                         
   2  11  11        515.15        529.17        33.78 o                         
   3  11  11         24.33         54.89        20.14 o                         
   4  11  11         12.00         22.61        27.31 o                         
  -4  12  11         12.40         10.03        15.14 o                         
  -3  12  11        169.63        140.60        19.67 o                         
  -2  12  11        830.31        762.36        40.82 o                         
  -1  12  11         16.72         11.32        11.79 o                         
   0  12  11        163.42        188.76        15.10 o                         
   1  12  11          7.16         -9.44        10.84 o                         
   2  12  11        798.56        759.38        98.67 o                         
   3  12  11        168.79        124.57        28.66 o                         
   4  12  11         14.56         14.97        22.82 o                         
  -4  13  11         15.16         46.05        16.01 o                         
  -3  13  11        137.19        172.94        21.44 o                         
  -2  13  11        235.25        239.28        20.63 o                         
  -1  13  11        104.65         91.40        15.17 o                         
   0  13  11       1518.60       1431.12        33.86 o                         
   1  13  11        141.88        147.08        15.02 o                         
   2  13  11        241.56        247.28        32.45 o                         
   3  13  11         95.23         73.67        27.75 o                         
   4  13  11         13.15         31.09        17.19 o                         
  -3  14  11        342.27        350.92        24.37 o                         
  -2  14  11         11.28         21.03        14.54 o                         
  -1  14  11        165.86        166.62        18.14 o                         
   0  14  11        497.30        493.07        27.73 o                         
   1  14  11        144.37        164.07        19.89 o                         
   2  14  11         14.45         39.72        27.29 o                         
   3  14  11        312.84        342.48        40.25 o                         
   4  14  11        139.76        107.87        17.83 o                         
  -3  15  11         60.84         77.60        19.65 o                         
  -2  15  11        148.52        120.92        19.03 o                         
  -1  15  11        115.16         98.37        18.64 o                         
   0  15  11        747.19        783.43        33.74 o                         
   1  15  11        117.68        124.32        19.63 o                         
   2  15  11        200.11        234.83        28.75 o                         
   3  15  11         94.38         98.39        63.27 o                         
  -3  16  11         99.90        115.54        18.40 o                         
  -2  16  11        200.60        265.40        21.69 o                         
  -1  16  11        170.17        218.27        21.12 o                         
   0  16  11        107.06         99.62        20.43 o                         
   1  16  11        171.67        168.69        23.83 o                         
   2  16  11        187.02        207.45        29.21 o                         
   3  16  11        119.23        160.47        32.32 o                         
  -3  17  11        129.97         86.79        29.46 o                         
  -2  17  11         75.16         72.16        15.58 o                         
  -1  17  11         55.94         82.00        18.83 o                         
   0  17  11        254.00        324.01        25.24 o                         
   1  17  11         68.21         66.92        19.31 o                         
   2  17  11         88.10         84.96        19.57 o                         
   3  17  11        104.25        104.23        28.78 o                         
  -2  18  11        417.90        465.89        24.59 o                         
  -1  18  11         27.90         35.16        14.23 o                         
   0  18  11         71.20         82.87        17.15 o                         
   1  18  11         26.29         17.30        24.32 o                         
   2  18  11        417.88        433.72        24.86 o                         
  -2  19  11        143.42        126.77        21.92 o                         
  -1  19  11         70.03         88.95        13.49 o                         
   0  19  11         33.18         34.65        16.11 o                         
   1  19  11         55.94         52.55        21.25 o                         
   2  19  11        120.74        141.38        27.18 o                         
  -1  20  11        343.94        367.72        25.92 o                         
   0  20  11        292.59        345.93        26.70 o                         
   1  20  11        369.38        350.66        24.38 o                         
   0   0  12       2221.53       2401.79        98.26 o                         
   1   0  12       1118.60       1221.52        36.74 o                         
   2   0  12        500.02        445.22        18.96 o                         
   3   0  12        132.32        158.82        18.63 o                         
   4   0  12         20.83         29.89        26.30 o                         
   5   0  12        148.68        139.69        24.83 o                         
  -5   1  12          8.49         12.29        20.39 o                         
  -4   1  12        147.65        130.51        26.12 o                         
  -3   1  12          3.52        -15.23        15.23 o                         
  -2   1  12        425.56        460.29        19.38 o                         
  -1   1  12       5083.90       5098.69        76.59 o                         
   0   1  12        786.93        831.94        39.57 o                         
   1   1  12       4877.88       4829.71        75.82 o                         
   2   1  12        456.46        473.32        19.25 o                         
   3   1  12          2.00          2.75        12.70 o                         
   4   1  12        176.38        168.26        26.70 o                         
   5   1  12          9.73         24.74        19.85 o                         
  -5   2  12        130.24        149.70        24.55 o                         
  -4   2  12        507.89        537.32        35.69 o                         
  -3   2  12        319.88        323.20        22.82 o                         
  -2   2  12       2923.14       2783.57        70.71 o                         
  -1   2  12        742.04        800.46        30.93 o                         
   0   2  12       4034.29       3913.54        79.28 o                         
   1   2  12        789.63        845.99        32.41 o                         
   2   2  12       2853.23       2781.05        47.19 o                         
   3   2  12        333.45        376.84        22.14 o                         
   4   2  12        503.15        471.58        38.01 o                         
   5   2  12        143.32         97.66        20.97 o                         
  -5   3  12        118.42        162.61        20.83 o                         
  -4   3  12        291.90        311.61        24.94 o                         
  -3   3  12       1001.87        977.13        34.19 o                         
  -2   3  12        518.31        527.90        20.51 o                         
  -1   3  12        248.48        319.57        20.25 o                         
   0   3  12       2658.66       2862.34        66.49 o                         
   1   3  12        266.96        329.92        21.83 o                         
   2   3  12        492.19        502.22        21.07 o                         
   3   3  12        879.06        870.52        36.81 o                         
   4   3  12        272.37        300.51        26.37 o                         
   5   3  12        118.90        128.01        22.45 o                         
  -5   4  12        149.91        173.24        21.54 o                         
  -4   4  12        116.59        112.75        20.15 o                         
  -3   4  12       2338.74       2185.73        46.51 o                         
  -2   4  12        792.96        804.49        21.26 o                         
  -1   4  12        176.08        223.80        15.15 o                         
   0   4  12       2610.38       2893.74        66.68 o                         
   1   4  12        159.84        189.85        16.26 o                         
   2   4  12        838.01        855.29        25.54 o                         
   3   4  12       2194.26       2015.46        52.88 o                         
   4   4  12        111.74        101.11        20.96 o                         
   5   4  12        144.10        178.15        28.75 o                         
  -5   5  12        255.75        274.91        25.01 o                         
  -4   5  12        380.96        347.81        24.47 o                         
  -3   5  12       2333.43       2131.63        43.85 o                         
  -2   5  12        120.30        150.98        12.78 o                         
  -1   5  12       1583.29       1632.18        36.29 o                         
   0   5  12        233.62        297.50        19.32 o                         
   1   5  12       1644.06       1712.35        37.04 o                         
   2   5  12        121.73        121.65        15.26 o                         
   3   5  12       2431.39       2219.07        52.24 o                         
   4   5  12        411.16        396.32        28.71 o                         
   5   5  12        297.27        351.40        46.25 o                         
  -5   6  12         74.29         99.49        18.37 o                         
  -4   6  12        437.59        485.44        32.93 o                         
  -3   6  12        417.26        420.37        26.56 o                         
  -2   6  12       1301.58       1299.92        26.60 o                         
  -1   6  12        977.29       1054.54        25.02 o                         
   0   6  12        228.23        251.41        19.96 o                         
   1   6  12        997.27       1034.89        39.15 o                         
   2   6  12       1260.64       1230.36        33.06 o                         
   3   6  12        365.35        357.00        38.46 o                         
   4   6  12        472.57        509.91        32.80 o                         
   5   6  12         90.31         95.85        21.79 o                         
  -5   7  12         55.73         38.16        18.24 o                         
  -4   7  12         44.07         48.75        19.60 o                         
  -3   7  12         19.06         18.77        15.11 o                         
  -2   7  12        649.22        657.88        21.77 o                         
  -1   7  12       1558.68       1588.59        31.39 o                         
   0   7  12         76.58         85.10        12.60 o                         
   1   7  12       1710.46       1697.70        40.50 o                         
   2   7  12        592.60        609.99        26.27 o                         
   3   7  12         32.95         39.84        16.53 o                         
   4   7  12         60.59         79.22        17.70 o                         
   5   7  12         59.57         52.30        27.18 o                         
  -4   8  12        169.07        158.19        20.47 o                         
  -3   8  12         67.85         56.92        17.36 o                         
  -2   8  12        820.64        808.90        24.38 o                         
  -1   8  12       1232.70       1201.97        26.46 o                         
   0   8  12        133.92        136.24        15.01 o                         
   1   8  12       1259.79       1254.20        36.49 o                         
   2   8  12        749.26        704.76        29.39 o                         
   3   8  12        108.82        104.65        24.38 o                         
   4   8  12        151.34        146.17        22.64 o                         
  -4   9  12        453.77        476.89        29.26 o                         
  -3   9  12         17.84         17.67        18.78 o                         
  -2   9  12        139.78        108.24        13.60 o                         
  -1   9  12       1698.55       1609.13        32.17 o                         
   0   9  12        224.92        236.91        19.18 o                         
   1   9  12       1552.02       1488.49        37.85 o                         
   2   9  12        122.76        108.52        18.72 o                         
   3   9  12         10.68         26.81        25.00 o                         
   4   9  12        465.34        522.31        39.68 o                         
  -4  10  12        154.32        189.11        23.37 o                         
  -3  10  12       1008.78       1025.90        36.95 o                         
  -2  10  12        859.70        756.25        25.84 o                         
  -1  10  12       1027.12        930.28        26.80 o                         
   0  10  12        282.83        311.30        22.44 o                         
   1  10  12       1010.51        937.08        35.51 o                         
   2  10  12        760.83        730.19        36.45 o                         
   3  10  12        971.63        991.26        39.14 o                         
   4  10  12        168.89        138.39        23.07 o                         
  -4  11  12        153.99        150.62        18.57 o                         
  -3  11  12         41.32         63.49        18.48 o                         
  -2  11  12        653.82        676.30        30.43 o                         
  -1  11  12       2527.39       2471.76        41.38 o                         
   0  11  12       1920.37       1936.86        34.05 o                         
   1  11  12       2439.10       2418.04        48.71 o                         
   2  11  12        625.15        609.59        30.86 o                         
   3  11  12         39.88         77.66        26.10 o                         
   4  11  12        163.66        164.18        27.63 o                         
  -4  12  12         16.59         21.21        15.82 o                         
  -3  12  12        836.50        826.28        33.64 o                         
  -2  12  12        105.97         75.95        16.49 o                         
  -1  12  12       2968.13       2844.40        51.14 o                         
   0  12  12        257.97        244.63        16.53 o                         
   1  12  12       2878.07       2853.76        55.99 o                         
   2  12  12         89.75         86.76        20.65 o                         
   3  12  12        835.82        848.49        48.79 o                         
   4  12  12         14.76         19.08        22.66 o                         
  -4  13  12        472.92        425.51        33.92 o                         
  -3  13  12        105.57        126.95        18.79 o                         
  -2  13  12         66.91         80.96        17.06 o                         
  -1  13  12        926.20        902.54        31.07 o                         
   0  13  12        188.15        219.58        16.20 o                         
   1  13  12       1124.51       1062.55        35.11 o                         
   2  13  12         91.26         85.83        20.88 o                         
   3  13  12         91.62        162.71        46.11 o                         
   4  13  12        463.37        472.35        26.96 o                         
  -3  14  12         91.91        121.70        17.70 o                         
  -2  14  12        452.02        461.42        29.99 o                         
  -1  14  12         74.34         50.81        17.14 o                         
   0  14  12       1337.17       1225.95        33.57 o                         
   1  14  12         90.78         84.41        16.85 o                         
   2  14  12        383.63        469.38        37.26 o                         
   3  14  12         68.68         46.26        28.18 o                         
  -3  15  12        190.27        203.98        19.64 o                         
  -2  15  12        435.95        444.70        28.60 o                         
  -1  15  12        127.54        107.06        18.43 o                         
   0  15  12          2.17          6.16        14.54 o                         
   1  15  12        137.56        133.78        22.92 o                         
   2  15  12        426.28        370.42        31.23 o                         
   3  15  12        235.73        224.03        30.03 o                         
  -3  16  12         90.55         96.10        18.22 o                         
  -2  16  12        195.22        224.55        20.75 o                         
  -1  16  12        204.11        210.84        20.20 o                         
   0  16  12          4.03         -6.17        20.36 o                         
   1  16  12        198.14        213.30        31.64 o                         
   2  16  12        194.19        171.33        25.38 o                         
   3  16  12         79.55         99.88        30.49 o                         
  -3  17  12        218.81        221.09        36.54 o                         
  -2  17  12        165.05        174.37        18.99 o                         
  -1  17  12        283.98        294.39        22.72 o                         
   0  17  12         46.68         31.90        19.46 o                         
   1  17  12        286.59        281.91        27.83 o                         
   2  17  12        182.91        204.74        22.17 o                         
   3  17  12        192.95        155.08        29.23 o                         
  -2  18  12        152.86        154.97        24.52 o                         
  -1  18  12        377.61        382.22        22.10 o                         
   0  18  12         63.54         65.05        17.96 o                         
   1  18  12        409.08        458.31        45.26 o                         
   2  18  12        162.23        186.68        21.59 o                         
  -2  19  12         44.54         35.63        25.12 o                         
  -1  19  12        268.00        256.91        21.79 o                         
   0  19  12        158.60        151.29        19.67 o                         
   1  19  12        252.78        258.23        28.29 o                         
   2  19  12         38.96         93.41        23.75 o                         
  -1  20  12         10.21         -2.20        16.46 o                         
   0  20  12       1472.13       1474.51        40.11 o                         
   1  20  12          9.35         -4.05        16.41 o                         
   1   0  13       1425.31       1394.89        29.51 o                         
   2   0  13         15.07         17.35         9.14 o                         
   3   0  13        712.80        711.81        35.13 o                         
   4   0  13        316.81        342.90        30.54 o                         
   5   0  13        475.22        513.75        26.27 o                         
  -5   1  13          6.48         10.94        17.89 o                         
  -4   1  13         82.49         93.84        23.76 o                         
  -3   1  13        645.25        632.45        36.12 o                         
  -2   1  13        495.72        513.41        23.32 o                         
  -1   1  13       2742.84       2711.64        40.95 o                         
   0   1  13       4184.96       4121.17        95.91 o                         
   1   1  13       2762.70       2734.09        55.21 o                         
   2   1  13        486.69        510.77        18.60 o                         
   3   1  13        595.24        613.44        26.85 o                         
   4   1  13        110.70         84.56        25.74 o                         
   5   1  13         15.70         13.09        15.48 o                         
  -5   2  13         63.61         70.45        18.75 o                         
  -4   2  13         58.17         69.84        20.75 o                         
  -3   2  13       1857.25       1813.35        51.87 o                         
  -2   2  13        745.47        743.62        25.27 o                         
  -1   2  13       1086.06       1053.44        25.63 o                         
   0   2  13       1603.59       1638.61        60.93 o                         
   1   2  13       1114.75       1039.47        28.10 o                         
   2   2  13        738.64        701.84        25.47 o                         
   3   2  13       1812.00       1725.87        46.49 o                         
   4   2  13         62.78         32.32        27.89 o                         
   5   2  13         65.33         77.34        15.71 o                         
  -5   3  13         35.84         49.64        28.44 o                         
  -4   3  13        349.28        345.81        27.39 o                         
  -3   3  13        104.51        109.76        19.01 o                         
  -2   3  13        699.40        669.67        25.75 o                         
  -1   3  13        722.17        776.06        22.49 o                         
   0   3  13        601.31        674.14        32.03 o                         
   1   3  13        708.39        734.97        26.42 o                         
   2   3  13        671.40        605.40        23.66 o                         
   3   3  13        128.64        136.33        23.05 o                         
   4   3  13        332.38        358.26        36.43 o                         
   5   3  13         57.59         54.21        18.76 o                         
  -5   4  13          7.32        -15.69        19.74 o                         
  -4   4  13        305.29        287.60        22.72 o                         
  -3   4  13         14.34         35.03        13.97 o                         
  -2   4  13       1596.81       1491.69        29.25 o                         
  -1   4  13       1309.21       1364.60        29.04 o                         
   0   4  13        105.13        123.41        17.21 o                         
   1   4  13       1473.59       1489.89        32.92 o                         
   2   4  13       1562.38       1479.96        34.28 o                         
   3   4  13         31.03         33.46        17.31 o                         
   4   4  13        267.62        238.80        33.03 o                         
   5   4  13          2.54         24.41        24.72 o                         
  -5   5  13        208.43        255.35        28.43 o                         
  -4   5  13        238.97        245.97        21.63 o                         
  -3   5  13        891.72        808.74        32.25 o                         
  -2   5  13        674.26        646.03        23.22 o                         
  -1   5  13        315.50        356.90        17.89 o                         
   0   5  13       6220.05       6582.19        93.06 o                         
   1   5  13        328.57        353.85        18.60 o                         
   2   5  13        661.89        647.12        27.51 o                         
   3   5  13        830.53        781.40        35.35 o                         
   4   5  13        226.42        232.27        29.38 o                         
   5   5  13        203.06        261.33        24.28 o                         
  -5   6  13         48.00         48.65        30.15 o                         
  -4   6  13         67.11         73.76        18.90 o                         
  -3   6  13        123.27        132.03        17.40 o                         
  -2   6  13         10.71         -0.75        12.29 o                         
  -1   6  13        748.92        725.74        21.76 o                         
   0   6  13        180.83        237.72        17.76 o                         
   1   6  13        649.65        630.50        25.05 o                         
   2   6  13         14.12         14.50        12.64 o                         
   3   6  13         75.60         58.10        21.88 o                         
   4   6  13         83.50         78.11        20.54 o                         
   5   6  13         51.26         16.67        22.38 o                         
  -4   7  13        457.96        436.72        31.13 o                         
  -3   7  13       1675.70       1685.51        46.40 o                         
  -2   7  13         69.28         86.12        12.49 o                         
  -1   7  13        244.97        269.69        15.36 o                         
   0   7  13        235.42        217.17        17.89 o                         
   1   7  13        254.77        284.90        20.16 o                         
   2   7  13         77.86         91.22        16.34 o                         
   3   7  13       1680.97       1642.47        90.66 o                         
   4   7  13        428.39        451.83        43.48 o                         
  -4   8  13         54.01         52.25        16.87 o                         
  -3   8  13        636.94        628.75        32.50 o                         
  -2   8  13       1646.87       1521.38        29.61 o                         
  -1   8  13         40.74         46.91        11.69 o                         
   0   8  13        662.23        690.72        27.59 o                         
   1   8  13         42.52         86.68        16.15 o                         
   2   8  13       1596.93       1500.75        36.97 o                         
   3   8  13        607.32        578.12        41.08 o                         
   4   8  13         55.44         90.55        19.81 o                         
  -4   9  13        370.36        425.79        25.81 o                         
  -3   9  13          9.25         38.96        18.47 o                         
  -2   9  13         86.25         97.30        14.14 o                         
  -1   9  13        927.32        902.73        24.51 o                         
   0   9  13       1817.05       1858.43        41.03 o                         
   1   9  13        947.35        937.07        34.22 o                         
   2   9  13         93.35         62.70        20.22 o                         
   3   9  13          6.53         26.98        19.59 o                         
   4   9  13        437.92        473.76        40.52 o                         
  -4  10  13        165.88        236.49        19.28 o                         
  -3  10  13        558.80        626.64        35.66 o                         
  -2  10  13        337.95        320.20        18.24 o                         
  -1  10  13        226.59        264.39        19.31 o                         
   0  10  13        821.94        820.37        29.77 o                         
   1  10  13        257.73        283.61        21.80 o                         
   2  10  13        264.94        225.21        23.39 o                         
   3  10  13        556.38        598.74        42.72 o                         
   4  10  13        204.13        183.35        25.49 o                         
  -4  11  13        500.15        461.25        22.49 o                         
  -3  11  13        112.79        156.34        23.11 o                         
  -2  11  13        252.03        259.92        20.89 o                         
  -1  11  13         20.37         34.31        14.18 o                         
   0  11  13        461.91        440.52        24.79 o                         
   1  11  13         19.98         18.41        15.97 o                         
   2  11  13        232.04        217.84        27.89 o                         
   3  11  13         91.93         60.00        22.21 o                         
   4  11  13        516.04        530.15        35.10 o                         
  -4  12  13         50.87         44.09        16.76 o                         
  -3  12  13          5.96         -3.40        16.93 o                         
  -2  12  13        721.41        665.35        29.01 o                         
  -1  12  13        378.21        421.09        22.24 o                         
   0  12  13        102.25        107.20        16.22 o                         
   1  12  13        328.97        305.59        23.05 o                         
   2  12  13        687.54        711.52        33.11 o                         
   3  12  13          0.80         10.91        22.92 o                         
   4  12  13         36.67         44.67        27.16 o                         
  -4  13  13         53.58         64.41        26.04 o                         
  -3  13  13         43.88         51.93        18.98 o                         
  -2  13  13        212.63        240.06        22.22 o                         
  -1  13  13        224.89        219.76        18.50 o                         
   0  13  13        268.19        231.75        19.45 o                         
   1  13  13        212.60        200.27        22.57 o                         
   2  13  13        221.22        211.34        21.98 o                         
   3  13  13         35.60          1.63        28.10 o                         
   4  13  13         53.04         89.37        17.43 o                         
  -3  14  13         31.05         26.04        17.18 o                         
  -2  14  13        662.79        642.58        34.10 o                         
  -1  14  13        860.46        795.45        31.24 o                         
   0  14  13        684.29        666.50        32.41 o                         
   1  14  13        885.76        839.12        35.03 o                         
   2  14  13        724.26        705.47        38.08 o                         
   3  14  13         27.62         35.38        26.70 o                         
  -3  15  13        428.84        401.26        24.82 o                         
  -2  15  13         74.62         75.36        17.36 o                         
  -1  15  13        419.46        413.35        27.43 o                         
   0  15  13         29.64         37.24        16.00 o                         
   1  15  13        437.33        419.06        39.23 o                         
   2  15  13         71.17         69.48        22.52 o                         
   3  15  13        417.39        396.60        44.65 o                         
  -3  16  13        255.95        285.27        36.54 o                         
  -2  16  13        740.96        822.51        29.45 o                         
  -1  16  13        163.07        207.91        17.95 o                         
   0  16  13         85.54         82.38        21.07 o                         
   1  16  13        186.03        172.82        28.86 o                         
   2  16  13        757.54        816.91        35.99 o                         
   3  16  13        259.84        261.47        27.73 o                         
  -2  17  13         26.73         35.74        18.57 o                         
  -1  17  13          4.34         32.35        16.64 o                         
   0  17  13         78.25         94.24        25.38 o                         
   1  17  13          5.70         26.55        16.86 o                         
   2  17  13         27.74         48.41        17.43 o                         
  -2  18  13         59.68         41.36        19.06 o                         
  -1  18  13        591.77        643.21        30.14 o                         
   0  18  13        128.08        147.75        21.11 o                         
   1  18  13        645.07        733.42        32.02 o                         
   2  18  13         36.47         16.98        17.85 o                         
  -1  19  13         56.06         35.21        15.94 o                         
   0  19  13        722.63        768.95        56.31 o                         
   1  19  13         70.80         88.82        18.23 o                         
   0  20  13        257.94        262.13        20.48 o                         
   0   0  14        353.84        314.90        35.39 o                         
   1   0  14       1729.84       1698.39        34.22 o                         
   2   0  14        117.55        145.67        14.34 o                         
   3   0  14         65.30         90.15        19.52 o                         
   4   0  14        843.63        769.93        44.59 o                         
   5   0  14         55.72         97.36        18.33 o                         
  -5   1  14        258.88        253.18        22.46 o                         
  -4   1  14        180.26        171.84        23.14 o                         
  -3   1  14       1234.69       1141.93        40.07 o                         
  -2   1  14        740.91        755.07        24.25 o                         
  -1   1  14        338.86        371.68        18.69 o                         
   0   1  14          8.24          7.17        14.42 o                         
   1   1  14        351.96        364.55        20.02 o                         
   2   1  14        719.55        719.02        22.13 o                         
   3   1  14       1181.96       1126.21        38.50 o                         
   4   1  14        207.91        220.56        30.26 o                         
   5   1  14        218.01        228.86        22.39 o                         
  -5   2  14         22.45         57.33        30.83 o                         
  -4   2  14          5.00         13.07        18.17 o                         
  -3   2  14        419.18        368.68        31.21 o                         
  -2   2  14       1062.00       1043.30        27.21 o                         
  -1   2  14       2453.85       2542.31        37.10 o                         
   0   2  14         13.92         35.27        13.57 o                         
   1   2  14       2483.20       2581.52        47.56 o                         
   2   2  14        974.18        905.49        27.24 o                         
   3   2  14        377.73        358.91        26.35 o                         
   4   2  14          9.73         17.63        25.59 o                         
   5   2  14         23.78         32.64        20.18 o                         
  -5   3  14         17.24         53.44        29.01 o                         
  -4   3  14        538.66        664.12        52.39 o                         
  -3   3  14        401.53        367.25        24.55 o                         
  -2   3  14        126.95        156.98        19.05 o                         
  -1   3  14       2219.52       2107.08        35.11 o                         
   0   3  14        134.35        123.90        19.16 o                         
   1   3  14       2154.30       1981.06        48.06 o                         
   2   3  14        131.83        128.10        15.79 o                         
   3   3  14        387.85        363.13        30.92 o                         
   4   3  14        458.85        479.47        44.88 o                         
   5   3  14         18.57          5.94        26.72 o                         
  -5   4  14         19.86         46.59        30.61 o                         
  -4   4  14        198.07        177.80        24.61 o                         
  -3   4  14       1091.01       1075.26        33.06 o                         
  -2   4  14        547.10        538.52        23.26 o                         
  -1   4  14        453.67        485.63        23.30 o                         
   0   4  14       1337.97       1339.53        35.77 o                         
   1   4  14        512.67        485.60        21.80 o                         
   2   4  14        457.26        487.58        24.99 o                         
   3   4  14       1200.47       1166.72        47.71 o                         
   4   4  14        191.85        192.45        37.25 o                         
   5   4  14         27.35         38.14        35.63 o                         
  -5   5  14        211.44        361.10        42.25 o                         
  -4   5  14        395.63        398.14        40.52 o                         
  -3   5  14        278.29        267.01        28.25 o                         
  -2   5  14       1737.65       1658.77        30.67 o                         
  -1   5  14       1815.04       1794.13        34.49 o                         
   0   5  14       3432.14       3179.39        70.38 o                         
   1   5  14       1906.33       1809.70        38.20 o                         
   2   5  14       1737.81       1611.61        37.38 o                         
   3   5  14        290.88        299.50        29.11 o                         
   4   5  14        381.13        390.10        39.31 o                         
  -4   6  14        136.67        177.98        23.76 o                         
  -3   6  14        291.18        291.31        20.58 o                         
  -2   6  14        579.09        563.32        23.22 o                         
  -1   6  14       1311.96       1266.09        28.84 o                         
   0   6  14         10.43         42.74        13.30 o                         
   1   6  14       1462.45       1407.55        39.21 o                         
   2   6  14        665.51        640.34        26.36 o                         
   3   6  14        275.82        294.36        25.41 o                         
   4   6  14        130.88        183.61        23.60 o                         
  -4   7  14        172.95        191.99        22.43 o                         
  -3   7  14          9.66         12.60        17.15 o                         
  -2   7  14        531.68        562.68        21.04 o                         
  -1   7  14          0.59          2.29        10.13 o                         
   0   7  14       4677.25       4536.18        62.74 o                         
   1   7  14          1.66         19.13        13.55 o                         
   2   7  14        597.77        606.04        26.87 o                         
   3   7  14         12.70         36.13        20.13 o                         
   4   7  14        172.56        172.33        20.89 o                         
  -4   8  14        312.45        352.19        40.61 o                         
  -3   8  14       1222.53       1153.56        41.25 o                         
  -2   8  14        629.63        565.06        21.80 o                         
  -1   8  14       2868.18       2825.33        55.11 o                         
   0   8  14        403.68        462.51        24.14 o                         
   1   8  14       2709.14       2682.64        51.97 o                         
   2   8  14        607.32        556.89        27.68 o                         
   3   8  14       1319.89       1242.62        42.96 o                         
   4   8  14        344.76        389.06        25.74 o                         
  -4   9  14        162.66        195.92        33.12 o                         
  -3   9  14        545.24        525.67        33.18 o                         
  -2   9  14        255.73        279.27        19.15 o                         
  -1   9  14        282.48        275.89        21.81 o                         
   0   9  14         14.41         26.10        14.55 o                         
   1   9  14        230.48        213.86        20.24 o                         
   2   9  14        198.69        223.18        22.41 o                         
   3   9  14        584.11        628.49        48.73 o                         
   4   9  14        193.48        202.41        25.64 o                         
  -4  10  14         12.31         31.50        14.77 o                         
  -3  10  14        263.45        276.77        24.72 o                         
  -2  10  14       2386.42       2158.08        73.01 o                         
  -1  10  14        235.92        252.65        17.89 o                         
   0  10  14        390.06        376.92        23.97 o                         
   1  10  14        274.47        275.22        21.29 o                         
   2  10  14       2351.30       2029.83        71.45 o                         
   3  10  14        268.03        321.54        30.74 o                         
   4  10  14          6.26         -8.70        19.51 o                         
  -4  11  14        912.85        943.28        61.21 o                         
  -3  11  14        149.67        184.63        24.20 o                         
  -2  11  14        713.63        753.74        31.93 o                         
  -1  11  14         40.96         15.30        11.41 o                         
   0  11  14         45.76         48.19        16.73 o                         
   1  11  14         42.37          7.84        15.66 o                         
   2  11  14        686.39        728.01        35.55 o                         
   3  11  14        135.36        142.89        21.98 o                         
   4  11  14        856.34        847.58        35.14 o                         
  -4  12  14        228.88        234.11        35.40 o                         
  -3  12  14        277.44        302.46        23.59 o                         
  -2  12  14       1021.80        989.70        36.08 o                         
  -1  12  14        277.29        301.73        37.68 o                         
   0  12  14          1.22        -15.89        16.35 o                         
   1  12  14        346.66        346.09        33.53 o                         
   2  12  14       1092.81       1060.78        47.00 o                         
   3  12  14        327.48        407.60        26.60 o                         
   4  12  14        251.32        262.91        22.11 o                         
  -3  13  14        655.72        667.09        34.58 o                         
  -2  13  14        251.40        275.76        22.35 o                         
  -1  13  14        242.52        245.55        20.59 o                         
   0  13  14        173.49        186.66        20.93 o                         
   1  13  14        233.20        276.21        23.34 o                         
   2  13  14        310.77        317.43        28.48 o                         
   3  13  14        662.24        746.87        53.60 o                         
  -3  14  14        116.45        124.91        26.67 o                         
  -2  14  14        291.77        356.52        23.08 o                         
  -1  14  14       1002.01        992.99        36.85 o                         
   0  14  14         48.86         28.62        18.36 o                         
   1  14  14       1035.97       1018.84        36.87 o                         
   2  14  14        346.77        386.92        28.53 o                         
   3  14  14         93.15         99.35        27.62 o                         
  -3  15  14        133.55        139.58        17.41 o                         
  -2  15  14        110.50        140.08        19.70 o                         
  -1  15  14        868.86        880.29        34.40 o                         
   0  15  14        860.07        850.86        38.63 o                         
   1  15  14        913.36        969.06        43.35 o                         
   2  15  14        115.18        165.09        32.41 o                         
   3  15  14        145.18        188.05        59.95 o                         
  -2  16  14        267.22        292.69        23.42 o                         
  -1  16  14        273.16        296.39        34.52 o                         
   0  16  14         81.22         61.89        22.40 o                         
   1  16  14        273.47        219.91        30.63 o                         
   2  16  14        289.13        303.14        33.67 o                         
   3  16  14          1.15         46.31        14.70 o                         
  -2  17  14         31.30         58.71        22.18 o                         
  -1  17  14        640.03        652.38        33.60 o                         
   0  17  14         79.27         92.11        21.97 o                         
   1  17  14        734.89        718.76        31.08 o                         
   2  17  14         29.93         23.92        16.27 o                         
  -2  18  14        125.37        104.65        19.01 o                         
  -1  18  14        410.53        398.14        27.21 o                         
   0  18  14        551.27        533.78        30.74 o                         
   1  18  14        386.53        418.22        28.65 o                         
   2  18  14        100.34        114.43        25.58 o                         
  -1  19  14        129.77        121.48        22.38 o                         
   0  19  14          9.60         -0.35        12.85 o                         
   1  19  14         96.92         76.41        16.36 o                         
   1   0  15         70.96         70.53        11.92 o                         
   2   0  15       3750.74       3542.77        49.11 o                         
   3   0  15          9.51         -3.50        16.87 o                         
   4   0  15         74.41         49.58        18.49 o                         
   5   0  15         38.47          3.88        23.30 o                         
  -5   1  15         44.92         35.17        29.23 o                         
  -4   1  15        223.57        245.09        24.14 o                         
  -3   1  15        877.39        866.90        41.66 o                         
  -2   1  15        771.73        826.81        27.33 o                         
  -1   1  15        287.80        353.37        17.62 o                         
   0   1  15        111.10        113.72        16.48 o                         
   1   1  15        249.12        279.99        16.96 o                         
   2   1  15        657.41        739.14        25.01 o                         
   3   1  15        870.17        846.16        41.57 o                         
   4   1  15        269.06        259.25        42.10 o                         
  -5   2  15          3.28          6.40        29.46 o                         
  -4   2  15        387.72        468.94        41.75 o                         
  -3   2  15        386.52        325.89        22.24 o                         
  -2   2  15        210.22        263.55        18.56 o                         
  -1   2  15        283.76        306.52        17.22 o                         
   0   2  15          4.76        -12.91        12.91 o                         
   1   2  15        232.15        243.10        17.37 o                         
   2   2  15        232.14        270.40        17.74 o                         
   3   2  15        471.90        415.95        28.14 o                         
   4   2  15        369.46        309.57        33.87 o                         
  -5   3  15        453.30        390.79        38.14 o                         
  -4   3  15        622.51        615.45        37.37 o                         
  -3   3  15        531.78        430.66        29.05 o                         
  -2   3  15       1325.03       1330.82        32.46 o                         
  -1   3  15        988.49       1048.47        28.29 o                         
   0   3  15       1768.92       1677.01        43.77 o                         
   1   3  15        975.53       1033.94        27.75 o                         
   2   3  15       1388.09       1393.78        31.94 o                         
   3   3  15        458.83        410.10        30.85 o                         
   4   3  15        586.29        558.06        39.34 o                         
  -4   4  15        114.92        109.00        22.36 o                         
  -3   4  15        459.36        465.23        30.58 o                         
  -2   4  15       1170.52       1137.60        27.05 o                         
  -1   4  15       1724.13       1633.11        46.23 o                         
   0   4  15        249.69        224.67        19.82 o                         
   1   4  15       1729.77       1566.20        34.79 o                         
   2   4  15       1279.74       1223.24        34.69 o                         
   3   4  15        412.53        453.29        34.01 o                         
   4   4  15        116.69        115.73        19.37 o                         
  -4   5  15        535.41        519.94        35.32 o                         
  -3   5  15        485.38        435.54        46.11 o                         
  -2   5  15        449.72        490.68        29.82 o                         
  -1   5  15         49.63         39.28        11.50 o                         
   0   5  15       1914.64       1843.09        38.02 o                         
   1   5  15         95.85        101.34        15.57 o                         
   2   5  15        487.25        508.86        24.75 o                         
   3   5  15        433.23        378.00        32.53 o                         
   4   5  15        543.06        578.68        32.16 o                         
  -4   6  15         76.92         91.43        20.85 o                         
  -3   6  15        237.73        236.28        20.61 o                         
  -2   6  15       1027.17        986.72        26.26 o                         
  -1   6  15        445.20        477.35        23.80 o                         
   0   6  15        252.00        276.80        18.90 o                         
   1   6  15        407.51        515.68        39.82 o                         
   2   6  15       1048.82        999.33        32.23 o                         
   3   6  15        257.47        276.46        49.83 o                         
   4   6  15         85.15         93.65        18.66 o                         
  -4   7  15         86.85        116.34        21.36 o                         
  -3   7  15        308.64        320.18        31.23 o                         
  -2   7  15        483.89        522.20        22.83 o                         
  -1   7  15       3518.49       3382.00        47.83 o                         
   0   7  15        202.06        178.83        22.50 o                         
   1   7  15       3440.36       3345.51        61.06 o                         
   2   7  15        417.84        461.45        30.11 o                         
   3   7  15        351.48        311.55        27.13 o                         
   4   7  15         83.08         82.41        18.41 o                         
  -4   8  15        175.84        192.02        19.74 o                         
  -3   8  15        406.72        424.61        29.78 o                         
  -2   8  15        774.30        781.65        25.50 o                         
  -1   8  15          5.23          2.08        13.65 o                         
   0   8  15        703.37        651.86        29.63 o                         
   1   8  15          9.78          9.33        13.81 o                         
   2   8  15        854.30        900.04        34.75 o                         
   3   8  15        392.31        405.50        30.42 o                         
   4   8  15        196.09        226.58        21.61 o                         
  -4   9  15        345.38        330.90        28.68 o                         
  -3   9  15        797.20        782.95        36.66 o                         
  -2   9  15        143.24        178.28        32.26 o                         
  -1   9  15       1617.50       1576.86        40.20 o                         
   0   9  15          4.41         10.05        13.87 o                         
   1   9  15       1623.82       1573.79        40.93 o                         
   2   9  15        154.50        157.69        23.46 o                         
   3   9  15        747.89        849.57        35.93 o                         
   4   9  15        361.63        368.64        24.51 o                         
  -4  10  15        220.69        313.38        43.50 o                         
  -3  10  15        260.49        277.62        24.31 o                         
  -2  10  15        424.70        407.74        22.52 o                         
  -1  10  15        121.52        126.35        17.51 o                         
   0  10  15         39.11         51.43        18.04 o                         
   1  10  15        126.10        112.90        17.36 o                         
   2  10  15        452.00        483.44        34.00 o                         
   3  10  15        276.23        336.67        30.62 o                         
   4  10  15        219.35        220.85        22.98 o                         
  -4  11  15        374.76        393.30        44.99 o                         
  -3  11  15        363.67        418.59        32.19 o                         
  -2  11  15         68.79         85.79        15.49 o                         
  -1  11  15        288.17        303.50        22.31 o                         
   0  11  15         55.61         69.54        16.09 o                         
   1  11  15        250.51        230.67        20.00 o                         
   2  11  15         56.91         74.72        19.92 o                         
   3  11  15        344.50        375.73        37.02 o                         
   4  11  15        365.89        417.86        27.41 o                         
  -3  12  15        589.47        659.28        32.33 o                         
  -2  12  15        217.29        253.60        20.03 o                         
  -1  12  15        265.98        269.10        27.69 o                         
   0  12  15        122.59        105.87        30.14 o                         
   1  12  15        288.95        270.52        22.16 o                         
   2  12  15        277.31        277.10        27.70 o                         
   3  12  15        622.54        623.93        32.27 o                         
  -3  13  15        286.51        384.78        24.73 o                         
  -2  13  15        587.05        613.42        27.09 o                         
  -1  13  15        112.73        102.80        22.59 o                         
   0  13  15          3.44          9.79        15.30 o                         
   1  13  15        185.42        203.55        22.85 o                         
   2  13  15        563.21        501.31        32.70 o                         
   3  13  15        338.23        316.08        36.82 o                         
  -3  14  15        132.13        132.12        19.35 o                         
  -2  14  15        319.00        347.57        47.59 o                         
  -1  14  15         46.97         43.19        19.64 o                         
   0  14  15        583.06        583.43        32.74 o                         
   1  14  15         43.85         45.38        17.50 o                         
   2  14  15        290.33        324.42        25.32 o                         
   3  14  15        140.17        172.33        35.52 o                         
  -3  15  15         30.08         55.73        21.70 o                         
  -2  15  15        129.14        150.03        20.21 o                         
  -1  15  15       1126.30       1148.28        39.76 o                         
   0  15  15        366.32        369.90        27.60 o                         
   1  15  15       1074.02       1114.10        32.32 o                         
   2  15  15        144.28        163.54        22.08 o                         
   3  15  15         28.56         96.13        24.77 o                         
  -2  16  15         22.57         80.29        38.68 o                         
  -1  16  15          2.43         29.45        16.06 o                         
   0  16  15        597.88        606.62        39.90 o                         
   1  16  15          0.19         19.53        18.75 o                         
   2  16  15         18.61         13.13        15.84 o                         
  -2  17  15        324.98        294.19        37.11 o                         
  -1  17  15         15.10         32.85        16.08 o                         
   0  17  15        906.45        904.89        38.43 o                         
   1  17  15         18.27         27.90        18.52 o                         
   2  17  15        313.11        276.45        32.55 o                         
  -1  18  15        122.53        118.94        18.18 o                         
   0  18  15        183.14        173.99        21.21 o                         
   1  18  15        128.17        128.91        19.60 o                         
  -1  19  15         18.05         55.73        24.67 o                         
   0  19  15       1036.67       1017.30        33.53 o                         
   1  19  15         31.18         20.11        16.33 o                         
   0   0  16       1646.17       1536.04        45.60 o                         
   1   0  16        409.71        417.80        20.08 o                         
   2   0  16         47.83         76.23        15.28 o                         
   3   0  16        366.38        325.21        36.09 o                         
   4   0  16         53.02         55.87        20.84 o                         
  -4   1  16         14.26         43.21        19.93 o                         
  -3   1  16        407.70        396.11        30.71 o                         
  -2   1  16        782.97        759.32        29.38 o                         
  -1   1  16         34.07         41.25        12.16 o                         
   0   1  16        303.24        317.59        18.15 o                         
   1   1  16         51.22         34.87        12.50 o                         
   2   1  16        718.40        718.82        25.00 o                         
   3   1  16        345.77        297.75        31.11 o                         
   4   1  16         22.18         39.61        20.99 o                         
  -4   2  16        110.73        111.74        20.15 o                         
  -3   2  16        360.26        325.14        23.34 o                         
  -2   2  16       1422.07       1414.18        34.49 o                         
  -1   2  16        773.00        762.65        24.50 o                         
   0   2  16        174.71        197.87        23.66 o                         
   1   2  16        756.92        696.38        23.83 o                         
   2   2  16       1426.92       1351.38        32.30 o                         
   3   2  16        383.57        330.12        33.25 o                         
   4   2  16        137.23        155.33        24.95 o                         
  -4   3  16        769.32        801.35        37.38 o                         
  -3   3  16        118.68        117.58        19.08 o                         
  -2   3  16        607.58        616.64        26.50 o                         
  -1   3  16       2875.99       2901.80        46.09 o                         
   0   3  16        921.72        930.58        28.88 o                         
   1   3  16       2917.51       2908.49        52.53 o                         
   2   3  16        645.77        616.81        26.98 o                         
   3   3  16        163.10        164.95        21.92 o                         
   4   3  16        799.33        829.15        40.62 o                         
  -4   4  16        479.38        479.98        32.15 o                         
  -3   4  16         22.97         37.87        17.51 o                         
  -2   4  16        185.81        162.21        17.78 o                         
  -1   4  16        153.97        145.98        16.20 o                         
   0   4  16        357.27        404.38        24.88 o                         
   1   4  16        156.12        168.73        24.39 o                         
   2   4  16        158.65        137.03        17.15 o                         
   3   4  16         21.77         32.53        19.96 o                         
   4   4  16        501.62        515.79        36.24 o                         
  -4   5  16         66.38         62.09        19.80 o                         
  -3   5  16         73.01         72.36        19.34 o                         
  -2   5  16        968.42        839.94        34.31 o                         
  -1   5  16        260.48        274.77        19.89 o                         
   0   5  16        238.90        297.80        18.69 o                         
   1   5  16        359.08        375.59        25.83 o                         
   2   5  16        922.02        845.95        37.40 o                         
   3   5  16         48.58         35.36        17.68 o                         
   4   5  16         50.95         77.27        20.74 o                         
  -4   6  16          4.43          3.50        15.83 o                         
  -3   6  16         84.35         99.00        23.42 o                         
  -2   6  16        304.74        329.02        20.73 o                         
  -1   6  16        275.31        298.34        18.40 o                         
   0   6  16         79.48         78.87        14.94 o                         
   1   6  16        295.03        328.48        27.45 o                         
   2   6  16        270.23        257.01        21.03 o                         
   3   6  16         98.66        112.38        22.25 o                         
   4   6  16          0.78         21.34        15.41 o                         
  -4   7  16        261.92        281.08        21.55 o                         
  -3   7  16        506.88        564.31        33.02 o                         
  -2   7  16        477.82        453.80        23.18 o                         
  -1   7  16         22.17         37.31        14.22 o                         
   0   7  16       2929.81       2868.62        49.93 o                         
   1   7  16         12.72         10.79        15.07 o                         
   2   7  16        536.20        540.17        28.30 o                         
   3   7  16        525.11        540.19        46.34 o                         
   4   7  16        243.84        201.89        19.50 o                         
  -4   8  16        107.63        130.19        22.65 o                         
  -3   8  16        190.94        223.19        30.27 o                         
  -2   8  16         21.92         13.09        23.58 o                         
  -1   8  16        594.04        626.14        29.73 o                         
   0   8  16       2348.32       2335.02        45.71 o                         
   1   8  16        625.34        631.53        29.33 o                         
   2   8  16         23.80         52.59        21.81 o                         
   3   8  16        210.97        227.81        26.13 o                         
   4   8  16        113.11        100.58        19.84 o                         
  -4   9  16        434.74        436.72        28.10 o                         
  -3   9  16        126.91         99.27        18.65 o                         
  -2   9  16       1083.80       1009.99        38.73 o                         
  -1   9  16        242.84        192.53        19.14 o                         
   0   9  16        144.04        209.86        23.89 o                         
   1   9  16        242.58        226.88        19.44 o                         
   2   9  16        938.76        921.38        42.63 o                         
   3   9  16        120.47         95.67        23.27 o                         
   4   9  16        466.42        462.56        30.01 o                         
  -4  10  16        203.74        187.74        31.75 o                         
  -3  10  16         18.12         28.58        21.44 o                         
  -2  10  16         97.04        144.93        26.81 o                         
  -1  10  16        484.06        398.19        23.87 o                         
   0  10  16        574.60        591.96        29.62 o                         
   1  10  16        373.49        290.71        20.92 o                         
   2  10  16        136.64        164.28        23.66 o                         
   3  10  16         16.60         30.22        26.91 o                         
   4  10  16        221.58        217.76        21.17 o                         
  -4  11  16         46.32         89.53        24.67 o                         
  -3  11  16         21.13         21.73        20.59 o                         
  -2  11  16        705.59        723.56        40.85 o                         
  -1  11  16         41.39         25.19        14.93 o                         
   0  11  16        162.20        144.20        19.14 o                         
   1  11  16         30.75         17.28        16.35 o                         
   2  11  16        737.94        773.28        40.15 o                         
   3  11  16         23.23         32.41        18.20 o                         
   4  11  16         31.26         18.73        22.38 o                         
  -3  12  16        208.57        263.57        27.16 o                         
  -2  12  16        389.55        417.78        34.67 o                         
  -1  12  16        632.13        619.64        33.04 o                         
   0  12  16         51.23         34.64        16.97 o                         
   1  12  16        766.48        725.63        30.54 o                         
   2  12  16        387.70        421.25        44.00 o                         
   3  12  16        238.26        172.14        51.50 o                         
  -3  13  16        335.99        340.63        27.47 o                         
  -2  13  16        419.62        425.87        32.95 o                         
  -1  13  16        458.20        512.60        41.76 o                         
   0  13  16         31.97         55.17        18.57 o                         
   1  13  16        466.35        494.24        30.90 o                         
   2  13  16        441.30        469.65        29.44 o                         
   3  13  16        362.50        376.35        38.03 o                         
  -3  14  16         57.48        107.64        32.55 o                         
  -2  14  16        126.04        109.11        21.24 o                         
  -1  14  16         53.97         60.50        19.09 o                         
   0  14  16       1003.15        995.88        36.94 o                         
   1  14  16         61.75         62.30        17.68 o                         
   2  14  16        118.80        161.82        20.29 o                         
   3  14  16         72.23         76.13        17.87 o                         
  -2  15  16         43.58         25.77        18.58 o                         
  -1  15  16        307.04        316.30        24.13 o                         
   0  15  16       1634.37       1624.45        47.22 o                         
   1  15  16        287.19        320.85        24.00 o                         
   2  15  16         58.35         60.73        17.90 o                         
   3  15  16        516.40        532.08        73.20 o                         
  -2  16  16         14.84         23.20        16.28 o                         
  -1  16  16         68.37         73.70        16.18 o                         
   0  16  16        467.42        460.41        25.45 o                         
   1  16  16         70.07         63.06        23.08 o                         
   2  16  16         22.57         10.18        20.17 o                         
  -2  17  16         26.76         43.85        24.44 o                         
  -1  17  16        184.28        194.49        19.77 o                         
   0  17  16        109.60        117.46        19.59 o                         
   1  17  16        180.73        246.27        23.34 o                         
   2  17  16         24.18          1.14        23.98 o                         
  -1  18  16        149.33        126.17        16.71 o                         
   0  18  16         76.52         81.88        18.23 o                         
   1  18  16        133.41        130.68        21.87 o                         
   1   0  17       4668.28       4436.49        59.84 o                         
   2   0  17         98.00        111.87        15.57 o                         
   3   0  17        234.47        221.35        30.77 o                         
   4   0  17         59.96         51.02        17.55 o                         
  -4   1  17        257.26        279.29        21.60 o                         
  -3   1  17         26.81         31.57        15.45 o                         
  -2   1  17        587.04        610.10        26.68 o                         
  -1   1  17        287.32        328.90        19.44 o                         
   0   1  17          4.93         15.99        12.56 o                         
   1   1  17        258.56        252.88        19.10 o                         
   2   1  17        535.04        562.48        24.28 o                         
   3   1  17         27.40         36.75        17.07 o                         
   4   1  17        273.26        281.35        32.04 o                         
  -4   2  17         25.67         43.38        24.69 o                         
  -3   2  17        199.28        214.21        24.67 o                         
  -2   2  17       1449.30       1306.47        35.01 o                         
  -1   2  17       3174.58       3072.81        60.07 o                         
   0   2  17       4775.75       4682.13        65.89 o                         
   1   2  17       3160.46       3042.72        53.79 o                         
   2   2  17       1442.11       1281.61        30.64 o                         
   3   2  17        190.91        207.97        35.75 o                         
   4   2  17         22.22         30.69        20.39 o                         
  -4   3  17        276.21        272.43        43.72 o                         
  -3   3  17         73.24         33.55        14.82 o                         
  -2   3  17        222.34        235.27        21.40 o                         
  -1   3  17        739.45        743.40        28.98 o                         
   0   3  17       1217.82       1187.70        36.82 o                         
   1   3  17        823.58        780.53        34.11 o                         
   2   3  17        281.68        319.63        22.56 o                         
   3   3  17         99.84         84.30        18.78 o                         
   4   3  17        269.03        298.81        36.13 o                         
  -4   4  17         27.46         69.88        24.92 o                         
  -3   4  17        944.51        954.46        48.26 o                         
  -2   4  17        220.92        247.50        27.45 o                         
  -1   4  17         49.17         43.89        14.57 o                         
   0   4  17         71.88         66.59        16.21 o                         
   1   4  17         47.63         51.70        15.06 o                         
   2   4  17        171.11        146.98        17.93 o                         
   3   4  17        944.24       1010.57        46.42 o                         
   4   4  17         24.13         35.42        19.61 o                         
  -4   5  17         56.49         68.93        21.12 o                         
  -3   5  17        509.97        544.05        45.63 o                         
  -2   5  17         73.34        134.34        17.50 o                         
  -1   5  17        347.44        349.95        21.07 o                         
   0   5  17        202.10        279.26        28.07 o                         
   1   5  17        413.21        419.97        30.55 o                         
   2   5  17         58.98         64.32        19.78 o                         
   3   5  17        463.11        453.23        29.21 o                         
   4   5  17         69.50        113.54        21.00 o                         
  -4   6  17        531.83        530.63        41.79 o                         
  -3   6  17         84.14         65.23        28.00 o                         
  -2   6  17       1426.09       1385.74        39.08 o                         
  -1   6  17        173.81        183.52        15.76 o                         
   0   6  17         36.60         37.50        15.26 o                         
   1   6  17        157.96        183.16        20.69 o                         
   2   6  17       1554.06       1418.23        39.30 o                         
   3   6  17         77.31        120.59        20.22 o                         
   4   6  17        532.66        504.75        29.62 o                         
  -4   7  17        113.94        100.84        23.51 o                         
  -3   7  17        203.56        140.36        27.49 o                         
  -2   7  17       1125.61       1028.67        39.67 o                         
  -1   7  17        231.72        226.42        20.74 o                         
   0   7  17        229.75        229.06        18.98 o                         
   1   7  17        244.28        215.53        27.04 o                         
   2   7  17       1163.66       1091.24        39.18 o                         
   3   7  17        189.63        179.04        22.62 o                         
   4   7  17         92.04        160.50        25.85 o                         
  -4   8  17        789.51        825.93        31.87 o                         
  -3   8  17        108.14        107.85        27.55 o                         
  -2   8  17       1019.75        904.60        36.52 o                         
  -1   8  17        214.25        221.45        20.51 o                         
   0   8  17        846.72        877.29        33.23 o                         
   1   8  17        214.56        241.89        27.61 o                         
   2   8  17        975.36        907.89        39.24 o                         
   3   8  17        109.23         97.21        22.64 o                         
   4   8  17        833.93        861.02        33.44 o                         
  -4   9  17        419.25        375.35        29.62 o                         
  -3   9  17         72.11         73.60        25.03 o                         
  -2   9  17         91.16         65.90        16.22 o                         
  -1   9  17        422.81        340.79        22.12 o                         
   0   9  17         10.62         12.88        14.64 o                         
   1   9  17        496.00        477.46        33.12 o                         
   2   9  17         96.40         88.54        19.85 o                         
   3   9  17         93.25        124.62        32.28 o                         
   4   9  17        430.95        440.25        65.44 o                         
  -4  10  17        318.26        269.96        35.86 o                         
  -3  10  17         36.03         84.36        18.51 o                         
  -2  10  17        995.39       1019.81        45.76 o                         
  -1  10  17         35.96         34.74        15.91 o                         
   0  10  17       2132.58       2198.02        49.88 o                         
   1  10  17         32.73         38.59        14.83 o                         
   2  10  17        964.66        940.25        40.10 o                         
   3  10  17         48.48         45.46        17.51 o                         
   4  10  17        316.68        364.52        46.36 o                         
  -3  11  17        211.08        194.95        24.44 o                         
  -2  11  17        232.57        250.56        26.58 o                         
  -1  11  17        486.73        493.09        29.53 o                         
   0  11  17        500.52        388.70        28.19 o                         
   1  11  17        463.82        469.58        31.57 o                         
   2  11  17        273.01        278.93        26.28 o                         
   3  11  17        218.86        198.77        19.84 o                         
  -3  12  17        105.93        124.37        26.57 o                         
  -2  12  17        396.13        394.35        29.40 o                         
  -1  12  17        451.87        533.61        34.10 o                         
   0  12  17        126.22         96.70        17.77 o                         
   1  12  17        432.91        474.86        28.56 o                         
   2  12  17        349.97        392.15        30.72 o                         
   3  12  17         98.60        107.30        29.22 o                         
  -3  13  17        399.30        420.20        34.08 o                         
  -2  13  17          6.46          1.84        16.98 o                         
  -1  13  17        627.01        584.30        34.91 o                         
   0  13  17         57.37         30.26        17.74 o                         
   1  13  17        701.32        704.61        34.46 o                         
   2  13  17          8.34          3.32        15.06 o                         
   3  13  17        398.08        468.59        38.51 o                         
  -3  14  17         24.58          2.74        18.96 o                         
  -2  14  17        355.82        399.06        26.58 o                         
  -1  14  17        126.64        133.68        22.78 o                         
   0  14  17        966.09        925.46        40.99 o                         
   1  14  17        109.90        115.45        18.83 o                         
   2  14  17        384.32        400.91        24.35 o                         
   3  14  17         17.91         16.35        13.36 o                         
  -2  15  17        466.66        493.40        29.16 o                         
  -1  15  17        222.34        246.33        21.28 o                         
   0  15  17         63.50         89.56        18.98 o                         
   1  15  17        203.50        223.81        23.44 o                         
   2  15  17        495.81        448.13        51.16 o                         
  -2  16  17        151.68        200.08        32.89 o                         
  -1  16  17         55.76         61.91        14.51 o                         
   0  16  17        175.46        218.19        28.67 o                         
   1  16  17         59.02         46.80        19.35 o                         
   2  16  17        143.88        161.27        26.06 o                         
  -1  17  17       1046.81        997.29        33.69 o                         
   0  17  17          7.20         25.44        13.09 o                         
   1  17  17        986.51       1009.98        30.54 o                         
   0  18  17        115.39        127.67        17.93 o                         
   1  18  17        381.69        371.14        47.51 o                         
   0   0  18       4093.78       4172.68        75.16 o                         
   1   0  18          0.48         -0.35        13.70 o                         
   2   0  18       1847.46       1749.40        37.85 o                         
   3   0  18        130.09        143.81        25.93 o                         
   4   0  18          3.68         -4.72        20.04 o                         
  -4   1  18         89.08         80.82        29.24 o                         
  -3   1  18         20.10         37.28        22.72 o                         
  -2   1  18         45.54         60.64        14.16 o                         
  -1   1  18         35.21         24.14        12.98 o                         
   0   1  18        213.97        226.12        18.67 o                         
   1   1  18         19.00         35.88        13.77 o                         
   2   1  18         47.19         54.72        14.20 o                         
   3   1  18         36.05         37.89        21.90 o                         
   4   1  18         91.03         81.53        26.54 o                         
  -4   2  18         17.49         12.91        20.59 o                         
  -3   2  18         17.23          5.75        22.37 o                         
  -2   2  18        287.25        310.94        27.07 o                         
  -1   2  18       1953.17       1877.74        38.93 o                         
   0   2  18        551.23        552.05        23.78 o                         
   1   2  18       1895.94       1788.07        43.60 o                         
   2   2  18        355.93        352.67        22.84 o                         
   3   2  18         17.30         37.51        21.54 o                         
   4   2  18         17.75         12.52        20.96 o                         
  -4   3  18         12.87         12.07        18.49 o                         
  -3   3  18        176.45        226.96        32.74 o                         
  -2   3  18        318.76        247.65        20.10 o                         
  -1   3  18         66.93         71.10        14.25 o                         
   0   3  18       1657.32       1612.38        33.74 o                         
   1   3  18         66.30         55.66        17.28 o                         
   2   3  18        326.89        381.13        23.09 o                         
   3   3  18        180.55        192.37        22.63 o                         
   4   3  18          5.10         21.71        18.21 o                         
  -4   4  18        345.18        382.92        30.21 o                         
  -3   4  18        196.04        144.04        28.74 o                         
  -2   4  18        412.43        408.49        33.28 o                         
  -1   4  18        549.45        548.07        25.88 o                         
   0   4  18        412.53        408.05        23.25 o                         
   1   4  18        631.76        661.36        32.80 o                         
   2   4  18        466.96        401.44        29.09 o                         
   3   4  18        170.91        209.53        26.30 o                         
   4   4  18        289.20        290.55        27.61 o                         
  -4   5  18        267.28        333.64        29.06 o                         
  -3   5  18        274.32        245.52        34.02 o                         
  -2   5  18          5.34         -7.85        28.77 o                         
  -1   5  18        200.85        217.18        19.99 o                         
   0   5  18         43.69         30.26        15.10 o                         
   1   5  18        170.18        159.80        19.69 o                         
   2   5  18         22.59         16.90        21.41 o                         
   3   5  18        231.74        229.94        24.17 o                         
   4   5  18        271.80        281.12        33.15 o                         
  -4   6  18        274.23        291.98        27.49 o                         
  -3   6  18         53.58         36.97        25.15 o                         
  -2   6  18         90.72         90.87        18.77 o                         
  -1   6  18          6.12          3.42        14.96 o                         
   0   6  18        126.85        120.55        16.98 o                         
   1   6  18          6.82         21.84        16.42 o                         
   2   6  18         72.56         68.23        20.17 o                         
   3   6  18         92.03         68.77        25.53 o                         
   4   6  18        253.16        248.47        26.10 o                         
  -4   7  18         48.32         87.03        17.18 o                         
  -3   7  18        652.11        660.28        47.37 o                         
  -2   7  18         29.60         53.80        18.43 o                         
  -1   7  18        495.86        555.27        28.06 o                         
   0   7  18         11.74         35.03        14.55 o                         
   1   7  18        468.54        543.44        31.23 o                         
   2   7  18         38.92         48.71        21.71 o                         
   3   7  18        621.99        606.75        41.00 o                         
   4   7  18         51.24        115.22        63.49 o                         
  -4   8  18        883.10        827.35        36.62 o                         
  -3   8  18        688.08        787.27        70.92 o                         
  -2   8  18        179.68        149.65        20.20 o                         
  -1   8  18        523.57        511.40        26.00 o                         
   0   8  18        977.60       1061.79        33.90 o                         
   1   8  18        561.72        520.44        37.11 o                         
   2   8  18        186.98        161.70        25.83 o                         
   3   8  18        682.57        769.94        41.84 o                         
   4   8  18        839.25        721.96        52.99 o                         
  -4   9  18         48.86         33.80        31.98 o                         
  -3   9  18        320.62        278.48        30.53 o                         
  -2   9  18        627.82        681.73        38.97 o                         
  -1   9  18        270.59        241.84        20.08 o                         
   0   9  18        304.97        307.72        24.96 o                         
   1   9  18        267.85        226.03        21.66 o                         
   2   9  18        564.63        543.32        38.76 o                         
   3   9  18        334.05        367.68        46.78 o                         
   4   9  18         42.83         14.16        23.52 o                         
  -3  10  18         69.33         88.10        32.77 o                         
  -2  10  18         88.15         89.31        22.95 o                         
  -1  10  18       3132.25       2970.80        62.13 o                         
   0  10  18         11.38          3.32        15.33 o                         
   1  10  18       2903.24       2777.43        62.51 o                         
   2  10  18        103.07        105.52        21.70 o                         
   3  10  18         66.08         66.65        20.86 o                         
  -3  11  18          6.64         37.79        22.45 o                         
  -2  11  18        154.13        136.94        21.50 o                         
  -1  11  18        162.94        156.50        22.44 o                         
   0  11  18        293.21        268.83        21.14 o                         
   1  11  18        150.48        131.14        19.34 o                         
   2  11  18        163.82        167.58        29.27 o                         
   3  11  18          3.54         31.69        14.21 o                         
  -3  12  18         68.64         94.76        23.12 o                         
  -2  12  18          7.65          1.26        26.18 o                         
  -1  12  18        162.51        184.36        23.54 o                         
   0  12  18        837.44        832.14        35.86 o                         
   1  12  18        238.97        231.41        24.44 o                         
   2  12  18          7.25         -5.40        15.38 o                         
   3  12  18         90.28         85.63        19.24 o                         
  -3  13  18         26.76         46.30        31.18 o                         
  -2  13  18       1202.14       1187.35        39.08 o                         
  -1  13  18         12.99         -2.69        18.44 o                         
   0  13  18        522.46        488.41        31.31 o                         
   1  13  18         15.42         25.84        15.90 o                         
   2  13  18       1245.86       1186.69        35.70 o                         
   3  13  18         15.55         27.07        16.02 o                         
  -2  14  18        119.58         96.88        26.15 o                         
  -1  14  18         52.42         35.94        16.29 o                         
   0  14  18         13.23         31.48        18.22 o                         
   1  14  18         54.97         36.05        15.33 o                         
   2  14  18        127.71        152.79        34.02 o                         
  -2  15  18        238.47        266.36        39.97 o                         
  -1  15  18        187.73        214.82        21.49 o                         
   0  15  18        159.95        168.35        19.50 o                         
   1  15  18        218.69        257.29        64.36 o                         
   2  15  18        215.45        244.67        27.39 o                         
  -2  16  18         59.64         44.08        20.56 o                         
  -1  16  18        100.86        131.07        20.64 o                         
   0  16  18        312.81        369.98        25.72 o                         
   1  16  18         98.65         96.28        18.06 o                         
   2  16  18         64.36         77.65        37.69 o                         
  -1  17  18        149.57        100.49        27.41 o                         
   0  17  18          9.09          5.39        12.60 o                         
   1  17  18        167.38        173.39        23.57 o                         
   1   0  19         37.72         78.34        14.70 o                         
   2   0  19        688.66        734.48        32.66 o                         
   3   0  19          0.02         -5.22        19.62 o                         
   4   0  19          7.29         -0.97        24.58 o                         
  -4   1  19        304.73        382.27        39.81 o                         
  -3   1  19        544.16        509.73        95.11 o                         
  -2   1  19        537.12        538.15        33.01 o                         
  -1   1  19        630.73        644.14        27.90 o                         
   0   1  19        384.69        415.10        23.08 o                         
   1   1  19        582.92        618.36        25.88 o                         
   2   1  19        495.84        488.71        56.88 o                         
   3   1  19        584.52        540.96        44.98 o                         
   4   1  19        285.23        274.77        42.14 o                         
  -4   2  19        330.51        387.08        37.46 o                         
  -3   2  19        206.33        223.57        31.26 o                         
  -2   2  19        156.93        105.82        26.66 o                         
  -1   2  19        272.43        297.87        22.02 o                         
   0   2  19         33.29          3.58        13.63 o                         
   1   2  19        316.42        339.73        22.87 o                         
   2   2  19        150.94        155.04        31.96 o                         
   3   2  19        219.72        230.59        33.45 o                         
   4   2  19        314.87        361.54        37.49 o                         
  -4   3  19        118.54        100.54        25.19 o                         
  -3   3  19        192.58        182.51        31.10 o                         
  -2   3  19       1055.45       1023.12        36.40 o                         
  -1   3  19       1308.57       1306.58        37.34 o                         
   0   3  19       2404.11       2199.68        38.44 o                         
   1   3  19       1226.24       1232.15        45.50 o                         
   2   3  19       1081.27       1153.36        41.25 o                         
   3   3  19        257.25        232.61        26.46 o                         
   4   3  19        112.58        162.68        29.68 o                         
  -4   4  19         92.19         58.91        22.63 o                         
  -3   4  19        264.70        306.62        34.98 o                         
  -2   4  19        204.79        248.21        21.25 o                         
  -1   4  19        125.73        148.93        18.12 o                         
   0   4  19        182.40        183.61        18.69 o                         
   1   4  19         99.23         99.74        18.80 o                         
   2   4  19        234.34        271.98        22.07 o                         
   3   4  19        253.22        236.70        23.48 o                         
   4   4  19         81.33         31.65        25.44 o                         
  -4   5  19        264.69        263.25        22.41 o                         
  -3   5  19        417.93        453.79        65.95 o                         
  -2   5  19        452.40        434.44        37.21 o                         
  -1   5  19        386.12        401.75        24.55 o                         
   0   5  19        572.88        560.38        28.85 o                         
   1   5  19        434.66        478.36        30.68 o                         
   2   5  19        468.61        408.08        43.68 o                         
   3   5  19        348.28        357.52        36.03 o                         
   4   5  19        264.36        260.93        29.47 o                         
  -4   6  19        197.78        210.70        21.15 o                         
  -3   6  19         57.13        104.22        27.24 o                         
  -2   6  19        275.18        266.07        23.21 o                         
  -1   6  19        253.11        273.09        22.66 o                         
   0   6  19        149.00        174.29        26.89 o                         
   1   6  19        240.30        210.85        20.17 o                         
   2   6  19        283.66        254.26        30.37 o                         
   3   6  19         56.51         42.00        21.19 o                         
   4   6  19        183.09        202.64        67.72 o                         
  -4   7  19        137.90        142.98        25.58 o                         
  -3   7  19         79.50         45.64        21.84 o                         
  -2   7  19        260.54        261.80        23.27 o                         
  -1   7  19       2310.91       2167.93        91.14 o                         
   0   7  19        211.77        215.88        22.92 o                         
   1   7  19       2344.09       2175.70        66.80 o                         
   2   7  19        287.78        314.22        29.33 o                         
   3   7  19         98.29         72.13        20.56 o                         
   4   7  19        155.85        158.05        32.20 o                         
  -3   8  19        262.25        271.41        28.87 o                         
  -2   8  19        464.58        436.10        37.91 o                         
  -1   8  19        196.26        192.52        18.92 o                         
   0   8  19        225.31        234.18        29.14 o                         
   1   8  19        166.01        164.67        19.00 o                         
   2   8  19        441.63        480.61        36.67 o                         
   3   8  19        276.55        267.93        25.23 o                         
   4   8  19         46.82         37.69        23.52 o                         
  -3   9  19       1828.51       1916.71        97.53 o                         
  -2   9  19         39.25         45.24        25.38 o                         
  -1   9  19        483.66        447.30        24.40 o                         
   0   9  19       1571.19       1453.01        37.96 o                         
   1   9  19        397.57        386.43        26.86 o                         
   2   9  19         36.96         39.08        18.49 o                         
   3   9  19       1835.87       1868.94        44.34 o                         
  -3  10  19        262.90        254.32        29.56 o                         
  -2  10  19        316.46        314.50        34.81 o                         
  -1  10  19        120.58        134.62        20.23 o                         
   0  10  19        877.34        940.17        33.58 o                         
   1  10  19        109.23        122.25        19.66 o                         
   2  10  19        336.16        322.36        25.39 o                         
   3  10  19        289.46        314.00        20.37 o                         
  -3  11  19        440.40        492.26        42.31 o                         
  -2  11  19         88.67         98.32        21.18 o                         
  -1  11  19        182.58        191.93        26.27 o                         
   0  11  19         79.75         67.34        18.19 o                         
   1  11  19        173.35        180.91        20.22 o                         
   2  11  19        105.39        138.51        17.73 o                         
   3  11  19        469.19        495.98        25.52 o                         
  -3  12  19         13.94         24.06        17.82 o                         
  -2  12  19        106.55        105.23        19.09 o                         
  -1  12  19        519.05        527.24        32.03 o                         
   0  12  19        321.12        285.53        23.60 o                         
   1  12  19        497.09        571.60        28.28 o                         
   2  12  19        105.30        154.08        19.55 o                         
   3  12  19         22.81         36.83        20.82 o                         
  -2  13  19        184.52        236.67        28.04 o                         
  -1  13  19        423.49        473.77        28.96 o                         
   0  13  19          5.69         18.97        17.18 o                         
   1  13  19        436.53        394.99        26.54 o                         
   2  13  19        178.08        190.85        14.92 o                         
  -2  14  19        345.56        339.22        32.80 o                         
  -1  14  19        281.29        372.16        24.40 o                         
   0  14  19       1324.08       1333.55        38.02 o                         
   1  14  19        271.80        279.72        23.59 o                         
   2  14  19        369.35        415.13        45.46 o                         
  -2  15  19        591.17        552.72        44.31 o                         
  -1  15  19        733.57        706.26        24.98 o                         
   0  15  19          4.38         22.81        14.57 o                         
   1  15  19        733.21        699.79        55.93 o                         
   2  15  19        604.35        578.07        47.05 o                         
  -1  16  19         12.57         39.80        16.85 o                         
   0  16  19        327.37        424.28        26.84 o                         
   1  16  19         16.11         14.79        11.54 o                         
   0  17  19        680.66        536.41        85.19 o                         
   0   0  20        934.56        938.06        43.41 o                         
   1   0  20        270.09        326.78        20.72 o                         
   2   0  20         22.66         33.94        17.76 o                         
   3   0  20        100.21         68.11        29.15 o                         
   4   0  20         11.77         31.56        22.01 o                         
  -4   1  20         54.42         75.69        31.98 o                         
  -3   1  20       1289.00       1241.73        52.78 o                         
  -2   1  20       1289.25       1202.00        43.51 o                         
  -1   1  20        642.17        654.22        28.33 o                         
   0   1  20        234.47        214.43        18.76 o                         
   1   1  20        571.33        592.18        26.41 o                         
   2   1  20       1232.89       1203.94        50.53 o                         
   3   1  20       1347.12       1359.42        72.40 o                         
   4   1  20         51.38         62.58        23.57 o                         
  -4   2  20         11.39         12.17        20.23 o                         
  -3   2  20        521.27        582.41        43.80 o                         
  -2   2  20        713.56        726.70        31.97 o                         
  -1   2  20        356.44        351.25        28.24 o                         
   0   2  20        780.32        799.37        28.41 o                         
   1   2  20        317.27        321.14        22.37 o                         
   2   2  20        711.66        709.68        60.29 o                         
   3   2  20        509.32        566.13        57.26 o                         
   4   2  20         18.34         17.31        21.32 o                         
  -4   3  20        123.04         87.65        23.10 o                         
  -3   3  20         44.56         36.72        28.60 o                         
  -2   3  20        759.52        671.57        30.57 o                         
  -1   3  20       2569.71       2553.14        48.01 o                         
   0   3  20        670.59        596.18        24.31 o                         
   1   3  20       2868.12       2837.44        65.13 o                         
   2   3  20        738.27        693.72        37.96 o                         
   3   3  20         33.49         19.67        30.84 o                         
   4   3  20        138.57        137.09        26.32 o                         
  -4   4  20         96.26         82.22        19.70 o                         
  -3   4  20         96.96        113.46        25.83 o                         
  -2   4  20         82.27         79.94        18.97 o                         
  -1   4  20        269.46        278.62        20.51 o                         
   0   4  20        247.08        268.31        21.65 o                         
   1   4  20        256.00        190.00        21.46 o                         
   2   4  20         58.80         90.64        22.28 o                         
   3   4  20         87.10         80.07        39.99 o                         
   4   4  20        106.60         94.03        29.46 o                         
  -4   5  20         10.94         30.72        26.72 o                         
  -3   5  20         59.11         23.47        21.00 o                         
  -2   5  20        251.74        232.58        23.07 o                         
  -1   5  20       1931.72       1787.39        69.42 o                         
   0   5  20       3022.40       3013.08        56.08 o                         
   1   5  20       1777.30       1738.42        67.70 o                         
   2   5  20        322.19        361.56        33.76 o                         
   3   5  20         49.43         72.46        22.60 o                         
   4   5  20          8.71          6.99        26.61 o                         
  -3   6  20         76.62        122.60        23.87 o                         
  -2   6  20        117.99        132.79        20.99 o                         
  -1   6  20        232.24        224.10        27.41 o                         
   0   6  20        169.81        177.59        22.66 o                         
   1   6  20        218.04        280.04        23.40 o                         
   2   6  20         99.37        134.29        21.97 o                         
   3   6  20         78.07         85.96        19.84 o                         
   4   6  20        162.08        103.69        26.95 o                         
  -3   7  20        669.24        646.24        41.85 o                         
  -2   7  20        480.17        458.67        36.83 o                         
  -1   7  20        217.54        219.28        23.52 o                         
   0   7  20        586.68        595.13        30.29 o                         
   1   7  20        237.75        247.57        20.01 o                         
   2   7  20        573.34        569.66        34.59 o                         
   3   7  20        680.35        658.94        32.82 o                         
  -3   8  20         42.36         15.23        18.96 o                         
  -2   8  20        274.99        276.42        35.19 o                         
  -1   8  20        495.15        459.37        49.48 o                         
   0   8  20         18.84         27.26        16.40 o                         
   1   8  20        458.88        454.08        25.65 o                         
   2   8  20        275.91        280.10        22.64 o                         
   3   8  20         67.78         64.31        16.58 o                         
  -3   9  20        764.07        877.17       132.13 o                         
  -2   9  20        472.51        504.51        41.09 o                         
  -1   9  20        148.19        129.69        22.28 o                         
   0   9  20        748.48        694.98        31.06 o                         
   1   9  20        189.28        166.28        20.14 o                         
   2   9  20        448.03        465.50        28.66 o                         
   3   9  20        832.39        863.15        29.90 o                         
  -3  10  20         91.63         66.94        30.26 o                         
  -2  10  20        286.42        319.54        49.69 o                         
  -1  10  20         51.85         53.55        19.06 o                         
   0  10  20        378.40        416.94        27.73 o                         
   1  10  20         59.10         64.58        17.69 o                         
   2  10  20        261.17        267.99        20.09 o                         
   3  10  20         92.47         60.63        15.36 o                         
  -3  11  20         67.45         80.28        22.38 o                         
  -2  11  20        363.86        345.06        30.20 o                         
  -1  11  20        307.10        295.67        29.77 o                         
   0  11  20         20.28         47.51        18.88 o                         
   1  11  20        318.01        300.79        24.96 o                         
   2  11  20        330.64        356.53        21.76 o                         
   3  11  20         70.70         46.62        24.52 o                         
  -2  12  20        304.92        346.36        32.81 o                         
  -1  12  20        321.50        327.01        29.71 o                         
   0  12  20        148.40        164.71        20.63 o                         
   1  12  20        273.04        291.04        23.60 o                         
   2  12  20        287.92        291.55        17.31 o                         
  -2  13  20        368.80        313.95        33.82 o                         
  -1  13  20        221.72        234.91        20.41 o                         
   0  13  20        354.50        442.55        27.77 o                         
   1  13  20        225.64        280.20        21.30 o                         
   2  13  20        345.15        323.50        25.19 o                         
  -2  14  20         17.98         27.86        21.70 o                         
  -1  14  20        412.46        452.91        58.89 o                         
   0  14  20         52.61         32.32        14.08 o                         
   1  14  20        400.21        381.62        29.73 o                         
   2  14  20         13.34          6.17        27.18 o                         
  -1  15  20        510.21        519.18        29.24 o                         
   0  15  20        150.07        165.35        17.13 o                         
   1  15  20        435.68        437.25        27.99 o                         
   0  16  20        358.74        292.38        50.13 o                         
   1  16  20         49.46         13.48        21.01 o                         
   1   0  21       1188.13       1190.11        82.69 o                         
   2   0  21       1000.35        913.02        38.33 o                         
   3   0  21        217.34        174.17        35.12 o                         
   4   0  21         65.61         67.93        19.91 o                         
  -4   1  21        336.55        291.95        27.94 o                         
  -3   1  21        616.77        624.27        45.96 o                         
  -2   1  21        359.10        407.03        41.71 o                         
  -1   1  21        972.57        865.23        55.65 o                         
   0   1  21         59.22         81.09        15.47 o                         
   1   1  21        984.40        915.41        47.52 o                         
   2   1  21        374.99        383.98        28.13 o                         
   3   1  21        638.41        672.65        56.28 o                         
   4   1  21        358.14        385.11        55.04 o                         
  -4   2  21         19.95         -4.80        26.27 o                         
  -3   2  21        195.55        205.22        27.70 o                         
  -2   2  21          0.99         19.70        17.43 o                         
  -1   2  21        323.58        327.87        29.10 o                         
   0   2  21          6.00         -1.93        11.14 o                         
   1   2  21        239.39        219.85        21.46 o                         
   2   2  21          2.36         10.04        20.11 o                         
   3   2  21        181.62        208.66        43.85 o                         
   4   2  21         24.75         18.65        20.44 o                         
  -4   3  21         93.38         83.81        21.04 o                         
  -3   3  21        396.25        486.44        40.20 o                         
  -2   3  21         35.57         46.86        21.29 o                         
  -1   3  21          1.18         17.37        14.20 o                         
   0   3  21        888.08        940.78        35.60 o                         
   1   3  21          0.12         -0.93        16.63 o                         
   2   3  21         31.63         46.02        21.96 o                         
   3   3  21        414.25        474.24        46.82 o                         
   4   3  21        102.88         93.17        24.67 o                         
  -3   4  21         12.46         -0.33        19.32 o                         
  -2   4  21        641.09        643.15        35.96 o                         
  -1   4  21        140.81        155.32        18.82 o                         
   0   4  21        447.62        468.43        49.73 o                         
   1   4  21        151.72        134.34        21.26 o                         
   2   4  21        608.20        638.90        39.64 o                         
   3   4  21         22.93         36.60        37.34 o                         
   4   4  21          8.60          7.29        16.13 o                         
  -3   5  21        211.48        192.77        24.41 o                         
  -2   5  21         53.34         73.65        18.61 o                         
  -1   5  21        351.85        388.46        24.97 o                         
   0   5  21        157.82        175.54        19.66 o                         
   1   5  21        389.38        368.34        25.27 o                         
   2   5  21         40.08         24.08        20.56 o                         
   3   5  21        216.24        267.42        52.87 o                         
  -3   6  21        401.64        411.71        33.27 o                         
  -2   6  21        216.51        205.96        33.39 o                         
  -1   6  21        395.93        442.00        28.58 o                         
   0   6  21        877.31        850.78        49.58 o                         
   1   6  21        355.83        314.46        22.79 o                         
   2   6  21        245.22        234.53        33.92 o                         
   3   6  21        361.07        434.25        33.74 o                         
  -3   7  21         94.00        130.49        26.15 o                         
  -2   7  21        258.76        281.58        28.60 o                         
  -1   7  21        421.04        479.50        32.76 o                         
   0   7  21        280.11        255.23        21.74 o                         
   1   7  21        446.91        462.86        40.66 o                         
   2   7  21        264.43        259.86        27.26 o                         
   3   7  21         91.75         99.77        18.19 o                         
  -3   8  21          4.40         21.32        21.62 o                         
  -2   8  21        415.49        437.57        61.44 o                         
  -1   8  21         10.96         28.13        18.91 o                         
   0   8  21        244.82        272.87        26.65 o                         
   1   8  21          8.91          6.13        19.91 o                         
   2   8  21        481.93        508.95        29.33 o                         
   3   8  21          2.81         17.86        18.93 o                         
  -3   9  21         94.63         98.21        25.35 o                         
  -2   9  21        181.11        193.50        26.00 o                         
  -1   9  21        137.49        119.92        20.93 o                         
   0   9  21        655.81        670.19        36.60 o                         
   1   9  21        130.66        143.30        17.31 o                         
   2   9  21        173.38        183.44        18.14 o                         
   3   9  21         91.77        121.62        16.24 o                         
  -3  10  21        361.44        386.51        42.94 o                         
  -2  10  21        253.82        227.00        27.66 o                         
  -1  10  21        366.01        370.42        40.58 o                         
   0  10  21         81.98         81.57        17.79 o                         
   1  10  21        359.10        364.40        26.42 o                         
   2  10  21        233.46        289.28        32.42 o                         
   3  10  21        388.54        368.18        39.06 o                         
  -2  11  21         99.68        145.09        27.55 o                         
  -1  11  21          5.89         70.80        28.65 o                         
   0  11  21        149.41        147.85        20.14 o                         
   1  11  21          9.86         22.94        17.73 o                         
   2  11  21         90.10        105.82        14.84 o                         
  -2  12  21        233.75        251.46        50.93 o                         
  -1  12  21         26.49         29.75        17.01 o                         
   0  12  21         24.85         26.34        14.01 o                         
   1  12  21         37.05         46.35        16.31 o                         
   2  12  21        288.54        336.27        22.25 o                         
  -2  13  21         87.96         87.80        19.83 o                         
  -1  13  21         90.73         93.74        17.14 o                         
   0  13  21          6.37         21.35        14.05 o                         
   1  13  21        109.38        133.31        25.75 o                         
   2  13  21         86.38         62.81        34.49 o                         
  -1  14  21         54.01         55.05        15.68 o                         
   0  14  21        257.15        256.76        41.30 o                         
   1  14  21         30.30         32.14        19.63 o                         
   0  15  21         75.17         68.43        20.12 o                         
   1  15  21        160.29        157.13        47.39 o                         
   0   0  22       5289.16       5343.57       101.14 o                         
   1   0  22          8.61         26.02        14.38 o                         
   2   0  22        578.49        548.67        44.85 o                         
   3   0  22        248.26        306.89        38.15 o                         
  -3   1  22          0.77          5.93        26.86 o                         
  -2   1  22         83.03         73.65        20.22 o                         
  -1   1  22        499.66        502.24        28.34 o                         
   0   1  22         84.04         56.03        16.40 o                         
   1   1  22        495.61        491.85        33.51 o                         
   2   1  22         81.56         72.37        24.30 o                         
   3   1  22          0.60         26.68        26.23 o                         
  -3   2  22         68.50         52.11        25.90 o                         
  -2   2  22        986.69        940.76        36.82 o                         
  -1   2  22         71.69         75.15        14.96 o                         
   0   2  22         21.62         45.41        15.44 o                         
   1   2  22         66.43         60.10        16.35 o                         
   2   2  22       1041.98       1036.47        44.98 o                         
   3   2  22         69.94         70.40        29.53 o                         
  -3   3  22        247.69        242.28        35.25 o                         
  -2   3  22         82.54        113.58        18.95 o                         
  -1   3  22        367.68        370.07        20.82 o                         
   0   3  22       1815.95       1782.27        57.09 o                         
   1   3  22        381.95        364.01        30.55 o                         
   2   3  22         77.00         87.22        21.21 o                         
   3   3  22        259.09        234.12        34.05 o                         
  -3   4  22        860.84        890.56        40.06 o                         
  -2   4  22        162.75        156.80        19.90 o                         
  -1   4  22       1078.59       1057.69        49.26 o                         
   0   4  22       2217.68       2248.04        57.07 o                         
   1   4  22       1107.51       1000.39        39.03 o                         
   2   4  22        215.44        225.93        27.59 o                         
   3   4  22        879.44        887.93        72.17 o                         
  -3   5  22         73.64         88.86        26.60 o                         
  -2   5  22         45.10         44.75        19.15 o                         
  -1   5  22          2.64         29.72        18.29 o                         
   0   5  22        181.34        196.40        22.79 o                         
   1   5  22          4.20          9.99        17.58 o                         
   2   5  22         47.38         41.67        22.81 o                         
   3   5  22         49.90         91.10        45.34 o                         
  -3   6  22        344.53        338.28        42.37 o                         
  -2   6  22        906.24        982.91        49.06 o                         
  -1   6  22        561.74        544.88        33.65 o                         
   0   6  22          1.73         12.22        16.35 o                         
   1   6  22        627.43        653.95        41.78 o                         
   2   6  22        798.01        829.56        34.96 o                         
   3   6  22        359.09        377.87        38.32 o                         
  -3   7  22         85.65        133.11        26.21 o                         
  -2   7  22         33.53         23.20        20.83 o                         
  -1   7  22        422.97        408.56        28.49 o                         
   0   7  22         17.64         35.74        18.47 o                         
   1   7  22        432.59        469.99        35.71 o                         
   2   7  22         34.68         40.42        16.05 o                         
   3   7  22        100.82        189.28        53.50 o                         
  -3   8  22        317.77        315.41        29.55 o                         
  -2   8  22         46.71         33.37        19.57 o                         
  -1   8  22        292.04        279.34        25.73 o                         
   0   8  22        704.46        699.38        34.97 o                         
   1   8  22        336.54        297.11        37.09 o                         
   2   8  22         39.65          8.81        21.98 o                         
   3   8  22        334.50        344.03        24.02 o                         
  -3   9  22         90.97        119.81        21.23 o                         
  -2   9  22         44.19         67.51        21.37 o                         
  -1   9  22          3.89         44.49        23.98 o                         
   0   9  22        141.19        166.52        25.95 o                         
   1   9  22          3.63          2.74        21.95 o                         
   2   9  22         48.48         53.31        15.00 o                         
  -2  10  22        207.94        239.73        23.10 o                         
  -1  10  22        658.37        746.12        36.10 o                         
   0  10  22        800.36        729.87        44.61 o                         
   1  10  22        635.60        679.78        36.91 o                         
   2  10  22        225.43        202.30        20.63 o                         
  -2  11  22        100.33         84.85        23.46 o                         
  -1  11  22         19.38         32.32        16.56 o                         
   0  11  22        321.15        416.66        26.55 o                         
   1  11  22         23.55         27.54        18.36 o                         
   2  11  22        112.89         86.65        16.05 o                         
  -2  12  22        336.32        399.81        49.90 o                         
  -1  12  22        770.34        826.66        31.86 o                         
   0  12  22         32.53         65.07        16.67 o                         
   1  12  22        761.04        789.94        32.66 o                         
   2  12  22        344.31        394.89        30.74 o                         
  -1  13  22        241.17        204.66        19.12 o                         
   0  13  22          0.62         32.73        25.64 o                         
   1  13  22        246.28        255.98        31.51 o                         
  -1  14  22         48.74         59.38        26.49 o                         
   0  14  22        220.69        244.88        21.77 o                         
   1  14  22         65.13         54.11        21.10 o                         
   1   0  23        731.25        751.20        33.24 o                         
   2   0  23         23.86         50.72        23.00 o                         
   3   0  23          4.49         19.71        25.53 o                         
  -3   1  23         94.09        146.97        28.50 o                         
  -2   1  23        481.13        497.98        44.50 o                         
  -1   1  23        274.31        314.16        23.62 o                         
   0   1  23       1303.48       1353.48        38.10 o                         
   1   1  23        244.79        262.73        22.09 o                         
   2   1  23        502.85        496.45        35.66 o                         
   3   1  23         95.99        104.12        29.19 o                         
  -3   2  23        116.84         83.50        29.23 o                         
  -2   2  23         17.56         14.66        15.06 o                         
  -1   2  23        137.84        115.28        17.23 o                         
   0   2  23        325.58        291.02        21.98 o                         
   1   2  23        174.14        128.15        20.17 o                         
   2   2  23         20.83         13.60        18.53 o                         
   3   2  23        121.87        162.21        29.98 o                         
  -3   3  23        197.91        244.64        29.45 o                         
  -2   3  23        104.25        165.35        29.58 o                         
  -1   3  23        211.27        202.99        18.51 o                         
   0   3  23         38.75         38.95        22.11 o                         
   1   3  23        206.30        195.39        24.04 o                         
   2   3  23         78.67        113.84        27.66 o                         
   3   3  23        194.12        210.78        35.06 o                         
  -3   4  23         68.90         42.23        23.48 o                         
  -2   4  23        580.87        573.91        36.59 o                         
  -1   4  23        121.76        132.22        18.97 o                         
   0   4  23         59.66         67.18        24.42 o                         
   1   4  23        124.59        157.14        20.96 o                         
   2   4  23        582.77        555.80        34.35 o                         
   3   4  23         72.77         84.77        20.35 o                         
  -3   5  23        543.61        511.30        35.13 o                         
  -2   5  23         33.65         29.00        19.06 o                         
  -1   5  23        122.26        140.96        21.34 o                         
   0   5  23         19.03         27.77        21.58 o                         
   1   5  23        119.41        104.41        23.89 o                         
   2   5  23         22.98         36.02        16.99 o                         
   3   5  23        527.25        496.11        31.06 o                         
  -3   6  23        165.58        167.36        23.27 o                         
  -2   6  23        221.55        252.09        30.29 o                         
  -1   6  23        669.39        668.62        35.75 o                         
   0   6  23          0.94          2.05        22.44 o                         
   1   6  23        629.59        610.75        39.30 o                         
   2   6  23        253.30        231.70        19.94 o                         
   3   6  23        182.61        170.16        19.67 o                         
  -3   7  23         98.19        126.53        27.64 o                         
  -2   7  23        244.15        265.22        26.56 o                         
  -1   7  23         25.60         39.05        19.79 o                         
   0   7  23         37.89         48.49        21.44 o                         
   1   7  23         24.39          3.99        20.70 o                         
   2   7  23        235.80        308.12        34.05 o                         
   3   7  23         68.78         66.22        18.59 o                         
  -3   8  23        216.48        185.69        26.72 o                         
  -2   8  23         18.33         32.20        17.61 o                         
  -1   8  23         38.49         52.01        18.79 o                         
   0   8  23          9.70         11.68        20.74 o                         
   1   8  23         28.17         98.92        33.63 o                         
   2   8  23         29.53         59.13        14.44 o                         
  -2   9  23         66.79         73.48        19.88 o                         
  -1   9  23        158.04        187.92        36.54 o                         
   0   9  23         27.13         47.41        19.99 o                         
   1   9  23        125.96        134.05        22.39 o                         
   2   9  23         72.39        112.02        26.11 o                         
  -2  10  23         29.21         37.14        19.76 o                         
  -1  10  23         57.23         40.84        22.58 o                         
   0  10  23        510.82        556.64        33.82 o                         
   1  10  23         70.20         59.46        19.00 o                         
   2  10  23         18.20         35.06        15.33 o                         
  -2  11  23        149.02        167.57        30.15 o                         
  -1  11  23        691.37        677.79        32.25 o                         
   0  11  23        153.15        173.84        21.57 o                         
   1  11  23        748.21        728.23        31.66 o                         
   2  11  23        129.29        123.64        21.93 o                         
  -1  12  23        794.59        781.85        31.96 o                         
   0  12  23        774.19        721.97        44.12 o                         
   1  12  23        783.89        779.23        27.26 o                         
  -1  13  23        282.17        250.32        44.65 o                         
   0  13  23          3.18         11.67        13.58 o                         
   1  13  23        262.70        200.08        31.06 o                         
   0  14  23        210.01        192.77        29.92 o                         
   0   0  24       2210.89       2229.23        69.00 o                         
   1   0  24         53.34         65.85        16.01 o                         
   2   0  24        114.91         81.56        20.07 o                         
   3   0  24         15.03         26.95        15.73 o                         
  -3   1  24        452.97        497.76        36.21 o                         
  -2   1  24        141.83        157.26        18.75 o                         
  -1   1  24       1560.05       1554.23        76.15 o                         
   0   1  24        129.74        116.33        22.42 o                         
   1   1  24       1449.93       1416.39        39.65 o                         
   2   1  24        160.15        159.55        26.07 o                         
   3   1  24        463.09        500.85        28.38 o                         
  -3   2  24         91.13         43.12        22.17 o                         
  -2   2  24        219.66        241.98        20.34 o                         
  -1   2  24         28.54         34.03        15.89 o                         
   0   2  24        399.27        416.36        41.55 o                         
   1   2  24         37.89         51.30        21.69 o                         
   2   2  24        214.94        252.73        28.47 o                         
   3   2  24         79.20         79.16        17.58 o                         
  -3   3  24        127.85        133.38        30.83 o                         
  -2   3  24         83.02         81.88        17.29 o                         
  -1   3  24        689.60        662.11        29.84 o                         
   0   3  24        315.82        298.71        29.64 o                         
   1   3  24        749.25        776.97        41.21 o                         
   2   3  24         99.42        100.64        23.27 o                         
   3   3  24        133.51        162.72        19.90 o                         
  -3   4  24        342.30        379.14        38.37 o                         
  -2   4  24         91.27         89.71        18.39 o                         
  -1   4  24         50.48         66.06        25.00 o                         
   0   4  24        296.03        268.91        28.36 o                         
   1   4  24         46.80         45.64        20.63 o                         
   2   4  24         92.19         73.87        19.49 o                         
   3   4  24        350.87        339.76        23.86 o                         
  -3   5  24         94.35         71.49        29.46 o                         
  -2   5  24        613.28        570.94        34.39 o                         
  -1   5  24         12.35         57.13        32.05 o                         
   0   5  24         51.54         61.19        22.04 o                         
   1   5  24         13.72         33.80        26.54 o                         
   2   5  24        598.80        600.90        27.01 o                         
   3   5  24        100.32         97.03        29.23 o                         
  -2   6  24        192.32        226.14        29.13 o                         
  -1   6  24         45.71         59.96        20.11 o                         
   0   6  24        219.94        201.09        26.84 o                         
   1   6  24         66.49         95.67        23.62 o                         
   2   6  24        241.45        218.28        20.55 o                         
   3   6  24         12.79         35.60        15.30 o                         
  -2   7  24        119.54        133.90        20.43 o                         
  -1   7  24        326.80        318.20        36.33 o                         
   0   7  24        262.03        287.40        39.86 o                         
   1   7  24        320.05        304.58        37.85 o                         
   2   7  24         96.31        105.08        18.53 o                         
  -2   8  24        326.42        308.82        26.09 o                         
  -1   8  24         46.03         17.74        17.93 o                         
   0   8  24        372.38        404.53        32.70 o                         
   1   8  24         47.11         32.28        18.52 o                         
   2   8  24        332.42        303.05        24.64 o                         
  -2   9  24        576.48        548.33        31.45 o                         
  -1   9  24         54.98         70.98        17.08 o                         
   0   9  24        688.37        745.09        47.93 o                         
   1   9  24         69.24         81.63        18.63 o                         
   2   9  24        618.42        666.00        32.60 o                         
  -2  10  24          2.07        -20.10        20.10 o                         
  -1  10  24         51.52         50.09        16.23 o                         
   0  10  24        147.09         97.80        18.09 o                         
   1  10  24         39.28         32.16        15.34 o                         
   2  10  24          4.47         18.43        21.70 o                         
  -1  11  24         37.06         32.13        33.80 o                         
   0  11  24       1306.78       1281.19        93.21 o                         
   1  11  24         54.51         79.46        24.88 o                         
  -1  12  24         12.33          4.51        18.87 o                         
   0  12  24         82.95         57.49        15.50 o                         
   1  12  24         16.96         -9.14        26.04 o                         
   0  13  24          1.03         41.57        20.10 o                         
   1   0  25         53.42         58.83        19.11 o                         
   2   0  25         20.31         31.33        19.91 o                         
  -2   1  25        991.91       1014.38        40.42 o                         
  -1   1  25        263.32        271.85        23.47 o                         
   0   1  25        169.39        181.39        22.11 o                         
   1   1  25        275.14        294.72        43.55 o                         
   2   1  25        976.07        998.62        35.77 o                         
   3   1  25        190.03        214.24        44.77 o                         
  -2   2  25         54.53         69.15        18.99 o                         
  -1   2  25          1.34         47.91        14.71 o                         
   0   2  25       1050.89       1059.06        43.47 o                         
   1   2  25          7.74         28.74        20.31 o                         
   2   2  25         63.37         59.95        17.04 o                         
   3   2  25         32.68         31.06        26.49 o                         
  -2   3  25        529.65        476.35        27.08 o                         
  -1   3  25         41.95        116.13        23.70 o                         
   0   3  25         83.49         82.88        21.88 o                         
   1   3  25         46.49         48.32        19.15 o                         
   2   3  25        539.93        539.41        29.09 o                         
  -2   4  25        341.50        329.69        25.42 o                         
  -1   4  25       1122.39       1128.94        42.98 o                         
   0   4  25         26.32         21.20        22.91 o                         
   1   4  25       1139.27       1207.27        43.42 o                         
   2   4  25        320.72        314.85        23.21 o                         
  -2   5  25         30.81         33.86        31.29 o                         
  -1   5  25        243.60        276.88        33.36 o                         
   0   5  25         63.53         50.44        19.32 o                         
   1   5  25        231.74        269.97        25.56 o                         
   2   5  25         19.91         16.26        17.43 o                         
  -2   6  25        326.86        328.66        23.82 o                         
  -1   6  25        307.37        336.91        27.23 o                         
   0   6  25       1477.42       1506.44        54.28 o                         
   1   6  25        361.17        386.04        28.19 o                         
   2   6  25        333.06        305.24        54.77 o                         
  -2   7  25        245.97        298.08        27.80 o                         
  -1   7  25         69.11         68.99        19.78 o                         
   0   7  25         38.50         40.57        18.34 o                         
   1   7  25         83.58         82.63        17.74 o                         
   2   7  25        215.65        237.37        25.77 o                         
  -2   8  25         56.95         11.88        26.49 o                         
  -1   8  25        197.77        200.85        27.53 o                         
   0   8  25        123.93        110.83        19.06 o                         
   1   8  25        217.78        234.44        23.21 o                         
   2   8  25         32.86         46.62        18.91 o                         
  -1   9  25        431.16        429.73        29.83 o                         
   0   9  25        181.36        168.49        19.51 o                         
   1   9  25        407.63        424.03        26.19 o                         
   2   9  25         15.94         35.40        26.04 o                         
  -1  10  25        247.16        240.14        25.59 o                         
   0  10  25          0.09         -7.70        15.05 o                         
   1  10  25        241.59        269.38        19.39 o                         
  -1  11  25        520.55        545.87        39.97 o                         
   0  11  25         25.86         34.50        13.97 o                         
   1  11  25        515.80        514.58        38.83 o                         
   0   0  26       1000.89       1051.38        59.27 o                         
   1   0  26        136.17        115.53        22.85 o                         
   2   0  26        123.74        153.81        20.06 o                         
  -2   1  26        243.97        296.03        25.97 o                         
  -1   1  26        115.25        125.93        15.99 o                         
   0   1  26        140.60        133.18        21.55 o                         
   1   1  26        128.28        108.84        19.65 o                         
   2   1  26        288.55        310.12        26.44 o                         
  -2   2  26        438.16        387.13        42.71 o                         
  -1   2  26        500.78        455.57        34.77 o                         
   0   2  26        281.86        302.24        25.98 o                         
   1   2  26        517.29        492.91        31.51 o                         
   2   2  26        380.04        374.86        26.46 o                         
  -2   3  26         12.22         34.99        37.00 o                         
  -1   3  26        380.69        417.06        32.67 o                         
   0   3  26        298.89        301.73        24.46 o                         
   1   3  26        364.48        357.24        26.31 o                         
   2   3  26         15.33         23.27        15.78 o                         
  -1   4  26        287.49        281.11        25.90 o                         
   0   4  26        898.77        905.21        37.05 o                         
   1   4  26        293.64        322.47        25.04 o                         
   2   4  26        274.39        266.46        37.34 o                         
  -1   5  26        454.77        477.44        47.61 o                         
   0   5  26        134.68        162.68        21.63 o                         
   1   5  26        451.82        446.49        28.57 o                         
   2   5  26          2.26          4.04        16.71 o                         
  -1   6  26        818.13        748.43        41.89 o                         
   0   6  26        576.89        552.32        30.73 o                         
   1   6  26        807.65        796.31        42.69 o                         
   2   6  26          7.78         -5.71        15.28 o                         
  -1   7  26        147.41        137.01        18.73 o                         
   0   7  26        179.91        183.16        19.72 o                         
   1   7  26        126.12        107.56        24.03 o                         
   2   7  26         11.35         15.61        13.98 o                         
  -1   8  26        163.95        140.10        21.50 o                         
   0   8  26        314.89        297.31        28.95 o                         
   1   8  26        190.11        178.02        16.68 o                         
  -1   9  26         33.56         35.37        15.03 o                         
   0   9  26          4.69          9.74        14.25 o                         
   1   9  26         29.00         22.98        12.97 o                         
   0  10  26         48.92         63.12        16.12 o                         
   1   0  27         29.04         32.97        18.11 o                         
  -1   1  27        138.31        193.16        28.59 o                         
   0   1  27         24.51         68.71        31.91 o                         
   1   1  27        128.49        153.71        18.36 o                         
  -1   2  27        421.71        429.53        35.49 o                         
   0   2  27        831.88        850.21        37.07 o                         
   1   2  27        434.54        460.56        25.15 o                         
  -1   3  27        107.26        105.96        18.80 o                         
   0   3  27         98.71         91.91        20.62 o                         
   1   3  27         87.89        122.29        16.78 o                         
  -1   4  27        708.72        717.84        31.40 o                         
   0   4  27         29.06         40.77        18.79 o                         
   1   4  27        679.94        663.06        28.28 o                         
  -1   5  27        205.46        260.47        22.06 o                         
   0   5  27         18.28         20.22        16.98 o                         
   1   5  27        223.06        253.42        19.02 o                         
  -1   6  27        178.61        162.36        21.07 o                         
   0   6  27       1172.16       1144.27        37.84 o                         
   1   6  27        159.14        146.90        15.95 o                         
  -1   7  27         41.31         34.05        16.41 o                         
   0   7  27        129.68        131.20        33.94 o                         
   1   7  27         36.13         41.47        16.99 o                         
   0   8  27        492.06        496.78        24.87 o                         
   1   8  27         74.88         91.82        30.83 o                         
   0   0  28        491.90        481.92        55.04 o                         
   1   0  28         73.44         86.18        19.15 o                         
  -1   1  28        970.75        913.22        44.28 o                         
   0   1  28         51.55         59.59        25.47 o                         
   1   1  28        831.64        793.28        49.33 o                         
  -1   2  28        780.48        765.36        51.85 o                         
   0   2  28          2.44         18.64        20.14 o                         
   1   2  28        728.04        651.25        40.39 o                         
  -1   3  28         49.94         25.58        23.75 o                         
   0   3  28        475.71        499.50        44.88 o                         
   1   3  28         50.18         54.59        29.69 o                         
  -1   4  28        331.78        335.74        37.46 o                         
   0   4  28        126.94        119.07        19.00 o                         
   1   4  28        330.69        403.35        41.34 o                         
  -1   5  28         96.96        113.06        28.09 o                         
   0   5  28         11.85          7.51        13.75 o                         
   1   5  28         84.63         75.14        25.81 o                         
   0   6  28        188.43        162.07        22.29 o                         
   0   1  29       1006.40       1060.45        46.27 o                         
   0   2  29         12.54         13.22        15.40 o                         
   0   3  29         27.56         33.41        16.90 o                         
                                                                                
